# Supplementary material for: MicroRNA expression and oxidative stress markers in pectoral muscle of broiler chickens fed diets supplemented with phytobiotics composition
Source: Sci Rep. 2024 Feb 22;14:4413. doi: 10.1038/s41598-024-54915-y (PMC10884404; doi:10.1038/s41598-024-54915-y)
Supplement: Supplementary file 3 — Supplementary Table S3. [file 41598_2024_54915_MOESM3_ESM.xlsx]

## Sheet: miR-26a-5p
Ortholog of target gene	Representative transcript	Gene name	Number of 3P-seq tags supporting UTR + 5	Link to sites in UTRs	Conserved sites				Poorly conserved sites				6mer sites	Representative miRNA	Cumulative weighted context++ score	Total context++ score	Aggregate PCT
					total	8mer	7mer-m8	7mer-A1	total	8mer	7mer-m8	7mer-A1
SOCS2	ENST00000548537.1	suppressor of cytokine signaling 2	89	Sites in UTR	1	1	0	0	1	1	0	0	0	gga-miR-26a-5p	-1.66	-1.66	N/A
HMGA2	ENST00000403681.2	high mobility group AT-hook 2	8021	Sites in UTR	3	0	1	2	1	0	1	0	0	gga-miR-26a-5p	-0.89	-0.90	0.89
ARPP21	ENST00000428373.1	cAMP-regulated phosphoprotein, 21kDa	5	Sites in UTR	1	0	1	0	2	0	0	2	0	gga-miR-26a-5p	-0.73	-0.73	0.45
MTPN	ENST00000393085.3	myotrophin	1296	Sites in UTR	1	0	0	1	2	2	0	0	0	gga-miR-26a-5p	-0.73	-0.73	0.60
ZDHHC6	ENST00000369405.3	zinc finger, DHHC-type containing 6	2991	Sites in UTR	1	1	0	0	0	0	0	0	0	gga-miR-26a-5p	-0.69	-0.69	0.79
TRPC3	ENST00000264811.5	transient receptor potential cation channel, subfamily C, member 3	37	Sites in UTR	1	1	0	0	0	0	0	0	0	gga-miR-26a-5p	-0.69	-0.73	0.94
CDK8	ENST00000381527.3	cyclin-dependent kinase 8	280	Sites in UTR	3	1	1	1	0	0	0	0	0	gga-miR-26a-5p	-0.67	-0.67	0.96
STK39	ENST00000355999.4	serine threonine kinase 39	266	Sites in UTR	3	1	0	2	0	0	0	0	0	gga-miR-26a-5p	-0.66	-0.82	0.96
INHBB	ENST00000295228.3	inhibin, beta B	75	Sites in UTR	1	1	0	0	1	0	1	0	0	gga-miR-26a-5p	-0.66	-0.66	0.89
RAP2C	ENST00000342983.2	RAP2C, member of RAS oncogene family	604	Sites in UTR	1	1	0	0	2	1	0	1	0	gga-miR-26a-5p	-0.65	-0.68	0.87
NEK6	ENST00000373603.1	NIMA-related kinase 6	3449	Sites in UTR	1	1	0	0	0	0	0	0	0	gga-miR-26a-5p	-0.65	-0.65	0.64
EZH2	ENST00000478654.1	enhancer of zeste homolog 2 (Drosophila)	577	Sites in UTR	1	1	0	0	0	0	0	0	0	gga-miR-26a-5p	-0.64	-0.64	0.86
OSBPL11	ENST00000296220.5	oxysterol binding protein-like 11	101	Sites in UTR	2	1	0	1	0	0	0	0	0	gga-miR-26a-5p	-0.63	-0.63	0.81
TET2	ENST00000545826.1	tet methylcytosine dioxygenase 2	558	Sites in UTR	4	2	1	1	1	1	0	0	0	gga-miR-26a-5p	-0.61	-0.61	> 0.99
SLC38A2	ENST00000256689.5	solute carrier family 38, member 2	696	Sites in UTR	2	1	1	0	0	0	0	0	0	gga-miR-26a-5p	-0.61	-0.63	0.91
GPR52	ENST00000367685.2	G protein-coupled receptor 52	5	Sites in UTR	1	1	0	0	0	0	0	0	0	gga-miR-26a-5p	-0.58	-0.58	0.47
PTEN	ENST00000371953.3	phosphatase and tensin homolog	118	Sites in UTR	3	2	0	1	0	0	0	0	0	gga-miR-26a-5p	-0.57	-0.76	> 0.99
HGF	ENST00000222390.5	hepatocyte growth factor (hepapoietin A; scatter factor)	18	Sites in UTR	2	1	1	0	0	0	0	0	0	gga-miR-26a-5p	-0.56	-0.56	0.98
ANKRD52	ENST00000267116.7	ankyrin repeat domain 52	2913	Sites in UTR	2	0	0	2	1	0	0	1	0	gga-miR-26a-5p	-0.55	-0.55	0.91
STRBP	ENST00000447404.2	spermatid perinuclear RNA binding protein	575	Sites in UTR	2	0	1	1	0	0	0	0	0	gga-miR-26a-5p	-0.54	-0.54	0.83
SNN	ENST00000329565.5	stannin	663	Sites in UTR	1	1	0	0	0	0	0	0	0	gga-miR-26a-5p	-0.54	-0.57	0.95
CCDC6	ENST00000263102.6	coiled-coil domain containing 6	193	Sites in UTR	1	1	0	0	0	0	0	0	0	gga-miR-26a-5p	-0.53	-0.53	0.92
E2F7	ENST00000322886.7	E2F transcription factor 7	308	Sites in UTR	2	2	0	0	0	0	0	0	0	gga-miR-26a-5p	-0.53	-0.56	0.96
TOB1	ENST00000499247.2	transducer of ERBB2, 1	102	Sites in UTR	1	1	0	0	0	0	0	0	0	gga-miR-26a-5p	-0.52	-0.52	0.79
ST6GAL2	ENST00000361686.4	ST6 beta-galactosamide alpha-2,6-sialyltranferase 2	5	Sites in UTR	1	1	0	0	0	0	0	0	0	gga-miR-26a-5p	-0.52	-0.52	0.95
ACSL3	ENST00000357430.3	acyl-CoA synthetase long-chain family member 3	2533	Sites in UTR	1	1	0	0	0	0	0	0	0	gga-miR-26a-5p	-0.51	-0.51	0.95
CASZ1	ENST00000377022.3	castor zinc finger 1	5	Sites in UTR	3	1	0	2	0	0	0	0	0	gga-miR-26a-5p	-0.51	-0.51	> 0.99
KIAA2013	ENST00000376572.3	KIAA2013	652	Sites in UTR	1	1	0	0	0	0	0	0	0	gga-miR-26a-5p	-0.51	-0.51	0.93
TFDP3	ENST00000310125.4	transcription factor Dp family, member 3	5	Sites in UTR	1	1	0	0	0	0	0	0	0	gga-miR-26a-5p	-0.50	-0.50	0.23
RP1-170O19.20	ENST00000470747.4	Uncharacterized protein	151	Sites in UTR	1	1	0	0	0	0	0	0	0	gga-miR-26a-5p	-0.50	-0.52	0.94
RLIM	ENST00000332687.6	ring finger protein, LIM domain interacting	662	Sites in UTR	1	1	0	0	1	1	0	0	0	gga-miR-26a-5p	-0.49	-0.49	0.11
C2CD5	ENST00000333957.4	C2 calcium-dependent domain containing 5	66	Sites in UTR	1	0	0	1	1	0	0	1	0	gga-miR-26a-5p	-0.49	-0.54	0.72
ANKS1A	ENST00000360359.3	ankyrin repeat and sterile alpha motif domain containing 1A	220	Sites in UTR	1	1	0	0	0	0	0	0	0	gga-miR-26a-5p	-0.49	-0.49	0.95
ZFC3H1	ENST00000378743.3	zinc finger, C3H1-type containing	129	Sites in UTR	2	0	0	2	0	0	0	0	0	gga-miR-26a-5p	-0.49	-0.49	0.83
DNAH10OS	ENST00000514254.2	dynein, axonemal, heavy chain 10 opposite strand	89	Sites in UTR	1	0	1	0	0	0	0	0	0	gga-miR-26a-5p	-0.49	-0.49	N/A
KCNJ2	ENST00000243457.3	potassium inwardly-rectifying channel, subfamily J, member 2	5	Sites in UTR	2	1	0	1	0	0	0	0	0	gga-miR-26a-5p	-0.48	-0.48	0.93
EPC2	ENST00000258484.6	enhancer of polycomb homolog 2 (Drosophila)	152	Sites in UTR	2	1	0	1	0	0	0	0	0	gga-miR-26a-5p	-0.48	-0.55	0.96
ELAVL2	ENST00000380110.4	ELAV like neuron-specific RNA binding protein 2	78	Sites in UTR	3	0	1	2	0	0	0	0	0	gga-miR-26a-5p	-0.47	-0.52	0.91
HOXA9	ENST00000396345.1	homeobox A9	151	Sites in UTR	1	1	0	0	0	0	0	0	0	gga-miR-26a-5p	-0.47	-0.49	0.88
BTF3	ENST00000380591.3	basic transcription factor 3	417	Sites in UTR	1	0	0	1	0	0	0	0	0	gga-miR-26a-5p	-0.46	-0.46	0.74
ULK1	ENST00000321867.4	unc-51 like autophagy activating kinase 1	3083	Sites in UTR	1	1	0	0	0	0	0	0	0	gga-miR-26a-5p	-0.46	-0.46	0.95
FAM110B	ENST00000361488.3	family with sequence similarity 110, member B	60	Sites in UTR	1	1	0	0	1	0	0	1	0	gga-miR-26a-5p	-0.45	-0.45	0.59
TET1	ENST00000373644.4	tet methylcytosine dioxygenase 1	5	Sites in UTR	2	0	1	1	0	0	0	0	0	gga-miR-26a-5p	-0.45	-0.45	0.87
ASPN	ENST00000375543.1	asporin	5	Sites in UTR	1	1	0	0	0	0	0	0	0	gga-miR-26a-5p	-0.45	-0.45	0.92
TET3	ENST00000409262.3	tet methylcytosine dioxygenase 3	1437	Sites in UTR	3	1	0	2	0	0	0	0	0	gga-miR-26a-5p	-0.44	-0.44	> 0.99
ZNF598	ENST00000563630.1	zinc finger protein 598	22	Sites in UTR	1	1	0	0	0	0	0	0	0	gga-miR-26a-5p	-0.43	-0.43	0.91
MAPK6	ENST00000261845.5	mitogen-activated protein kinase 6	24	Sites in UTR	1	1	0	0	0	0	0	0	0	gga-miR-26a-5p	-0.43	-0.43	0.93
MEX3B	ENST00000558133.1	mex-3 RNA binding family member B	1401	Sites in UTR	2	0	1	1	0	0	0	0	0	gga-miR-26a-5p	-0.43	-0.43	0.85
SENP5	ENST00000323460.5	SUMO1/sentrin specific peptidase 5	125	Sites in UTR	1	1	0	0	0	0	0	0	0	gga-miR-26a-5p	-0.43	-0.50	0.95
CDKN1C	ENST00000414822.3	cyclin-dependent kinase inhibitor 1C (p57, Kip2)	328	Sites in UTR	1	1	0	0	0	0	0	0	0	gga-miR-26a-5p	-0.43	-0.45	0.20
USP3	ENST00000380324.3	ubiquitin specific peptidase 3	583	Sites in UTR	1	0	1	0	0	0	0	0	0	gga-miR-26a-5p	-0.42	-0.42	0.56
ANKS1B	ENST00000546960.1	ankyrin repeat and sterile alpha motif domain containing 1B	21	Sites in UTR	1	1	0	0	0	0	0	0	0	gga-miR-26a-5p	-0.42	-0.42	0.81
LARP1	ENST00000336314.4	La ribonucleoprotein domain family, member 1	4979	Sites in UTR	2	1	0	1	0	0	0	0	0	gga-miR-26a-5p	-0.42	-0.42	0.99
C16orf70	ENST00000219139.3	chromosome 16 open reading frame 70	485	Sites in UTR	1	0	1	0	0	0	0	0	0	gga-miR-26a-5p	-0.41	-0.41	0.70
TBC1D4	ENST00000377636.3	TBC1 domain family, member 4	96	Sites in UTR	1	1	0	0	0	0	0	0	0	gga-miR-26a-5p	-0.41	-0.56	0.95
SULF1	ENST00000458141.2	sulfatase 1	11	Sites in UTR	2	1	0	1	0	0	0	0	0	gga-miR-26a-5p	-0.41	-0.41	0.89
CDK2AP1	ENST00000261692.2	cyclin-dependent kinase 2 associated protein 1	1047	Sites in UTR	1	0	1	0	0	0	0	0	0	gga-miR-26a-5p	-0.41	-0.41	0.51
MAEA	ENST00000303400.4	macrophage erythroblast attacher	5906	Sites in UTR	1	1	0	0	0	0	0	0	0	gga-miR-26a-5p	-0.41	-0.41	0.71
EPC1	ENST00000319778.6	enhancer of polycomb homolog 1 (Drosophila)	102	Sites in UTR	1	1	0	0	0	0	0	0	0	gga-miR-26a-5p	-0.40	-0.40	0.85
LIN28B	ENST00000345080.4	lin-28 homolog B (C. elegans)	118	Sites in UTR	1	0	1	0	2	0	0	2	0	gga-miR-26a-5p	-0.40	-0.40	0.58
CPED1	ENST00000310396.5	cadherin-like and PC-esterase domain containing 1	77	Sites in UTR	2	1	0	1	0	0	0	0	0	gga-miR-26a-5p	-0.39	-0.68	0.96
CELF2	ENST00000315874.4	CUGBP, Elav-like family member 2	56	Sites in UTR	2	1	0	1	0	0	0	0	0	gga-miR-26a-5p	-0.39	-0.39	0.74
PURA	ENST00000331327.3	purine-rich element binding protein A	367	Sites in UTR	2	0	1	1	0	0	0	0	0	gga-miR-26a-5p	-0.39	-0.47	0.80
MITF	ENST00000328528.6	microphthalmia-associated transcription factor	593	Sites in UTR	1	0	1	0	1	0	0	1	0	gga-miR-26a-5p	-0.39	-0.42	0.65
FBXO28	ENST00000424254.2	F-box protein 28	461	Sites in UTR	2	0	0	2	0	0	0	0	0	gga-miR-26a-5p	-0.39	-0.49	0.92
BHLHE22	ENST00000321870.1	basic helix-loop-helix family, member e22	27	Sites in UTR	1	0	0	1	1	0	0	1	0	gga-miR-26a-5p	-0.39	-0.46	0.46
HOXA5	ENST00000222726.3	homeobox A5	63	Sites in UTR	1	1	0	0	0	0	0	0	0	gga-miR-26a-5p	-0.38	-0.38	0.88
ADAMTS18	ENST00000282849.5	ADAM metallopeptidase with thrombospondin type 1 motif, 18	7	Sites in UTR	2	0	0	2	0	0	0	0	0	gga-miR-26a-5p	-0.38	-0.38	0.87
TFAP2A	ENST00000379613.3	transcription factor AP-2 alpha (activating enhancer binding protein 2 alpha)	367	Sites in UTR	2	0	0	2	0	0	0	0	0	gga-miR-26a-5p	-0.38	-0.41	0.87
FAM20C	ENST00000313766.5	family with sequence similarity 20, member C	273	Sites in UTR	1	1	0	0	0	0	0	0	0	gga-miR-26a-5p	-0.38	-0.39	0.11
KIF2A	ENST00000381103.2	kinesin heavy chain member 2A	905	Sites in UTR	1	1	0	0	0	0	0	0	0	gga-miR-26a-5p	-0.38	-0.38	0.28
PIM1	ENST00000373509.5	pim-1 oncogene	2041	Sites in UTR	1	1	0	0	0	0	0	0	0	gga-miR-26a-5p	-0.38	-0.38	0.62
ZSWIM6	ENST00000252744.5	zinc finger, SWIM-type containing 6	933	Sites in UTR	2	1	1	0	0	0	0	0	0	gga-miR-26a-5p	-0.37	-0.38	0.95
KBTBD8	ENST00000295568.4	kelch repeat and BTB (POZ) domain containing 8	22	Sites in UTR	1	1	0	0	1	0	0	1	0	gga-miR-26a-5p	-0.37	-0.37	0.74
PIGG	ENST00000296306.7	phosphatidylinositol glycan anchor biosynthesis, class G	487	Sites in UTR	1	0	1	0	0	0	0	0	0	gga-miR-26a-5p	-0.37	-0.37	N/A
PPP3CB	ENST00000360663.5	protein phosphatase 3, catalytic subunit, beta isozyme	105	Sites in UTR	1	1	0	0	1	0	0	1	0	gga-miR-26a-5p	-0.37	-0.46	0.78
LUZP6	ENST00000589735.1	leucine zipper protein 6	1290	Sites in UTR	1	0	0	1	0	0	0	0	0	gga-miR-26a-5p	-0.36	-0.36	0.60
SMAD1	ENST00000302085.4	SMAD family member 1	240	Sites in UTR	1	1	0	0	0	0	0	0	0	gga-miR-26a-5p	-0.36	-0.36	0.88
CCNJ	ENST00000265992.5	cyclin J	5	Sites in UTR	1	0	0	1	1	1	0	0	0	gga-miR-26a-5p	-0.36	-0.36	0.73
RTN1	ENST00000395090.1	reticulon 1	80	Sites in UTR	1	0	1	0	0	0	0	0	0	gga-miR-26a-5p	-0.36	-0.36	0.50
JAG1	ENST00000254958.5	jagged 1	421	Sites in UTR	2	1	0	1	0	0	0	0	0	gga-miR-26a-5p	-0.36	-0.38	0.94
ASCL2	ENST00000331289.4	achaete-scute complex homolog 2 (Drosophila)	5	Sites in UTR	1	0	0	1	0	0	0	0	0	gga-miR-26a-5p	-0.36	-0.36	0.60
USP9Y	ENST00000338981.3	ubiquitin specific peptidase 9, Y-linked	5	Sites in UTR	2	1	0	1	0	0	0	0	0	gga-miR-26a-5p	-0.35	-0.35	0.88
TRIB2	ENST00000155926.4	tribbles pseudokinase 2	68	Sites in UTR	1	1	0	0	0	0	0	0	0	gga-miR-26a-5p	-0.35	-0.35	0.87
SFMBT2	ENST00000361972.4	Scm-like with four mbt domains 2	107	Sites in UTR	1	0	1	0	0	0	0	0	0	gga-miR-26a-5p	-0.35	-0.35	0.84
JARID2	ENST00000341776.2	jumonji, AT rich interactive domain 2	199	Sites in UTR	2	0	1	1	0	0	0	0	0	gga-miR-26a-5p	-0.35	-0.35	0.83
HOMER1	ENST00000334082.6	homer homolog 1 (Drosophila)	394	Sites in UTR	1	0	0	1	1	0	0	1	0	gga-miR-26a-5p	-0.35	-0.35	0.67
CSNK1G1	ENST00000303052.7	casein kinase 1, gamma 1	149	Sites in UTR	1	1	0	0	0	0	0	0	0	gga-miR-26a-5p	-0.35	-0.35	0.94
RPS6KA6	ENST00000262752.2	ribosomal protein S6 kinase, 90kDa, polypeptide 6	156	Sites in UTR	1	1	0	0	1	0	1	0	0	gga-miR-26a-5p	-0.34	-0.36	0.94
PRKX	ENST00000262848.5	protein kinase, X-linked	12	Sites in UTR	1	1	0	0	0	0	0	0	0	gga-miR-26a-5p	-0.34	-0.34	0.76
SCAF8	ENST00000367178.3	SR-related CTD-associated factor 8	1917	Sites in UTR	1	1	0	0	0	0	0	0	0	gga-miR-26a-5p	-0.34	-0.34	< 0.1
KIAA1468	ENST00000398130.2	KIAA1468	756	Sites in UTR	1	1	0	0	0	0	0	0	0	gga-miR-26a-5p	-0.34	-0.34	0.95
SH3RF1	ENST00000284637.9	SH3 domain containing ring finger 1	2747	Sites in UTR	1	0	0	1	1	1	0	0	0	gga-miR-26a-5p	-0.34	-0.34	0.60
PPP3R1	ENST00000234310.3	protein phosphatase 3, regulatory subunit B, alpha	117	Sites in UTR	1	0	1	0	0	0	0	0	0	gga-miR-26a-5p	-0.34	-0.34	0.48
MICAL3	ENST00000441493.2	microtubule associated monooxygenase, calponin and LIM domain containing 3	58	Sites in UTR	1	1	0	0	0	0	0	0	0	gga-miR-26a-5p	-0.33	-0.34	0.95
UBE2E2	ENST00000396703.1	ubiquitin-conjugating enzyme E2E 2	794	Sites in UTR	1	0	0	1	0	0	0	0	0	gga-miR-26a-5p	-0.33	-0.33	0.74
DDX3Y	ENST00000336079.3	DEAD (Asp-Glu-Ala-Asp) box helicase 3, Y-linked	5	Sites in UTR	2	0	0	2	0	0	0	0	0	gga-miR-26a-5p	-0.33	-0.33	0.82
GNA13	ENST00000439174.2	guanine nucleotide binding protein (G protein), alpha 13	190	Sites in UTR	1	1	0	0	0	0	0	0	0	gga-miR-26a-5p	-0.33	-0.40	0.92
WAPAL	ENST00000298767.5	wings apart-like homolog (Drosophila)	185	Sites in UTR	2	0	1	1	0	0	0	0	0	gga-miR-26a-5p	-0.33	-0.40	0.76
DIDO1	ENST00000266070.4	death inducer-obliterator 1	1279	Sites in UTR	1	0	1	0	1	0	0	1	0	gga-miR-26a-5p	-0.32	-0.35	0.50
ZNF462	ENST00000277225.5	zinc finger protein 462	214	Sites in UTR	2	1	1	0	2	0	2	0	0	gga-miR-26a-5p	-0.32	-0.35	0.92
ZCCHC24	ENST00000372336.3	zinc finger, CCHC domain containing 24	359	Sites in UTR	1	0	1	0	0	0	0	0	0	gga-miR-26a-5p	-0.32	-0.32	0.89
ZBTB18	ENST00000358704.4	zinc finger and BTB domain containing 18	935	Sites in UTR	1	1	0	0	0	0	0	0	0	gga-miR-26a-5p	-0.32	-0.33	0.85
APP	ENST00000346798.3	amyloid beta (A4) precursor protein	4570	Sites in UTR	1	0	0	1	0	0	0	0	0	gga-miR-26a-5p	-0.32	-0.33	0.74
MAP1A	ENST00000382031.1	microtubule-associated protein 1A	223	Sites in UTR	1	0	0	1	0	0	0	0	0	gga-miR-26a-5p	-0.32	-0.32	0.70
RASGEF1A	ENST00000374459.1	RasGEF domain family, member 1A	10	Sites in UTR	1	1	0	0	0	0	0	0	0	gga-miR-26a-5p	-0.32	-0.43	0.78
SLC38A1	ENST00000398637.5	solute carrier family 38, member 1	1967	Sites in UTR	1	0	0	1	2	0	0	2	0	gga-miR-26a-5p	-0.32	-0.50	0.71
HOXD13	ENST00000392539.3	homeobox D13	25	Sites in UTR	1	0	0	1	0	0	0	0	0	gga-miR-26a-5p	-0.32	-0.34	0.74
RNF6	ENST00000346166.3	ring finger protein (C3H2C3 type) 6	47	Sites in UTR	1	1	0	0	0	0	0	0	0	gga-miR-26a-5p	-0.32	-0.32	0.46
ZDHHC18	ENST00000374142.4	zinc finger, DHHC-type containing 18	268	Sites in UTR	1	1	0	0	0	0	0	0	0	gga-miR-26a-5p	-0.32	-0.32	0.90
GNAL	ENST00000334049.6	guanine nucleotide binding protein (G protein), alpha activating activity polypeptide, olfactory type	99	Sites in UTR	2	0	1	1	0	0	0	0	0	gga-miR-26a-5p	-0.31	-0.40	0.76
KCNH7	ENST00000332142.5	potassium voltage-gated channel, subfamily H (eag-related), member 7	5	Sites in UTR	1	0	1	0	0	0	0	0	0	gga-miR-26a-5p	-0.31	-0.31	0.49
UGT8	ENST00000310836.6	UDP glycosyltransferase 8	682	Sites in UTR	1	1	0	0	0	0	0	0	0	gga-miR-26a-5p	-0.31	-0.37	0.84
NHS	ENST00000380060.3	Nance-Horan syndrome (congenital cataracts and dental anomalies)	72	Sites in UTR	2	2	0	0	0	0	0	0	0	gga-miR-26a-5p	-0.31	-0.31	0.96
RASSF3	ENST00000542104.1	Ras association (RalGDS/AF-6) domain family member 3	461	Sites in UTR	1	1	0	0	1	0	1	0	0	gga-miR-26a-5p	-0.31	-0.33	0.92
MDN1	ENST00000369393.3	MDN1, midasin homolog (yeast)	42	Sites in UTR	1	1	0	0	0	0	0	0	0	gga-miR-26a-5p	-0.31	-0.31	0.23
PELI2	ENST00000267460.4	pellino E3 ubiquitin protein ligase family member 2	229	Sites in UTR	1	0	0	1	1	0	0	1	0	gga-miR-26a-5p	-0.30	-0.32	0.63
CCNJL	ENST00000393977.3	cyclin J-like	66	Sites in UTR	1	1	0	0	0	0	0	0	0	gga-miR-26a-5p	-0.30	-0.67	0.94
VGLL4	ENST00000273038.3	vestigial like 4 (Drosophila)	37	Sites in UTR	1	1	0	0	0	0	0	0	0	gga-miR-26a-5p	-0.30	-0.48	0.78
KPNA2	ENST00000330459.3	karyopherin alpha 2 (RAG cohort 1, importin alpha 1)	254	Sites in UTR	1	1	0	0	0	0	0	0	0	gga-miR-26a-5p	-0.30	-0.53	0.95
ZCCHC2	ENST00000269499.5	zinc finger, CCHC domain containing 2	13	Sites in UTR	1	0	0	1	3	0	1	2	0	gga-miR-26a-5p	-0.30	-0.30	0.62
VDAC1	ENST00000395044.3	voltage-dependent anion channel 1	106	Sites in UTR	1	0	0	1	0	0	0	0	0	gga-miR-26a-5p	-0.30	-0.34	0.59
ERO1LB	ENST00000354619.5	ERO1-like beta (S. cerevisiae)	478	Sites in UTR	1	0	0	1	0	0	0	0	0	gga-miR-26a-5p	-0.30	-0.32	0.74
BBX	ENST00000415149.2	bobby sox homolog (Drosophila)	141	Sites in UTR	2	0	2	0	0	0	0	0	0	gga-miR-26a-5p	-0.30	-0.33	0.67
THSD7A	ENST00000423059.4	thrombospondin, type I, domain containing 7A	5	Sites in UTR	1	1	0	0	0	0	0	0	0	gga-miR-26a-5p	-0.29	-0.29	0.48
YPEL1	ENST00000339468.3	yippee-like 1 (Drosophila)	81	Sites in UTR	1	1	0	0	0	0	0	0	0	gga-miR-26a-5p	-0.29	-0.59	0.31
KCNQ4	ENST00000347132.5	potassium voltage-gated channel, KQT-like subfamily, member 4	46	Sites in UTR	1	1	0	0	0	0	0	0	0	gga-miR-26a-5p	-0.29	-0.29	0.91
CTGF	ENST00000367976.3	connective tissue growth factor	10083	Sites in UTR	1	0	0	1	0	0	0	0	0	gga-miR-26a-5p	-0.29	-0.29	0.69
COL1A2	ENST00000297268.6	collagen, type I, alpha 2	877	Sites in UTR	1	1	0	0	0	0	0	0	0	gga-miR-26a-5p	-0.29	-0.34	0.81
GTF2A1	ENST00000553612.1	general transcription factor IIA, 1, 19/37kDa	88	Sites in UTR	1	1	0	0	0	0	0	0	0	gga-miR-26a-5p	-0.29	-0.31	0.58
RANBP9	ENST00000011619.3	RAN binding protein 9	885	Sites in UTR	1	0	0	1	0	0	0	0	0	gga-miR-26a-5p	-0.29	-0.29	0.68
PMEPA1	ENST00000341744.3	prostate transmembrane protein, androgen induced 1	736	Sites in UTR	1	1	0	0	1	0	0	1	0	gga-miR-26a-5p	-0.28	-0.51	0.89
TNRC6B	ENST00000335727.9	trinucleotide repeat containing 6B	69	Sites in UTR	2	2	0	0	1	1	0	0	0	gga-miR-26a-5p	-0.28	-0.34	0.98
SLC6A6	ENST00000454876.2	solute carrier family 6 (neurotransmitter transporter), member 6	280	Sites in UTR	1	0	0	1	0	0	0	0	0	gga-miR-26a-5p	-0.28	-0.29	0.74
SERBP1	ENST00000370994.4	SERPINE1 mRNA binding protein 1	926	Sites in UTR	1	0	0	1	0	0	0	0	0	gga-miR-26a-5p	-0.28	-0.28	0.74
ZFY	ENST00000383052.1	zinc finger protein, Y-linked	5	Sites in UTR	1	0	1	0	0	0	0	0	0	gga-miR-26a-5p	-0.28	-0.28	0.62
GRHL3	ENST00000361548.4	grainyhead-like 3 (Drosophila)	15	Sites in UTR	1	1	0	0	0	0	0	0	0	gga-miR-26a-5p	-0.28	-0.28	0.94
ADAM12	ENST00000368679.4	ADAM metallopeptidase domain 12	758	Sites in UTR	1	0	0	1	0	0	0	0	0	gga-miR-26a-5p	-0.28	-0.31	0.74
PCGF3	ENST00000362003.5	polycomb group ring finger 3	503	Sites in UTR	1	0	0	1	1	0	0	1	0	gga-miR-26a-5p	-0.28	-0.34	0.72
CDH20	ENST00000262717.4	cadherin 20, type 2	5	Sites in UTR	1	1	0	0	0	0	0	0	0	gga-miR-26a-5p	-0.28	-0.28	0.75
DLG5	ENST00000372391.2	discs, large homolog 5 (Drosophila)	10	Sites in UTR	1	1	0	0	1	0	0	1	0	gga-miR-26a-5p	-0.28	-0.28	0.94
UBN2	ENST00000473989.3	ubinuclein 2	238	Sites in UTR	1	0	1	0	1	0	1	0	0	gga-miR-26a-5p	-0.28	-0.28	0.83
PPP4R1	ENST00000400556.3	protein phosphatase 4, regulatory subunit 1	665	Sites in UTR	1	0	0	1	0	0	0	0	0	gga-miR-26a-5p	-0.27	-0.27	0.68
ZNF385B	ENST00000410066.1	zinc finger protein 385B	17	Sites in UTR	1	0	0	1	0	0	0	0	0	gga-miR-26a-5p	-0.27	-0.27	0.69
KPNA6	ENST00000373625.3	karyopherin alpha 6 (importin alpha 7)	272	Sites in UTR	1	1	0	0	0	0	0	0	0	gga-miR-26a-5p	-0.27	-0.35	0.95
BHLHE40	ENST00000256495.3	basic helix-loop-helix family, member e40	1571	Sites in UTR	1	0	1	0	0	0	0	0	0	gga-miR-26a-5p	-0.27	-0.27	0.63
FRMD4B	ENST00000398540.3	FERM domain containing 4B	12	Sites in UTR	1	1	0	0	0	0	0	0	0	gga-miR-26a-5p	-0.27	-0.27	0.95
TPPP	ENST00000360578.5	tubulin polymerization promoting protein	7	Sites in UTR	1	0	0	1	0	0	0	0	0	gga-miR-26a-5p	-0.27	-0.27	0.74
KLF4	ENST00000374672.4	Kruppel-like factor 4 (gut)	22	Sites in UTR	1	0	0	1	0	0	0	0	0	gga-miR-26a-5p	-0.27	-0.27	0.70
CAMSAP1	ENST00000389532.4	calmodulin regulated spectrin-associated protein 1	966	Sites in UTR	2	2	0	0	0	0	0	0	0	gga-miR-26a-5p	-0.27	-0.42	> 0.99
SLC17A6	ENST00000263160.3	solute carrier family 17 (vesicular glutamate transporter), member 6	5	Sites in UTR	1	0	1	0	0	0	0	0	0	gga-miR-26a-5p	-0.27	-0.27	0.32
CEP350	ENST00000367607.3	centrosomal protein 350kDa	705	Sites in UTR	2	2	0	0	0	0	0	0	0	gga-miR-26a-5p	-0.26	-0.31	0.94
PAK2	ENST00000327134.3	p21 protein (Cdc42/Rac)-activated kinase 2	145	Sites in UTR	1	1	0	0	0	0	0	0	0	gga-miR-26a-5p	-0.26	-0.26	0.94
NETO1	ENST00000327305.6	neuropilin (NRP) and tolloid (TLL)-like 1	5	Sites in UTR	1	0	0	1	0	0	0	0	0	gga-miR-26a-5p	-0.26	-0.26	0.74
TESK2	ENST00000372084.1	testis-specific kinase 2	11	Sites in UTR	1	0	0	1	0	0	0	0	0	gga-miR-26a-5p	-0.26	-0.26	0.74
SCAI	ENST00000336505.6	suppressor of cancer cell invasion	74	Sites in UTR	1	0	1	0	0	0	0	0	0	gga-miR-26a-5p	-0.26	-0.33	0.28
C10orf137	ENST00000337623.3	chromosome 10 open reading frame 137	157	Sites in UTR	1	0	0	1	0	0	0	0	0	gga-miR-26a-5p	-0.26	-0.26	0.61
DNAJA2	ENST00000317089.5	DnaJ (Hsp40) homolog, subfamily A, member 2	1487	Sites in UTR	1	0	0	1	0	0	0	0	0	gga-miR-26a-5p	-0.26	-0.28	0.73
GALNT10	ENST00000297107.6	UDP-N-acetyl-alpha-D-galactosamine:polypeptide N-acetylgalactosaminyltransferase 10 (GalNAc-T10)	3445	Sites in UTR	1	0	0	1	0	0	0	0	0	gga-miR-26a-5p	-0.26	-0.26	0.74
GDNF	ENST00000326524.2	glial cell derived neurotrophic factor	7	Sites in UTR	1	0	1	0	1	0	0	1	0	gga-miR-26a-5p	-0.26	-0.26	0.31
METAP2	ENST00000323666.5	methionyl aminopeptidase 2	23	Sites in UTR	1	1	0	0	0	0	0	0	0	gga-miR-26a-5p	-0.26	-0.43	0.68
PHF21A	ENST00000257821.4	PHD finger protein 21A	301	Sites in UTR	1	1	0	0	0	0	0	0	0	gga-miR-26a-5p	-0.25	-0.27	0.94
SRGAP1	ENST00000355086.3	SLIT-ROBO Rho GTPase activating protein 1	64	Sites in UTR	1	1	0	0	0	0	0	0	0	gga-miR-26a-5p	-0.25	-0.34	0.95
HOXD4	ENST00000306324.3	homeobox D4	214	Sites in UTR	1	1	0	0	0	0	0	0	0	gga-miR-26a-5p	-0.25	-0.28	0.62
SSFA2	ENST00000431877.2	sperm specific antigen 2	1434	Sites in UTR	1	0	0	1	0	0	0	0	0	gga-miR-26a-5p	-0.25	-0.25	0.63
CCND2	ENST00000261254.3	cyclin D2	66	Sites in UTR	1	1	0	0	0	0	0	0	0	gga-miR-26a-5p	-0.25	-0.25	0.94
AZIN1	ENST00000337198.5	antizyme inhibitor 1	2287	Sites in UTR	1	0	0	1	0	0	0	0	0	gga-miR-26a-5p	-0.25	-0.35	0.43
WHSC1	ENST00000382895.3	Wolf-Hirschhorn syndrome candidate 1	1148	Sites in UTR	1	0	0	1	0	0	0	0	0	gga-miR-26a-5p	-0.25	-0.25	0.74
SLC25A16	ENST00000609923.1	solute carrier family 25 (mitochondrial carrier; Graves disease autoantigen), member 16	206	Sites in UTR	1	1	0	0	0	0	0	0	0	gga-miR-26a-5p	-0.24	-0.79	0.95
INHBA	ENST00000242208.4	inhibin, beta A	1260	Sites in UTR	1	1	0	0	0	0	0	0	0	gga-miR-26a-5p	-0.24	-0.25	0.88
DMRT3	ENST00000190165.2	doublesex and mab-3 related transcription factor 3	21	Sites in UTR	1	1	0	0	0	0	0	0	0	gga-miR-26a-5p	-0.24	-0.42	0.66
PIK3R3	ENST00000262741.5	phosphoinositide-3-kinase, regulatory subunit 3 (gamma)	335	Sites in UTR	1	0	0	1	0	0	0	0	0	gga-miR-26a-5p	-0.24	-0.28	0.74
HSPA8	ENST00000532636.1	heat shock 70kDa protein 8	9	Sites in UTR	1	1	0	0	0	0	0	0	0	gga-miR-26a-5p	-0.24	-0.48	0.84
WHSC1L1	ENST00000317025.8	Wolf-Hirschhorn syndrome candidate 1-like 1	481	Sites in UTR	1	1	0	0	1	0	0	1	0	gga-miR-26a-5p	-0.24	-0.25	0.74
MSTN	ENST00000260950.4	myostatin	6	Sites in UTR	1	0	0	1	0	0	0	0	0	gga-miR-26a-5p	-0.24	-0.24	0.55
SACS	ENST00000402364.1	spastic ataxia of Charlevoix-Saguenay (sacsin)	450	Sites in UTR	1	0	1	0	0	0	0	0	0	gga-miR-26a-5p	-0.24	-0.24	0.39
TNKS2	ENST00000371627.4	tankyrase, TRF1-interacting ankyrin-related ADP-ribose polymerase 2	205	Sites in UTR	1	0	0	1	0	0	0	0	0	gga-miR-26a-5p	-0.24	-0.24	0.74
NIPBL	ENST00000448238.2	Nipped-B homolog (Drosophila)	250	Sites in UTR	1	0	0	1	0	0	0	0	0	gga-miR-26a-5p	-0.24	-0.25	0.69
NAB1	ENST00000337386.5	NGFI-A binding protein 1 (EGR1 binding protein 1)	279	Sites in UTR	1	1	0	0	0	0	0	0	0	gga-miR-26a-5p	-0.24	-0.32	0.82
STYX	ENST00000354586.4	serine/threonine/tyrosine interacting protein	250	Sites in UTR	1	1	0	0	0	0	0	0	0	gga-miR-26a-5p	-0.24	-0.65	0.95
IPO7	ENST00000379719.3	importin 7	1331	Sites in UTR	1	0	0	1	0	0	0	0	0	gga-miR-26a-5p	-0.24	-0.24	0.74
CELSR1	ENST00000262738.3	cadherin, EGF LAG seven-pass G-type receptor 1	1359	Sites in UTR	1	1	0	0	0	0	0	0	0	gga-miR-26a-5p	-0.23	-0.23	0.89
ZBTB7C	ENST00000535628.2	zinc finger and BTB domain containing 7C	23	Sites in UTR	1	0	0	1	0	0	0	0	0	gga-miR-26a-5p	-0.23	-0.23	0.74
LSM12	ENST00000585388.1	LSM12 homolog (S. cerevisiae)	20	Sites in UTR	1	0	1	0	0	0	0	0	0	gga-miR-26a-5p	-0.23	-0.36	0.63
EVX2	ENST00000308618.4	even-skipped homeobox 2	9	Sites in UTR	1	1	0	0	0	0	0	0	0	gga-miR-26a-5p	-0.23	-0.23	0.71
ARID2	ENST00000457135.1	AT rich interactive domain 2 (ARID, RFX-like)	891	Sites in UTR	1	0	1	0	0	0	0	0	0	gga-miR-26a-5p	-0.23	-0.23	0.56
DYRK1A	ENST00000339659.4	dual-specificity tyrosine-(Y)-phosphorylation regulated kinase 1A	448	Sites in UTR	1	0	0	1	1	0	0	1	0	gga-miR-26a-5p	-0.23	-0.34	0.75
PPP2R5A	ENST00000261461.2	protein phosphatase 2, regulatory subunit B', alpha	13	Sites in UTR	1	0	0	1	0	0	0	0	0	gga-miR-26a-5p	-0.23	-0.23	0.62
ADAM17	ENST00000310823.3	ADAM metallopeptidase domain 17	96	Sites in UTR	1	1	0	0	0	0	0	0	0	gga-miR-26a-5p	-0.22	-0.36	0.95
COL22A1	ENST00000303045.6	collagen, type XXII, alpha 1	5	Sites in UTR	1	0	0	1	0	0	0	0	0	gga-miR-26a-5p	-0.22	-0.22	0.74
CDH2	ENST00000269141.3	cadherin 2, type 1, N-cadherin (neuronal)	1230	Sites in UTR	1	0	0	1	0	0	0	0	0	gga-miR-26a-5p	-0.22	-0.23	0.74
FAM160A1	ENST00000435205.1	family with sequence similarity 160, member A1	18	Sites in UTR	1	0	1	0	0	0	0	0	0	gga-miR-26a-5p	-0.22	-0.33	0.80
SEMA6D	ENST00000355997.3	sema domain, transmembrane domain (TM), and cytoplasmic domain, (semaphorin) 6D	179	Sites in UTR	1	1	0	0	0	0	0	0	0	gga-miR-26a-5p	-0.22	-0.23	0.86
CCND1	ENST00000227507.2	cyclin D1	4687	Sites in UTR	1	1	0	0	0	0	0	0	0	gga-miR-26a-5p	-0.22	-0.23	0.11
PAN3	ENST00000282391.5	PAN3 poly(A) specific ribonuclease subunit homolog (S. cerevisiae)	361	Sites in UTR	1	1	0	0	0	0	0	0	0	gga-miR-26a-5p	-0.22	-0.22	0.68
MATR3	ENST00000510056.1	matrin 3	216	Sites in UTR	1	1	0	0	0	0	0	0	0	gga-miR-26a-5p	-0.22	-0.33	0.15
UBE3A	ENST00000232165.3	ubiquitin protein ligase E3A	529	Sites in UTR	1	0	0	1	0	0	0	0	0	gga-miR-26a-5p	-0.22	-0.22	0.70
VDAC3	ENST00000022615.4	voltage-dependent anion channel 3	45	Sites in UTR	1	1	0	0	0	0	0	0	0	gga-miR-26a-5p	-0.22	-0.48	< 0.1
ARPP19	ENST00000566423.1	cAMP-regulated phosphoprotein, 19kDa	1316	Sites in UTR	2	1	0	1	0	0	0	0	0	gga-miR-26a-5p	-0.21	-0.79	0.99
POM121C	ENST00000257665.5	POM121 transmembrane nucleoporin C	5	Sites in UTR	1	1	0	0	0	0	0	0	0	gga-miR-26a-5p	-0.21	-0.21	0.91
XKR4	ENST00000327381.6	XK, Kell blood group complex subunit-related family, member 4	5	Sites in UTR	1	0	0	1	0	0	0	0	0	gga-miR-26a-5p	-0.21	-0.21	0.74
TNRC6A	ENST00000395799.3	trinucleotide repeat containing 6A	267	Sites in UTR	1	1	0	0	0	0	0	0	0	gga-miR-26a-5p	-0.21	-0.21	0.87
OTUD4	ENST00000454497.2	OTU domain containing 4	18	Sites in UTR	1	0	0	1	0	0	0	0	0	gga-miR-26a-5p	-0.21	-0.21	0.74
RCOR1	ENST00000262241.6	REST corepressor 1	403	Sites in UTR	1	1	0	0	0	0	0	0	0	gga-miR-26a-5p	-0.21	-0.28	0.94
ANKRD11	ENST00000378330.2	ankyrin repeat domain 11	45	Sites in UTR	1	0	0	1	0	0	0	0	0	gga-miR-26a-5p	-0.21	-0.21	0.74
HECTD4	ENST00000377560.5	HECT domain containing E3 ubiquitin protein ligase 4	222	Sites in UTR	1	0	1	0	0	0	0	0	0	gga-miR-26a-5p	-0.21	-0.21	0.62
EIF4G2	ENST00000526148.1	eukaryotic translation initiation factor 4 gamma, 2	61971	Sites in UTR	2	0	2	0	1	1	0	0	0	gga-miR-26a-5p	-0.21	-0.72	0.75
ATXN7	ENST00000295900.6	ataxin 7	264	Sites in UTR	1	0	0	1	0	0	0	0	0	gga-miR-26a-5p	-0.21	-0.21	0.70
NOVA1	ENST00000465357.2	neuro-oncological ventral antigen 1	5	Sites in UTR	1	0	0	1	0	0	0	0	0	gga-miR-26a-5p	-0.21	-0.21	0.67
EPS15	ENST00000371730.2	epidermal growth factor receptor pathway substrate 15	325	Sites in UTR	1	0	0	1	0	0	0	0	0	gga-miR-26a-5p	-0.21	-0.21	0.40
PLOD2	ENST00000461497.1	procollagen-lysine, 2-oxoglutarate 5-dioxygenase 2	141	Sites in UTR	2	0	0	2	0	0	0	0	0	gga-miR-26a-5p	-0.21	-0.55	0.93
ADAMTS19	ENST00000274487.4	ADAM metallopeptidase with thrombospondin type 1 motif, 19	8	Sites in UTR	1	1	0	0	0	0	0	0	0	gga-miR-26a-5p	-0.21	-0.21	0.57
USP27X	ENST00000508866.2	ubiquitin specific peptidase 27, X-linked	260	Sites in UTR	1	0	1	0	0	0	0	0	0	gga-miR-26a-5p	-0.21	-0.21	0.49
ITPR1	ENST00000302640.8	inositol 1,4,5-trisphosphate receptor, type 1	1022	Sites in UTR	1	0	0	1	0	0	0	0	0	gga-miR-26a-5p	-0.21	-0.21	0.55
ETF1	ENST00000499810.2	eukaryotic translation termination factor 1	31	Sites in UTR	1	0	0	1	0	0	0	0	0	gga-miR-26a-5p	-0.21	-0.23	0.53
EP300	ENST00000263253.7	E1A binding protein p300	785	Sites in UTR	1	0	0	1	0	0	0	0	0	gga-miR-26a-5p	-0.21	-0.21	0.67
ABL2	ENST00000502732.1	c-abl oncogene 2, non-receptor tyrosine kinase	892	Sites in UTR	1	0	1	0	0	0	0	0	0	gga-miR-26a-5p	-0.21	-0.21	0.83
PWWP2A	ENST00000456329.3	PWWP domain containing 2A	272	Sites in UTR	2	0	0	2	0	0	0	0	0	gga-miR-26a-5p	-0.20	-0.41	0.92
BHLHE41	ENST00000242728.4	basic helix-loop-helix family, member e41	50	Sites in UTR	1	0	0	1	0	0	0	0	0	gga-miR-26a-5p	-0.20	-0.23	0.74
GRIN2B	ENST00000609686.1	glutamate receptor, ionotropic, N-methyl D-aspartate 2B	5	Sites in UTR	1	0	0	1	0	0	0	0	0	gga-miR-26a-5p	-0.20	-0.20	0.74
EPHA7	ENST00000369303.4	EPH receptor A7	213	Sites in UTR	1	0	0	1	0	0	0	0	0	gga-miR-26a-5p	-0.20	-0.20	0.68
GAB1	ENST00000262995.4	GRB2-associated binding protein 1	26	Sites in UTR	1	1	0	0	0	0	0	0	0	gga-miR-26a-5p	-0.20	-0.30	< 0.1
BRWD3	ENST00000373275.4	bromodomain and WD repeat domain containing 3	506	Sites in UTR	1	0	1	0	1	0	0	1	0	gga-miR-26a-5p	-0.20	-0.20	0.67
MAN2A1	ENST00000261483.4	mannosidase, alpha, class 2A, member 1	1521	Sites in UTR	1	0	1	0	0	0	0	0	0	gga-miR-26a-5p	-0.20	-0.21	0.42
STK4	ENST00000372801.1	serine/threonine kinase 4	276	Sites in UTR	1	0	0	1	0	0	0	0	0	gga-miR-26a-5p	-0.20	-0.21	0.74
LRRC16A	ENST00000329474.6	leucine rich repeat containing 16A	718	Sites in UTR	1	1	0	0	0	0	0	0	0	gga-miR-26a-5p	-0.20	-0.20	0.76
RBM47	ENST00000319592.4	RNA binding motif protein 47	264	Sites in UTR	1	0	0	1	0	0	0	0	0	gga-miR-26a-5p	-0.20	-0.23	0.68
EIF3A	ENST00000369144.3	eukaryotic translation initiation factor 3, subunit A	638	Sites in UTR	1	1	0	0	0	0	0	0	0	gga-miR-26a-5p	-0.20	-0.27	0.48
ARF6	ENST00000298316.5	ADP-ribosylation factor 6	31	Sites in UTR	1	0	0	1	0	0	0	0	0	gga-miR-26a-5p	-0.20	-0.24	0.55
PHLDB2	ENST00000431670.2	pleckstrin homology-like domain, family B, member 2	588	Sites in UTR	1	0	0	1	0	0	0	0	0	gga-miR-26a-5p	-0.20	-0.20	0.72
RBMS1	ENST00000348849.3	RNA binding motif, single stranded interacting protein 1	90	Sites in UTR	1	0	1	0	0	0	0	0	0	gga-miR-26a-5p	-0.20	-0.20	0.42
COL8A2	ENST00000303143.4	collagen, type VIII, alpha 2	15	Sites in UTR	1	0	1	0	0	0	0	0	0	gga-miR-26a-5p	-0.19	-0.26	0.31
AGPAT5	ENST00000285518.6	1-acylglycerol-3-phosphate O-acyltransferase 5	879	Sites in UTR	1	0	0	1	0	0	0	0	0	gga-miR-26a-5p	-0.19	-0.29	0.70
ONECUT3	ENST00000382349.4	one cut homeobox 3	5	Sites in UTR	1	0	0	1	0	0	0	0	0	gga-miR-26a-5p	-0.19	-0.19	0.74
PGRMC2	ENST00000296425.5	progesterone receptor membrane component 2	2089	Sites in UTR	1	0	0	1	0	0	0	0	0	gga-miR-26a-5p	-0.19	-0.22	0.73
PCNX	ENST00000304743.2	pecanex homolog (Drosophila)	458	Sites in UTR	2	0	0	2	0	0	0	0	0	gga-miR-26a-5p	-0.19	-0.27	0.74
RGS17	ENST00000367225.2	regulator of G-protein signaling 17	11	Sites in UTR	1	1	0	0	0	0	0	0	0	gga-miR-26a-5p	-0.19	-0.34	0.94
LHX1	ENST00000254457.5	LIM homeobox 1	15	Sites in UTR	1	0	0	1	0	0	0	0	0	gga-miR-26a-5p	-0.19	-0.19	0.71
TFAP2E	ENST00000373235.3	transcription factor AP-2 epsilon (activating enhancer binding protein 2 epsilon)	7	Sites in UTR	1	0	0	1	0	0	0	0	0	gga-miR-26a-5p	-0.19	-0.19	0.65
TMCC1	ENST00000432054.2	transmembrane and coiled-coil domain family 1	97	Sites in UTR	1	1	0	0	0	0	0	0	0	gga-miR-26a-5p	-0.19	-0.26	0.94
PRKG1	ENST00000373985.1	protein kinase, cGMP-dependent, type I	12	Sites in UTR	1	0	0	1	0	0	0	0	0	gga-miR-26a-5p	-0.18	-0.18	0.60
TCF7L2	ENST00000355717.4	transcription factor 7-like 2 (T-cell specific, HMG-box)	650	Sites in UTR	1	0	0	1	0	0	0	0	0	gga-miR-26a-5p	-0.18	-0.19	0.68
GALNT7	ENST00000265000.4	UDP-N-acetyl-alpha-D-galactosamine:polypeptide N-acetylgalactosaminyltransferase 7 (GalNAc-T7)	953	Sites in UTR	1	0	0	1	0	0	0	0	0	gga-miR-26a-5p	-0.18	-0.19	0.67
BTBD7	ENST00000334746.5	BTB (POZ) domain containing 7	590	Sites in UTR	1	0	0	1	0	0	0	0	0	gga-miR-26a-5p	-0.18	-0.22	0.74
ST18	ENST00000276480.7	suppression of tumorigenicity 18 (breast carcinoma) (zinc finger protein)	5	Sites in UTR	1	0	1	0	0	0	0	0	0	gga-miR-26a-5p	-0.18	-0.18	0.37
DDX17	ENST00000396821.3	DEAD (Asp-Glu-Ala-Asp) box helicase 17	2204	Sites in UTR	1	0	0	1	0	0	0	0	0	gga-miR-26a-5p	-0.18	-0.19	0.73
CDK13	ENST00000181839.4	cyclin-dependent kinase 13	32	Sites in UTR	1	0	0	1	1	1	0	0	0	gga-miR-26a-5p	-0.18	-0.51	0.74
KIAA1239	ENST00000309447.5	KIAA1239	5	Sites in UTR	1	0	0	1	0	0	0	0	0	gga-miR-26a-5p	-0.18	-0.18	0.73
TAB2	ENST00000367456.1	TGF-beta activated kinase 1/MAP3K7 binding protein 2	1129	Sites in UTR	1	0	0	1	0	0	0	0	0	gga-miR-26a-5p	-0.18	-0.18	0.55
MMP16	ENST00000286614.6	matrix metallopeptidase 16 (membrane-inserted)	12	Sites in UTR	1	1	0	0	2	0	0	2	0	gga-miR-26a-5p	-0.18	-0.24	0.93
CREBRF	ENST00000540014.1	CREB3 regulatory factor	24	Sites in UTR	1	0	1	0	0	0	0	0	0	gga-miR-26a-5p	-0.18	-0.18	0.56
TMEM260	ENST00000261556.6	transmembrane protein 260	44	Sites in UTR	1	0	0	1	0	0	0	0	0	gga-miR-26a-5p	-0.18	-0.18	0.65
LRCH1	ENST00000311191.6	leucine-rich repeats and calponin homology (CH) domain containing 1	381	Sites in UTR	1	0	0	1	0	0	0	0	0	gga-miR-26a-5p	-0.18	-0.18	0.56
PAX5	ENST00000358127.4	paired box 5	5	Sites in UTR	1	0	0	1	0	0	0	0	0	gga-miR-26a-5p	-0.18	-0.18	0.74
PHF6	ENST00000332070.3	PHD finger protein 6	630	Sites in UTR	1	0	0	1	2	0	2	0	0	gga-miR-26a-5p	-0.18	-0.18	0.52
KMT2C	ENST00000262189.6	lysine (K)-specific methyltransferase 2C	417	Sites in UTR	1	0	1	0	0	0	0	0	0	gga-miR-26a-5p	-0.18	-0.18	0.55
DGKH	ENST00000261491.5	diacylglycerol kinase, eta	46	Sites in UTR	2	1	0	1	0	0	0	0	0	gga-miR-26a-5p	-0.18	-0.28	0.98
PLXNA2	ENST00000367033.3	plexin A2	8	Sites in UTR	1	1	0	0	1	0	1	0	0	gga-miR-26a-5p	-0.18	-0.18	0.95
CHD5	ENST00000262450.3	chromodomain helicase DNA binding protein 5	5	Sites in UTR	1	0	0	1	0	0	0	0	0	gga-miR-26a-5p	-0.18	-0.18	0.74
TCF12	ENST00000267811.5	transcription factor 12	101	Sites in UTR	1	0	0	1	0	0	0	0	0	gga-miR-26a-5p	-0.17	-0.17	0.59
CELF1	ENST00000395290.2	CUGBP, Elav-like family member 1	153	Sites in UTR	1	0	0	1	1	0	0	1	0	gga-miR-26a-5p	-0.17	-0.19	0.69
ZFX	ENST00000539115.1	zinc finger protein, X-linked	583	Sites in UTR	1	0	1	0	0	0	0	0	0	gga-miR-26a-5p	-0.17	-0.31	0.68
KDM6A	ENST00000377967.4	lysine (K)-specific demethylase 6A	991	Sites in UTR	1	0	0	1	0	0	0	0	0	gga-miR-26a-5p	-0.17	-0.17	0.69
ZNF217	ENST00000371471.2	zinc finger protein 217	668	Sites in UTR	1	0	1	0	1	0	1	0	0	gga-miR-26a-5p	-0.17	-0.17	0.40
CPEB2	ENST00000538197.1	cytoplasmic polyadenylation element binding protein 2	367	Sites in UTR	1	0	0	1	0	0	0	0	0	gga-miR-26a-5p	-0.17	-0.18	0.70
ARHGAP21	ENST00000396432.2	Rho GTPase activating protein 21	10	Sites in UTR	1	0	0	1	0	0	0	0	0	gga-miR-26a-5p	-0.17	-0.17	0.70
MAP3K1	ENST00000399503.3	mitogen-activated protein kinase kinase kinase 1, E3 ubiquitin protein ligase	137	Sites in UTR	1	0	1	0	1	0	0	1	0	gga-miR-26a-5p	-0.17	-0.17	0.39
UBE2D1	ENST00000373910.4	ubiquitin-conjugating enzyme E2D 1	200	Sites in UTR	1	0	1	0	0	0	0	0	0	gga-miR-26a-5p	-0.17	-0.35	0.45
KPNA3	ENST00000261667.3	karyopherin alpha 3 (importin alpha 4)	104	Sites in UTR	1	0	0	1	0	0	0	0	0	gga-miR-26a-5p	-0.17	-0.21	0.64
ESRRG	ENST00000361525.3	estrogen-related receptor gamma	5	Sites in UTR	1	0	0	1	0	0	0	0	0	gga-miR-26a-5p	-0.17	-0.17	0.64
EPB41L3	ENST00000341928.2	erythrocyte membrane protein band 4.1-like 3	179	Sites in UTR	1	0	0	1	0	0	0	0	0	gga-miR-26a-5p	-0.17	-0.22	0.53
FOXP2	ENST00000408937.3	forkhead box P2	169	Sites in UTR	1	0	1	0	0	0	0	0	0	gga-miR-26a-5p	-0.16	-0.16	0.53
TP53INP2	ENST00000374810.3	tumor protein p53 inducible nuclear protein 2	12	Sites in UTR	1	0	0	1	0	0	0	0	0	gga-miR-26a-5p	-0.16	-0.28	0.74
NKX2-5	ENST00000424406.2	NK2 homeobox 5	47	Sites in UTR	1	0	0	1	0	0	0	0	0	gga-miR-26a-5p	-0.16	-0.18	N/A
LARP4B	ENST00000316157.3	La ribonucleoprotein domain family, member 4B	705	Sites in UTR	2	0	0	2	0	0	0	0	0	gga-miR-26a-5p	-0.16	-0.43	0.93
SLC35A3	ENST00000465289.1	solute carrier family 35 (UDP-N-acetylglucosamine (UDP-GlcNAc) transporter), member A3	191	Sites in UTR	1	0	0	1	0	0	0	0	0	gga-miR-26a-5p	-0.16	-0.31	0.74
SSX2IP	ENST00000342203.3	synovial sarcoma, X breakpoint 2 interacting protein	197	Sites in UTR	1	0	0	1	1	0	0	1	0	gga-miR-26a-5p	-0.16	-0.43	0.74
NHSL1	ENST00000427025.2	NHS-like 1	393	Sites in UTR	1	0	0	1	0	0	0	0	0	gga-miR-26a-5p	-0.16	-0.16	0.69
HUNK	ENST00000270112.2	hormonally up-regulated Neu-associated kinase	85	Sites in UTR	1	0	0	1	0	0	0	0	0	gga-miR-26a-5p	-0.16	-0.17	0.57
ZNF469	ENST00000437464.1	zinc finger protein 469	139	Sites in UTR	1	1	0	0	0	0	0	0	0	gga-miR-26a-5p	-0.16	-0.16	0.89
PLCB1	ENST00000378641.3	phospholipase C, beta 1 (phosphoinositide-specific)	21	Sites in UTR	1	1	0	0	0	0	0	0	0	gga-miR-26a-5p	-0.16	-0.16	0.88
ZFHX4	ENST00000521891.2	zinc finger homeobox 4	194	Sites in UTR	1	1	0	0	0	0	0	0	0	gga-miR-26a-5p	-0.16	-0.16	0.86
ERC2	ENST00000288221.6	ELKS/RAB6-interacting/CAST family member 2	11	Sites in UTR	1	1	0	0	0	0	0	0	0	gga-miR-26a-5p	-0.16	-0.16	0.74
ANK2	ENST00000357077.4	ankyrin 2, neuronal	133	Sites in UTR	1	0	0	1	0	0	0	0	0	gga-miR-26a-5p	-0.16	-0.16	0.65
EPHA5	ENST00000273854.3	EPH receptor A5	48	Sites in UTR	1	0	1	0	0	0	0	0	0	gga-miR-26a-5p	-0.15	-0.15	0.57
HIPK1	ENST00000369558.1	homeodomain interacting protein kinase 1	930	Sites in UTR	1	1	0	0	0	0	0	0	0	gga-miR-26a-5p	-0.15	-0.16	< 0.1
FUBP1	ENST00000370767.1	far upstream element (FUSE) binding protein 1	2021	Sites in UTR	1	1	0	0	2	1	1	0	0	gga-miR-26a-5p	-0.15	-0.43	0.56
TMEM248	ENST00000341567.4	transmembrane protein 248	3207	Sites in UTR	1	0	0	1	0	0	0	0	0	gga-miR-26a-5p	-0.15	-0.18	0.74
ABCA1	ENST00000374736.3	ATP-binding cassette, sub-family A (ABC1), member 1	184	Sites in UTR	1	0	0	1	0	0	0	0	0	gga-miR-26a-5p	-0.15	-0.15	0.74
ZFHX3	ENST00000268489.5	zinc finger homeobox 3	57	Sites in UTR	1	0	1	0	0	0	0	0	0	gga-miR-26a-5p	-0.15	-0.15	0.53
ARHGEF3	ENST00000296315.3	Rho guanine nucleotide exchange factor (GEF) 3	359	Sites in UTR	1	0	1	0	0	0	0	0	0	gga-miR-26a-5p	-0.15	-0.15	0.33
SLC4A4	ENST00000340595.3	solute carrier family 4 (sodium bicarbonate cotransporter), member 4	400	Sites in UTR	1	1	0	0	0	0	0	0	0	gga-miR-26a-5p	-0.15	-0.16	0.92
LINGO1	ENST00000355300.6	leucine rich repeat and Ig domain containing 1	42	Sites in UTR	1	0	0	1	0	0	0	0	0	gga-miR-26a-5p	-0.15	-0.27	0.73
MPRIP	ENST00000341712.4	myosin phosphatase Rho interacting protein	521	Sites in UTR	1	0	0	1	0	0	0	0	0	gga-miR-26a-5p	-0.15	-0.25	N/A
TNRC6C	ENST00000335749.4	trinucleotide repeat containing 6C	248	Sites in UTR	1	1	0	0	0	0	0	0	0	gga-miR-26a-5p	-0.15	-0.16	0.94
ENOSF1	ENST00000383578.3	enolase superfamily member 1	95	Sites in UTR	1	1	0	0	0	0	0	0	0	gga-miR-26a-5p	-0.15	-0.55	N/A
MIER3	ENST00000381226.3	mesoderm induction early response 1, family member 3	112	Sites in UTR	1	1	0	0	0	0	0	0	0	gga-miR-26a-5p	-0.15	-0.18	0.88
ROCK1	ENST00000399799.2	Rho-associated, coiled-coil containing protein kinase 1	7	Sites in UTR	1	0	0	1	0	0	0	0	0	gga-miR-26a-5p	-0.14	-0.14	0.74
ENOX1	ENST00000261488.6	ecto-NOX disulfide-thiol exchanger 1	41	Sites in UTR	1	0	0	1	0	0	0	0	0	gga-miR-26a-5p	-0.14	-0.24	0.65
GLTSCR1L	ENST00000314073.5	GLTSCR1-like	59	Sites in UTR	1	0	0	1	0	0	0	0	0	gga-miR-26a-5p	-0.14	-0.14	0.68
STT3B	ENST00000295770.2	STT3B, subunit of the oligosaccharyltransferase complex (catalytic)	4458	Sites in UTR	1	0	0	1	0	0	0	0	0	gga-miR-26a-5p	-0.14	-0.17	0.50
BICD2	ENST00000356884.6	bicaudal D homolog 2 (Drosophila)	38	Sites in UTR	1	0	0	1	0	0	0	0	0	gga-miR-26a-5p	-0.14	-0.14	0.68
RP11-766F14.2	ENST00000511828.1	Protein LOC285556	5	Sites in UTR	1	0	0	1	0	0	0	0	0	gga-miR-26a-5p	-0.14	-0.14	0.74
PDE4D	ENST00000340635.6	phosphodiesterase 4D, cAMP-specific	747	Sites in UTR	1	0	0	1	0	0	0	0	0	gga-miR-26a-5p	-0.14	-0.15	0.74
MAP3K9	ENST00000554752.2	mitogen-activated protein kinase kinase kinase 9	44	Sites in UTR	1	0	0	1	0	0	0	0	0	gga-miR-26a-5p	-0.14	-0.22	0.74
CPEB3	ENST00000412050.4	cytoplasmic polyadenylation element binding protein 3	48	Sites in UTR	1	0	0	1	0	0	0	0	0	gga-miR-26a-5p	-0.14	-0.14	0.70
CAMSAP2	ENST00000358823.2	calmodulin regulated spectrin-associated protein family, member 2	235	Sites in UTR	1	0	0	1	1	0	0	1	0	gga-miR-26a-5p	-0.14	-0.18	0.51
RTF1	ENST00000389629.4	Rtf1, Paf1/RNA polymerase II complex component, homolog (S. cerevisiae)	1869	Sites in UTR	1	0	1	0	0	0	0	0	0	gga-miR-26a-5p	-0.14	-0.15	0.43
ZNF516	ENST00000443185.2	zinc finger protein 516	311	Sites in UTR	1	0	1	0	0	0	0	0	0	gga-miR-26a-5p	-0.13	-0.15	0.70
SALL1	ENST00000566102.1	sal-like 1 (Drosophila)	95	Sites in UTR	1	0	1	0	0	0	0	0	0	gga-miR-26a-5p	-0.13	-0.35	0.46
CNR1	ENST00000369501.2	cannabinoid receptor 1 (brain)	40	Sites in UTR	1	1	0	0	0	0	0	0	0	gga-miR-26a-5p	-0.13	-0.16	0.55
TP53INP1	ENST00000448464.2	tumor protein p53 inducible nuclear protein 1	39	Sites in UTR	2	0	1	1	0	0	0	0	0	gga-miR-26a-5p	-0.13	-0.40	0.91
GSK3B	ENST00000264235.8	glycogen synthase kinase 3 beta	498	Sites in UTR	1	1	0	0	0	0	0	0	0	gga-miR-26a-5p	-0.13	-0.20	0.85
NLGN1	ENST00000457714.1	neuroligin 1	36	Sites in UTR	1	0	1	0	0	0	0	0	0	gga-miR-26a-5p	-0.13	-0.16	0.41
RBM24	ENST00000379052.5	RNA binding motif protein 24	43	Sites in UTR	1	1	0	0	0	0	0	0	0	gga-miR-26a-5p	-0.12	-0.44	0.88
MPP6	ENST00000222644.5	membrane protein, palmitoylated 6 (MAGUK p55 subfamily member 6)	389	Sites in UTR	1	1	0	0	0	0	0	0	0	gga-miR-26a-5p	-0.12	-0.39	0.95
MED13L	ENST00000281928.3	mediator complex subunit 13-like	73	Sites in UTR	1	1	0	0	0	0	0	0	0	gga-miR-26a-5p	-0.12	-0.16	0.67
MAB21L1	ENST00000379919.4	mab-21-like 1 (C. elegans)	25	Sites in UTR	2	1	0	1	0	0	0	0	0	gga-miR-26a-5p	-0.12	-0.75	0.96
ADAM23	ENST00000264377.3	ADAM metallopeptidase domain 23	113	Sites in UTR	1	1	0	0	1*	0	0	0	0	gga-miR-26a-5p	-0.12	-0.30	0.81
CREBZF	ENST00000398294.2	CREB/ATF bZIP transcription factor	1115	Sites in UTR	1	1	0	0	0	0	0	0	0	gga-miR-26a-5p	-0.12	-0.64	0.94
HSPA4L	ENST00000296464.4	heat shock 70kDa protein 4-like	348	Sites in UTR	2	1	0	1	1	0	1	0	0	gga-miR-26a-5p	-0.12	-0.54	0.82
PPIG	ENST00000260970.3	peptidylprolyl isomerase G (cyclophilin G)	470	Sites in UTR	1	0	0	1	0	0	0	0	0	gga-miR-26a-5p	-0.12	-0.28	< 0.1
STRADB	ENST00000392249.2	STE20-related kinase adaptor beta	12	Sites in UTR	1	1	0	0	0	0	0	0	0	gga-miR-26a-5p	-0.12	-0.66	0.93
UBE2QL1	ENST00000399816.3	ubiquitin-conjugating enzyme E2Q family-like 1	10	Sites in UTR	1	0	0	1	0	0	0	0	0	gga-miR-26a-5p	-0.12	-0.25	0.74
CHD1	ENST00000284049.3	chromodomain helicase DNA binding protein 1	35	Sites in UTR	1	0	0	1	0	0	0	0	0	gga-miR-26a-5p	-0.12	-0.25	0.74
TNPO1	ENST00000337273.5	transportin 1	2041	Sites in UTR	1	1	0	0	1	0	0	1	0	gga-miR-26a-5p	-0.12	-0.23	0.87
MAP1B	ENST00000296755.7	microtubule-associated protein 1B	259	Sites in UTR	1	0	0	1	0	0	0	0	0	gga-miR-26a-5p	-0.12	-0.12	0.71
RORA	ENST00000335670.6	RAR-related orphan receptor A	102	Sites in UTR	1	0	0	1	1	0	1	0	0	gga-miR-26a-5p	-0.12	-0.14	0.61
ATXN1	ENST00000244769.4	ataxin 1	106	Sites in UTR	1	1	0	0	0	0	0	0	0	gga-miR-26a-5p	-0.12	-0.16	< 0.1
MAP2	ENST00000360351.4	microtubule-associated protein 2	68	Sites in UTR	1	1	0	0	0	0	0	0	0	gga-miR-26a-5p	-0.11	-0.16	0.83
GAN	ENST00000568107.2	gigaxonin	185	Sites in UTR	1	0	0	1	0	0	0	0	0	gga-miR-26a-5p	-0.11	-0.20	0.74
FAM98A	ENST00000403368.1	family with sequence similarity 98, member A	89	Sites in UTR	1	1	0	0	0	0	0	0	0	gga-miR-26a-5p	-0.11	-0.38	0.83
FIGN	ENST00000333129.3	fidgetin	10	Sites in UTR	1	0	0	1	1	0	0	1	0	gga-miR-26a-5p	-0.11	-0.20	0.58
HS2ST1	ENST00000370550.5	heparan sulfate 2-O-sulfotransferase 1	787	Sites in UTR	1	0	0	1	0	0	0	0	0	gga-miR-26a-5p	-0.10	-0.22	0.49
ULK2	ENST00000395544.4	unc-51 like autophagy activating kinase 2	489	Sites in UTR	1	1	0	0	2	0	1	1	0	gga-miR-26a-5p	-0.10	-0.42	0.96
ATAD2B	ENST00000238789.5	ATPase family, AAA domain containing 2B	11	Sites in UTR	1	1	0	0	1	0	1	0	0	gga-miR-26a-5p	-0.10	-0.31	0.89
PHF20L1	ENST00000395386.2	PHD finger protein 20-like 1	169	Sites in UTR	1	0	0	1	1	1	0	0	0	gga-miR-26a-5p	-0.10	-0.45	0.62
SHH	ENST00000297261.2	sonic hedgehog	32	Sites in UTR	1	1	0	0	0	0	0	0	0	gga-miR-26a-5p	-0.09	-0.33	N/A
CREBBP	ENST00000262367.5	CREB binding protein	532	Sites in UTR	1	0	0	1	0	0	0	0	0	gga-miR-26a-5p	-0.09	-0.24	0.74
FBXO11	ENST00000402508.1	F-box protein 11	359	Sites in UTR	1	1	0	0	0	0	0	0	0	gga-miR-26a-5p	-0.09	-0.36	0.88
LDLRAD4	ENST00000399848.3	low density lipoprotein receptor class A domain containing 4	314	Sites in UTR	1	0	0	1	0	0	0	0	0	gga-miR-26a-5p	-0.09	-0.22	0.73
MGAT4A	ENST00000264968.3	mannosyl (alpha-1,3-)-glycoprotein beta-1,4-N-acetylglucosaminyltransferase, isozyme A	223	Sites in UTR	1	0	0	1	0	0	0	0	0	gga-miR-26a-5p	-0.09	-0.18	0.58
FNBP1	ENST00000355681.3	formin binding protein 1	165	Sites in UTR	1	1	0	0	0	0	0	0	0	gga-miR-26a-5p	-0.09	-0.54	0.73
TRPS1	ENST00000395715.3	trichorhinophalangeal syndrome I	94	Sites in UTR	1	0	0	1	0	0	0	0	0	gga-miR-26a-5p	-0.08	-0.17	0.71
RFX3	ENST00000382004.3	regulatory factor X, 3 (influences HLA class II expression)	37	Sites in UTR	1	0	0	1	1	0	1	0	0	gga-miR-26a-5p	-0.08	-0.14	0.65
YWHAE	ENST00000264335.8	tyrosine 3-monooxygenase/tryptophan 5-monooxygenase activation protein, epsilon polypeptide	144	Sites in UTR	1	0	0	1	0	0	0	0	0	gga-miR-26a-5p	-0.08	-0.23	0.68
MLLT3	ENST00000380338.4	myeloid/lymphoid or mixed-lineage leukemia (trithorax homolog, Drosophila); translocated to, 3	385	Sites in UTR	1	1	0	0	1	0	1	0	0	gga-miR-26a-5p	-0.08	-0.18	0.88
PTPRD	ENST00000381196.4	protein tyrosine phosphatase, receptor type, D	101	Sites in UTR	1	1	0	0	0	0	0	0	0	gga-miR-26a-5p	-0.08	-0.16	0.84
ATP10A	ENST00000356865.6	ATPase, class V, type 10A	16	Sites in UTR	1	0	0	1	0	0	0	0	0	gga-miR-26a-5p	-0.08	-0.26	0.73
UBR3	ENST00000272793.5	ubiquitin protein ligase E3 component n-recognin 3 (putative)	200	Sites in UTR	1	1	0	0	0	0	0	0	0	gga-miR-26a-5p	-0.07	-0.17	0.79
MARK1	ENST00000366918.4	MAP/microtubule affinity-regulating kinase 1	192	Sites in UTR	1	1	0	0	0	0	0	0	0	gga-miR-26a-5p	-0.07	-0.34	0.83
UBE4B	ENST00000343090.6	ubiquitination factor E4B	350	Sites in UTR	1	1	0	0	0	0	0	0	0	gga-miR-26a-5p	-0.07	-0.30	0.86
KAZN	ENST00000422387.2	kazrin, periplakin interacting protein	34	Sites in UTR	2	0	0	2	0	0	0	0	0	gga-miR-26a-5p	-0.07	-0.53	0.93
DNMT3A	ENST00000380746.4	DNA (cytosine-5-)-methyltransferase 3 alpha	221	Sites in UTR	2	1	0	1	0	0	0	0	0	gga-miR-26a-5p	-0.06	-0.39	0.99
NLK	ENST00000407008.3	nemo-like kinase	61	Sites in UTR	3	0	0	3	0	0	0	0	0	gga-miR-26a-5p	-0.06	-0.54	0.94
SOX5	ENST00000546136.1	SRY (sex determining region Y)-box 5	43	Sites in UTR	1	0	0	1	0	0	0	0	0	gga-miR-26a-5p	-0.06	-0.17	0.68
IGF1	ENST00000337514.6	insulin-like growth factor 1 (somatomedin C)	19	Sites in UTR	1	0	1	0	0	0	0	0	0	gga-miR-26a-5p	-0.05	-0.22	0.70
PTP4A1	ENST00000370651.3	protein tyrosine phosphatase type IVA, member 1	5740	Sites in UTR	1	0	1	0	0	0	0	0	0	gga-miR-26a-5p	-0.05	-0.37	0.84
SOX6	ENST00000316399.6	SRY (sex determining region Y)-box 6	22	Sites in UTR	1	0	0	1	0	0	0	0	0	gga-miR-26a-5p	-0.05	-0.15	0.65
DDX3X	ENST00000399959.2	DEAD (Asp-Glu-Ala-Asp) box helicase 3, X-linked	965	Sites in UTR	2	0	0	2	0	0	0	0	0	gga-miR-26a-5p	-0.05	-0.34	0.89
TMEM2	ENST00000377044.4	transmembrane protein 2	130	Sites in UTR	1	1	0	0	0	0	0	0	0	gga-miR-26a-5p	-0.05	-0.41	0.94
SBNO1	ENST00000420886.2	strawberry notch homolog 1 (Drosophila)	87	Sites in UTR	2	0	1	1	0	0	0	0	0	gga-miR-26a-5p	-0.05	-0.31	0.95
NABP1	ENST00000410026.2	nucleic acid binding protein 1	938	Sites in UTR	1	1	0	0	0	0	0	0	0	gga-miR-26a-5p	-0.04	-0.73	0.95
PPM1H	ENST00000228705.6	protein phosphatase, Mg2+/Mn2+ dependent, 1H	45	Sites in UTR	1	1	0	0	0	0	0	0	0	gga-miR-26a-5p	-0.04	-0.22	0.94
SRSF11	ENST00000370950.3	serine/arginine-rich splicing factor 11	1201	Sites in UTR	1	0	1	0	1	0	1	0	0	gga-miR-26a-5p	-0.04	-0.41	0.27
AP5M1	ENST00000261558.3	adaptor-related protein complex 5, mu 1 subunit	198	Sites in UTR	1	0	0	1	1	0	1	0	0	gga-miR-26a-5p	-0.04	-0.18	0.74
ZNF608	ENST00000504926.1	zinc finger protein 608	22	Sites in UTR	1	1	0	0	0	0	0	0	0	gga-miR-26a-5p	-0.04	-0.31	0.86
SLC30A7	ENST00000370112.4	solute carrier family 30 (zinc transporter), member 7	204	Sites in UTR	1	1	0	0	0	0	0	0	0	gga-miR-26a-5p	-0.04	-0.47	0.85
MFSD6	ENST00000392328.1	major facilitator superfamily domain containing 6	47	Sites in UTR	1	0	0	1	0	0	0	0	0	gga-miR-26a-5p	-0.04	-0.22	0.74
NAA15	ENST00000296543.5	N(alpha)-acetyltransferase 15, NatA auxiliary subunit	546	Sites in UTR	1	1	0	0	0	0	0	0	0	gga-miR-26a-5p	-0.04	-0.24	0.85
USP51	ENST00000500968.3	ubiquitin specific peptidase 51	26	Sites in UTR	1	0	1	0	0	0	0	0	0	gga-miR-26a-5p	-0.04	-0.19	0.33
TBL1XR1	ENST00000430069.1	transducin (beta)-like 1 X-linked receptor 1	334	Sites in UTR	1	0	0	1	1	0	0	1	0	gga-miR-26a-5p	-0.03	-0.16	0.44
SHC4	ENST00000332408.4	SHC (Src homology 2 domain containing) family, member 4	61	Sites in UTR	1	0	0	1	0	0	0	0	0	gga-miR-26a-5p	-0.03	-0.21	0.72
CDH4	ENST00000360469.5	cadherin 4, type 1, R-cadherin (retinal)	33	Sites in UTR	1	0	0	1	0	0	0	0	0	gga-miR-26a-5p	-0.03	-0.23	0.74
MTDH	ENST00000336273.3	metadherin	5192	Sites in UTR	1	1	0	0	0	0	0	0	0	gga-miR-26a-5p	-0.03	-0.37	0.95
SESN3	ENST00000536441.1	sestrin 3	260	Sites in UTR	2	0	0	2	1	0	0	1	0	gga-miR-26a-5p	-0.03	-0.60	0.92
CBX8	ENST00000269385.4	chromobox homolog 8	474	Sites in UTR	1	0	0	1	0	0	0	0	0	gga-miR-26a-5p	-0.03	-0.24	0.56
LEF1	ENST00000265165.1	lymphoid enhancer-binding factor 1	104	Sites in UTR	2	0	0	2	0	0	0	0	0	gga-miR-26a-5p	-0.03	-0.44	0.93
USP15	ENST00000353364.3	ubiquitin specific peptidase 15	286	Sites in UTR	2	1	0	1	0	0	0	0	0	gga-miR-26a-5p	-0.02	-0.42	0.99
ANKIB1	ENST00000265742.3	ankyrin repeat and IBR domain containing 1	127	Sites in UTR	1	0	1	0	0	0	0	0	0	gga-miR-26a-5p	-0.02	-0.23	0.56
PHRF1	ENST00000264555.5	PHD and ring finger domains 1	133	Sites in UTR	1	1	0	0	0	0	0	0	0	gga-miR-26a-5p	-0.02	-0.73	0.90
SCAMP1	ENST00000538629.1	secretory carrier membrane protein 1	816	Sites in UTR	1	1	0	0	0	0	0	0	0	gga-miR-26a-5p	-0.02	-0.47	0.83
FAM49B	ENST00000519824.2	family with sequence similarity 49, member B	52	Sites in UTR	1	0	0	1	0	0	0	0	0	gga-miR-26a-5p	-0.02	-0.24	0.74
PIAS1	ENST00000249636.6	protein inhibitor of activated STAT, 1	368	Sites in UTR	1	0	0	1	0	0	0	0	0	gga-miR-26a-5p	-0.02	-0.16	0.45
SLC45A4	ENST00000519067.1	solute carrier family 45, member 4	418	Sites in UTR	1	1	0	0	0	0	0	0	0	gga-miR-26a-5p	-0.02	-0.32	0.95
STXBP5	ENST00000367481.3	syntaxin binding protein 5 (tomosyn)	555	Sites in UTR	1	0	0	1	1	1	0	0	0	gga-miR-26a-5p	-0.02	-0.16	0.54
LOX	ENST00000231004.4	lysyl oxidase	3441	Sites in UTR	1	0	0	1	1	0	0	1	0	gga-miR-26a-5p	-0.02	-0.35	0.73
PITPNC1	ENST00000335257.6	phosphatidylinositol transfer protein, cytoplasmic 1	797	Sites in UTR	1	1	0	0	0	0	0	0	0	gga-miR-26a-5p	-0.02	-0.27	0.92
COL11A1	ENST00000370096.3	collagen, type XI, alpha 1	160	Sites in UTR	1	0	0	1	0	0	0	0	0	gga-miR-26a-5p	-0.02	-0.19	0.67
CCSER2	ENST00000224756.8	coiled-coil serine-rich protein 2	123	Sites in UTR	1	0	0	1	0	0	0	0	0	gga-miR-26a-5p	-0.01	-0.16	0.71
PDHB	ENST00000474765.1	pyruvate dehydrogenase (lipoamide) beta	1549	Sites in UTR	1	1	0	0	1	0	0	1	0	gga-miR-26a-5p	-0.01	-0.56	0.94
CDH11	ENST00000394156.3	cadherin 11, type 2, OB-cadherin (osteoblast)	448	Sites in UTR	1	0	0	1	0	0	0	0	0	gga-miR-26a-5p	-0.01	-0.22	0.74
RAB11A	ENST00000569896.1	RAB11A, member RAS oncogene family	5781	Sites in UTR	1	0	0	1	0	0	0	0	0	gga-miR-26a-5p	-0.01	-0.18	0.67
CHSY1	ENST00000254190.3	chondroitin sulfate synthase 1	200	Sites in UTR	1	0	0	1	0	0	0	0	0	gga-miR-26a-5p	-0.01	-0.23	0.74
PHF3	ENST00000262043.3	PHD finger protein 3	505	Sites in UTR	1	0	0	1	0	0	0	0	0	gga-miR-26a-5p	-0.01	-0.22	0.73
RAB9A	ENST00000464506.1	RAB9A, member RAS oncogene family	742	Sites in UTR	1	0	0	1	0	0	0	0	0	gga-miR-26a-5p	-0.01	-0.32	0.74
USP9X	ENST00000324545.8	ubiquitin specific peptidase 9, X-linked	2433	Sites in UTR	2	1	0	1	0	0	0	0	0	gga-miR-26a-5p	-0.01	-0.35	0.94
CCDC171	ENST00000380701.3	coiled-coil domain containing 171	25	Sites in UTR	1	0	1	0	0	0	0	0	0	gga-miR-26a-5p	-0.01	-0.15	0.81
COPS2	ENST00000388901.5	COP9 signalosome subunit 2	11120	Sites in UTR	1	0	0	1	1	0	1	0	0	gga-miR-26a-5p	-0.01	-0.58	0.75
C10orf12	ENST00000286067.2	chromosome 10 open reading frame 12	49	Sites in UTR	1	0	1	0	0	0	0	0	0	gga-miR-26a-5p	-0.01	-0.17	0.82
ZBTB37	ENST00000367701.5	zinc finger and BTB domain containing 37	213	Sites in UTR	1	1	0	0	0	0	0	0	0	gga-miR-26a-5p	-0.01	-0.35	0.80
DAPK1	ENST00000469640.2	death-associated protein kinase 1	92	Sites in UTR	1	1	0	0	0	0	0	0	0	gga-miR-26a-5p	-0.01	-0.21	0.83
ARFGEF1	ENST00000262215.3	ADP-ribosylation factor guanine nucleotide-exchange factor 1 (brefeldin A-inhibited)	70	Sites in UTR	1	0	0	1	0	0	0	0	0	gga-miR-26a-5p	-0.01	-0.15	0.74
DR1	ENST00000370272.4	down-regulator of transcription 1, TBP-binding (negative cofactor 2)	2994	Sites in UTR	1	1	0	0	0	0	0	0	0	gga-miR-26a-5p	0	-0.38	< 0.1
ADAM10	ENST00000260408.3	ADAM metallopeptidase domain 10	385	Sites in UTR	1	0	0	1	0	0	0	0	0	gga-miR-26a-5p	0	-0.23	0.69
MAP7	ENST00000354570.3	microtubule-associated protein 7	444	Sites in UTR	1	1	0	0	0	0	0	0	0	gga-miR-26a-5p	0	-0.40	0.95
WNK1	ENST00000315939.6	WNK lysine deficient protein kinase 1	950	Sites in UTR	1	1	0	0	0	0	0	0	0	gga-miR-26a-5p	0	-0.16	0.82
PDCD10	ENST00000392750.2	programmed cell death 10	638	Sites in UTR	1	0	0	1	0	0	0	0	0	gga-miR-26a-5p	0	-0.28	0.64
CPEB4	ENST00000265085.5	cytoplasmic polyadenylation element binding protein 4	472	Sites in UTR	1	0	0	1	0	0	0	0	0	gga-miR-26a-5p	0	-0.15	0.71
EXT1	ENST00000378204.2	exostosin glycosyltransferase 1	694	Sites in UTR	1	1	0	0	0	0	0	0	0	gga-miR-26a-5p	0	-0.16	0.24
KRT222	ENST00000394052.3	keratin 222	9	Sites in UTR	1	1	0	0	0	0	0	0	0	gga-miR-26a-5p	0	-0.79	0.87
KCNE4	ENST00000281830.3	potassium voltage-gated channel, Isk-related family, member 4	5	Sites in UTR	1	0	0	1	0	0	0	0	0	gga-miR-26a-5p	0	-0.31	0.74
HIAT1	ENST00000370152.3	hippocampus abundant transcript 1	1473	Sites in UTR	1	0	0	1	0	0	0	0	0	gga-miR-26a-5p	0	-0.25	0.74
SLC24A4	ENST00000393265.2	solute carrier family 24 (sodium/potassium/calcium exchanger), member 4	5	Sites in UTR	1	1	0	0	0	0	0	0	0	gga-miR-26a-5p	0	-0.28	0.95
SHISA9	ENST00000558583.1	shisa family member 9	5	Sites in UTR	1	0	0	1	0	0	0	0	0	gga-miR-26a-5p	0	-0.30	0.74
G3BP2	ENST00000395719.3	GTPase activating protein (SH3 domain) binding protein 2	4413	Sites in UTR	1	1	0	0	0	0	0	0	0	gga-miR-26a-5p	0	-0.16	0.85
SCML4	ENST00000369022.2	sex comb on midleg-like 4 (Drosophila)	10	Sites in UTR	1	0	0	1	0	0	0	0	0	gga-miR-26a-5p	0	-0.33	0.74
PFKFB3	ENST00000379789.4	6-phosphofructo-2-kinase/fructose-2,6-biphosphatase 3	29	Sites in UTR	1	1	0	0	0	0	0	0	0	gga-miR-26a-5p	0	-0.71	0.91
MBD5	ENST00000407073.1	methyl-CpG binding domain protein 5	7	Sites in UTR	1	1	0	0	0	0	0	0	0	gga-miR-26a-5p	0	-0.16	0.76
BAZ2B	ENST00000392782.1	bromodomain adjacent to zinc finger domain, 2B	25	Sites in UTR	1	1	0	0	0	0	0	0	0	gga-miR-26a-5p	0	-0.17	0.95
TNFRSF21	ENST00000296861.2	tumor necrosis factor receptor superfamily, member 21	39	Sites in UTR	1	0	1	0	0	0	0	0	0	gga-miR-26a-5p	0	-0.31	0.29
CAPZB	ENST00000375142.1	capping protein (actin filament) muscle Z-line, beta	545	Sites in UTR	1	0	1	0	0	0	0	0	0	gga-miR-26a-5p	0	-0.29	0.97
CACNA1C	ENST00000399655.1	calcium channel, voltage-dependent, L type, alpha 1C subunit	69	Sites in UTR	1	1	0	0	0	0	0	0	0	gga-miR-26a-5p	0	-0.16	0.95
FAM208A	ENST00000493960.2	family with sequence similarity 208, member A	60	Sites in UTR	1	1	0	0	0	0	0	0	0	gga-miR-26a-5p	0	-0.22	0.94
FOSL2	ENST00000379619.1	FOS-like antigen 2	2255	Sites in UTR	1	0	1	0	0	0	0	0	0	gga-miR-26a-5p	0	-0.23	0.76
SMARCA5	ENST00000283131.3	SWI/SNF related, matrix associated, actin dependent regulator of chromatin, subfamily a, member 5	478	Sites in UTR	1	0	0	1	0	0	0	0	0	gga-miR-26a-5p	0	-0.28	0.74
NRG2	ENST00000394770.1	neuregulin 2	9	Sites in UTR	1	0	0	1	0	0	0	0	0	gga-miR-26a-5p	0	-0.17	0.74
MEF2C	ENST00000340208.5	myocyte enhancer factor 2C	70	Sites in UTR	1	0	0	1	0	0	0	0	0	gga-miR-26a-5p	0	-0.12	0.63
KIAA1715	ENST00000272748.4	KIAA1715	858	Sites in UTR	1	1	0	0	0	0	0	0	0	gga-miR-26a-5p	0	-0.44	0.58
CCNL2	ENST00000408952.5	cyclin L2	699	Sites in UTR	1	0	0	1	0	0	0	0	0	gga-miR-26a-5p	0	-0.25	0.56
FANCA	ENST00000568369.1	Fanconi anemia, complementation group A	348	Sites in UTR	1	0	1	0	0	0	0	0	0	gga-miR-26a-5p	0	-0.15	N/A
* includes non-canonical sites (centered and/or 3' compensatory)

## Sheet: miR-30a-5p
Ortholog of target gene	Representative transcript	Gene name	Number of 3P-seq tags supporting UTR + 5	Link to sites in UTRs	Conserved sites				Poorly conserved sites				6mer sites	Representative miRNA	Cumulative weighted context++ score	Total context++ score	Aggregate PCT
					total	8mer	7mer-m8	7mer-A1	total	8mer	7mer-m8	7mer-A1
DESI2	ENST00000302550.11	desumoylating isopeptidase 2	147	Sites in UTR	2	2	0	0	1	0	1	0	1	gga-miR-30b-5p	-1.04	-1.08	> 0.99
RPS6KA2	ENST00000265678.4	ribosomal protein S6 kinase, 90kDa, polypeptide 2	1043	Sites in UTR	2	2	0	0	1	0	1	0	0	gga-miR-30b-5p	-1.01	-1.07	> 0.99
LHX8	ENST00000294638.5	LIM homeobox 8	18	Sites in UTR	2	2	0	0	0	0	0	0	0	gga-miR-30b-5p	-0.91	-0.91	0.98
NAALADL2	ENST00000454872.1	N-acetylated alpha-linked acidic dipeptidase-like 2	5	Sites in UTR	1	1	0	0	1	1	0	0	0	gga-miR-30a-5p	-0.80	-0.80	0.95
IRX4	ENST00000231357.2	iroquois homeobox 4	5	Sites in UTR	2	0	0	2	1	0	0	1	0	gga-miR-30a-5p	-0.77	-0.77	0.96
RAP2C	ENST00000342983.2	RAP2C, member of RAS oncogene family	604	Sites in UTR	2	0	2	0	2	1	1	0	0	gga-miR-30b-5p	-0.73	-0.73	0.90
NEDD4	ENST00000338963.2	neural precursor cell expressed, developmentally down-regulated 4, E3 ubiquitin protein ligase	289	Sites in UTR	1	1	0	0	2	1	0	1	0	gga-miR-30e-5p	-0.71	-0.76	0.95
VAT1L	ENST00000302536.2	vesicle amine transport 1-like	123	Sites in UTR	1	1	0	0	0	0	0	0	0	gga-miR-30e-5p	-0.71	-0.71	0.95
PPARGC1B	ENST00000309241.5	peroxisome proliferator-activated receptor gamma, coactivator 1 beta	12	Sites in UTR	4	3	1	0	0	0	0	0	0	gga-miR-30e-5p	-0.69	-0.80	> 0.99
KLHL20	ENST00000209884.4	kelch-like family member 20	324	Sites in UTR	2	1	0	1	0	0	0	0	0	gga-miR-30b-5p	-0.69	-0.72	0.99
LGI1	ENST00000542308.1	leucine-rich, glioma inactivated 1	5	Sites in UTR	1	1	0	0	0	0	0	0	0	gga-miR-30e-5p	-0.68	-0.68	0.89
UBE2I	ENST00000355803.4	ubiquitin-conjugating enzyme E2I	291	Sites in UTR	1	1	0	0	0	0	0	0	0	gga-miR-30e-5p	-0.68	-0.68	0.95
LIN28B	ENST00000345080.4	lin-28 homolog B (C. elegans)	118	Sites in UTR	2	2	0	0	2	1	1	0	0	gga-miR-30c-5p	-0.68	-0.68	0.98
LIN28A	ENST00000326279.6	lin-28 homolog A (C. elegans)	5	Sites in UTR	2	1	1	0	0	0	0	0	0	gga-miR-30b-5p	-0.64	-0.64	0.98
GSKIP	ENST00000555181.1	GSK3B interacting protein	1581	Sites in UTR	1	1	0	0	1	0	1	0	0	gga-miR-30b-5p	-0.64	-0.64	0.95
GALNT7	ENST00000265000.4	UDP-N-acetyl-alpha-D-galactosamine:polypeptide N-acetylgalactosaminyltransferase 7 (GalNAc-T7)	953	Sites in UTR	2	2	0	0	0	0	0	0	0	gga-miR-30b-5p	-0.64	-0.65	0.99
IL1RAPL2	ENST00000372582.1	interleukin 1 receptor accessory protein-like 2	5	Sites in UTR	1	1	0	0	0	0	0	0	0	gga-miR-30a-5p	-0.64	-0.64	0.74
MEX3B	ENST00000558133.1	mex-3 RNA binding family member B	1401	Sites in UTR	2	1	1	0	0	0	0	0	0	gga-miR-30e-5p	-0.63	-0.63	0.96
TNRC6A	ENST00000395799.3	trinucleotide repeat containing 6A	267	Sites in UTR	4	2	2	0	0	0	0	0	0	gga-miR-30b-5p	-0.61	-0.61	> 0.99
PDSS2	ENST00000369031.4	prenyl (decaprenyl) diphosphate synthase, subunit 2	42	Sites in UTR	1	1	0	0	0	0	0	0	0	gga-miR-30b-5p	-0.61	-0.61	0.54
MPPED1	ENST00000417669.2	metallophosphoesterase domain containing 1	51	Sites in UTR	1	1	0	0	0	0	0	0	0	gga-miR-30a-5p	-0.60	-0.60	0.64
RRAD	ENST00000420652.1	Ras-related associated with diabetes	28	Sites in UTR	1	1	0	0	0	0	0	0	0	gga-miR-30b-5p	-0.60	-0.60	0.92
NUDT5	ENST00000491614.1	nudix (nucleoside diphosphate linked moiety X)-type motif 5	808	Sites in UTR	1	1	0	0	0	0	0	0	0	gga-miR-30a-5p	-0.59	-0.61	0.95
ATG5	ENST00000360666.4	autophagy related 5	1078	Sites in UTR	1	1	0	0	0	0	0	0	0	gga-miR-30b-5p	-0.58	-0.59	0.72
ANO4	ENST00000392979.3	anoctamin 4	128	Sites in UTR	2	1	1	0	0	0	0	0	0	gga-miR-30b-5p	-0.57	-0.57	0.95
PIP4K2A	ENST00000376573.4	phosphatidylinositol-5-phosphate 4-kinase, type II, alpha	632	Sites in UTR	3	2	0	1	0	0	0	0	0	gga-miR-30b-5p	-0.57	-0.58	0.98
FAM129A	ENST00000367511.3	family with sequence similarity 129, member A	213	Sites in UTR	1	1	0	0	0	0	0	0	0	gga-miR-30a-5p	-0.57	-0.58	< 0.1
RARB	ENST00000437042.2	retinoic acid receptor, beta	48	Sites in UTR	2	0	2	0	0	0	0	0	0	gga-miR-30b-5p	-0.57	-0.57	0.90
CHST1	ENST00000308064.2	carbohydrate (keratan sulfate Gal-6) sulfotransferase 1	5	Sites in UTR	2	1	1	0	0	0	0	0	0	gga-miR-30b-5p	-0.56	-0.77	0.98
PPP3CA	ENST00000512215.1	protein phosphatase 3, catalytic subunit, alpha isozyme	259	Sites in UTR	2	0	0	2	0	0	0	0	0	gga-miR-30b-5p	-0.55	-0.55	0.95
MKRN3	ENST00000314520.3	makorin ring finger protein 3	18	Sites in UTR	1	1	0	0	1	0	1	0	0	gga-miR-30a-5p	-0.55	-0.55	0.93
KDM3A	ENST00000409556.1	lysine (K)-specific demethylase 3A	2300	Sites in UTR	1	1	0	0	0	0	0	0	0	gga-miR-30b-5p	-0.55	-0.55	0.95
BECN1	ENST00000438274.3	beclin 1, autophagy related	2879	Sites in UTR	1	1	0	0	0	0	0	0	0	gga-miR-30a-5p	-0.55	-0.55	0.92
COL25A1	ENST00000399132.1	collagen, type XXV, alpha 1	270	Sites in UTR	2	1	0	1	0	0	0	0	1	gga-miR-30b-5p	-0.54	-0.57	0.99
SYNGR3	ENST00000248121.2	synaptogyrin 3	223	Sites in UTR	1	1	0	0	0	0	0	0	0	gga-miR-30a-5p	-0.53	-0.53	0.92
DLGAP1	ENST00000400145.2	discs, large (Drosophila) homolog-associated protein 1	8	Sites in UTR	1	1	0	0	0	0	0	0	0	gga-miR-30b-5p	-0.53	-0.53	0.63
MTTP	ENST00000457717.1	microsomal triglyceride transfer protein	32	Sites in UTR	1	1	0	0	0	0	0	0	0	gga-miR-30b-5p	-0.53	-0.53	0.95
CPNE8	ENST00000331366.5	copine VIII	343	Sites in UTR	1	1	0	0	1	0	0	1	1	gga-miR-30b-5p	-0.53	-0.53	0.84
PACRGL	ENST00000502374.1	PARK2 co-regulated-like	314	Sites in UTR	1	0	0	1	1	1	0	0	0	gga-miR-30e-5p	-0.52	-0.72	0.78
PRDM1	ENST00000369089.3	PR domain containing 1, with ZNF domain	48	Sites in UTR	3	1	1	1	0	0	0	0	0	gga-miR-30e-5p	-0.52	-0.65	0.94
GALNT3	ENST00000392701.3	UDP-N-acetyl-alpha-D-galactosamine:polypeptide N-acetylgalactosaminyltransferase 3 (GalNAc-T3)	40	Sites in UTR	1	1	0	0	0	0	0	0	2	gga-miR-30b-5p	-0.52	-0.52	0.95
STIM2	ENST00000467011.1	stromal interaction molecule 2	380	Sites in UTR	3	1	1	1	0	0	0	0	0	gga-miR-30e-5p	-0.51	-0.75	> 0.99
FAM199X	ENST00000493442.1	family with sequence similarity 199, X-linked	856	Sites in UTR	1	1	0	0	1	0	1	0	0	gga-miR-30b-5p	-0.51	-0.56	0.83
FLJ20373	ENST00000414004.2		75	Sites in UTR	1	1	0	0	0	0	0	0	0	gga-miR-30a-5p	-0.51	-0.51	0.95
SPAST	ENST00000315285.3	spastin	239	Sites in UTR	2	1	0	1	0	0	0	0	0	gga-miR-30e-5p	-0.51	-0.67	0.99
MBNL3	ENST00000370839.3	muscleblind-like splicing regulator 3	593	Sites in UTR	2	1	0	1	1	0	0	1	1	gga-miR-30a-5p	-0.50	-0.64	> 0.99
CCDC6	ENST00000263102.6	coiled-coil domain containing 6	193	Sites in UTR	1	0	1	0	3	1	1	1	2	gga-miR-30e-5p	-0.50	-0.86	0.76
SEMA3A	ENST00000265362.4	sema domain, immunoglobulin domain (Ig), short basic domain, secreted, (semaphorin) 3A	162	Sites in UTR	1	1	0	0	0	0	0	0	0	gga-miR-30b-5p	-0.49	-0.49	0.95
CARS	ENST00000278224.9	cysteinyl-tRNA synthetase	594	Sites in UTR	1	1	0	0	0	0	0	0	0	gga-miR-30a-5p	-0.49	-0.49	0.85
FAM104B	ENST00000472571.2	family with sequence similarity 104, member B	599	Sites in UTR	1	0	1	0	0	0	0	0	0	gga-miR-30a-5p	-0.49	-0.49	0.70
VIM	ENST00000224237.5	vimentin	31747	Sites in UTR	1	0	0	1	1	0	0	1	0	gga-miR-30e-5p	-0.49	-0.49	0.82
PFN2	ENST00000239940.7	profilin 2	2184	Sites in UTR	1	1	0	0	0	0	0	0	0	gga-miR-30e-5p	-0.49	-0.51	0.90
RUNX2	ENST00000371432.3	runt-related transcription factor 2	105	Sites in UTR	2	1	1	0	0	0	0	0	2	gga-miR-30b-5p	-0.48	-0.48	0.93
STOX2	ENST00000308497.4	storkhead box 2	379	Sites in UTR	3	1	1	1	0	0	0	0	2	gga-miR-30a-5p	-0.48	-0.49	> 0.99
PPARGC1A	ENST00000264867.2	peroxisome proliferator-activated receptor gamma, coactivator 1 alpha	19	Sites in UTR	3	0	1	2	0	0	0	0	0	gga-miR-30e-5p	-0.48	-0.50	0.99
RNF220	ENST00000372247.2	ring finger protein 220	474	Sites in UTR	1	1	0	0	0	0	0	0	0	gga-miR-30a-5p	-0.48	-0.48	0.95
GXYLT1	ENST00000398675.3	glucoside xylosyltransferase 1	126	Sites in UTR	1	1	0	0	0	0	0	0	1	gga-miR-30e-5p	-0.48	-0.49	0.95
SLC7A10	ENST00000253188.4	solute carrier family 7 (neutral amino acid transporter light chain, asc system), member 10	99	Sites in UTR	1	1	0	0	0	0	0	0	0	gga-miR-30a-5p	-0.48	-0.59	0.95
ST8SIA4	ENST00000231461.5	ST8 alpha-N-acetyl-neuraminide alpha-2,8-sialyltransferase 4	5	Sites in UTR	2	1	0	1	0	0	0	0	0	gga-miR-30e-5p	-0.47	-0.47	0.99
ZBTB39	ENST00000300101.2	zinc finger and BTB domain containing 39	7	Sites in UTR	2	0	2	0	0	0	0	0	0	gga-miR-30e-5p	-0.47	-0.47	0.87
ZBTB34	ENST00000319119.4	zinc finger and BTB domain containing 34	726	Sites in UTR	1	0	1	0	2	0	0	2	4	gga-miR-30b-5p	-0.47	-0.47	0.66
UBE2QL1	ENST00000399816.3	ubiquitin-conjugating enzyme E2Q family-like 1	10	Sites in UTR	1	1	0	0	0	0	0	0	0	gga-miR-30e-5p	-0.47	-0.47	0.95
TFDP1	ENST00000375370.5	transcription factor Dp-1	8913	Sites in UTR	1	1	0	0	1	0	1	0	0	gga-miR-30b-5p	-0.47	-0.47	0.75
MIER3	ENST00000381226.3	mesoderm induction early response 1, family member 3	112	Sites in UTR	3	1	0	2	1	1	0	0	1	gga-miR-30c-5p	-0.46	-0.49	> 0.99
KIAA2026	ENST00000399933.3	KIAA2026	712	Sites in UTR	1	1	0	0	0	0	0	0	1	gga-miR-30b-5p	-0.46	-0.46	0.87
PIP4K2B	ENST00000269554.3	phosphatidylinositol-5-phosphate 4-kinase, type II, beta	148	Sites in UTR	1	1	0	0	0	0	0	0	0	gga-miR-30a-5p	-0.46	-0.56	0.95
OXR1	ENST00000312046.6	oxidation resistance 1	27	Sites in UTR	1	1	0	0	1	0	0	1	2	gga-miR-30b-5p	-0.46	-0.46	0.76
GBP2	ENST00000370466.3	guanylate binding protein 2, interferon-inducible	1309	Sites in UTR	1	0	1	0	0	0	0	0	0	gga-miR-30b-5p	-0.45	-0.50	0.68
SNAI1	ENST00000244050.2	snail family zinc finger 1	486	Sites in UTR	1	0	1	0	1	1	0	0	0	gga-miR-30a-5p	-0.45	-0.45	0.71
MAN1A2	ENST00000356554.3	mannosidase, alpha, class 1A, member 2	603	Sites in UTR	1	1	0	0	0	0	0	0	0	gga-miR-30b-5p	-0.45	-0.45	0.95
DGKD	ENST00000264057.2	diacylglycerol kinase, delta 130kDa	200	Sites in UTR	1	1	0	0	0	0	0	0	1	gga-miR-30b-5p	-0.45	-0.45	0.68
SOX12	ENST00000342665.2	SRY (sex determining region Y)-box 12	6341	Sites in UTR	1	1	0	0	0	0	0	0	0	gga-miR-30e-5p	-0.45	-0.45	0.95
LCOR	ENST00000371103.3	ligand dependent nuclear receptor corepressor	94	Sites in UTR	2	1	0	1	1	0	1	0	2	gga-miR-30e-5p	-0.45	-0.47	0.98
CCNT2	ENST00000295238.6	cyclin T2	381	Sites in UTR	2	1	0	1	0	0	0	0	0	gga-miR-30b-5p	-0.45	-0.72	0.99
MAML1	ENST00000292599.3	mastermind-like 1 (Drosophila)	910	Sites in UTR	1	1	0	0	0	0	0	0	0	gga-miR-30b-5p	-0.44	-0.45	0.95
NUS1	ENST00000368494.3	nuclear undecaprenyl pyrophosphate synthase 1 homolog (S. cerevisiae)	302	Sites in UTR	1	1	0	0	0	0	0	0	0	gga-miR-30b-5p	-0.44	-0.44	0.95
LONRF1	ENST00000398246.3	LON peptidase N-terminal domain and ring finger 1	36	Sites in UTR	2	0	0	2	0	0	0	0	0	gga-miR-30a-5p	-0.44	-0.44	0.95
TMCC1	ENST00000432054.2	transmembrane and coiled-coil domain family 1	97	Sites in UTR	1	1	0	0	0	0	0	0	0	gga-miR-30b-5p	-0.44	-0.44	0.95
AMOTL2	ENST00000249883.5	angiomotin like 2	78	Sites in UTR	1	1	0	0	0	0	0	0	0	gga-miR-30e-5p	-0.43	-0.43	0.95
IP6K3	ENST00000451316.1	inositol hexakisphosphate kinase 3	8	Sites in UTR	1	1	0	0	0	0	0	0	0	gga-miR-30e-5p	-0.43	-0.43	0.95
SCN2A	ENST00000375437.2	sodium channel, voltage-gated, type II, alpha subunit	7	Sites in UTR	3	2	1	0	0	0	0	0	0	gga-miR-30e-5p	-0.43	-0.43	0.95
TET1	ENST00000373644.4	tet methylcytosine dioxygenase 1	5	Sites in UTR	1	0	1	0	1	1	0	0	1	gga-miR-30e-5p	-0.43	-0.43	0.71
LHX1	ENST00000254457.5	LIM homeobox 1	15	Sites in UTR	2	1	1	0	1	0	1	0	0	gga-miR-30e-5p	-0.42	-0.42	0.97
SLC35F3	ENST00000366618.3	solute carrier family 35, member F3	5	Sites in UTR	2	0	1	1	0	0	0	0	1	gga-miR-30b-5p	-0.42	-0.42	0.91
FRZB	ENST00000295113.4	frizzled-related protein	43	Sites in UTR	1	0	1	0	0	0	0	0	0	gga-miR-30a-5p	-0.42	-0.42	0.70
NR4A2	ENST00000339562.4	nuclear receptor subfamily 4, group A, member 2	1631	Sites in UTR	1	1	0	0	0	0	0	0	0	gga-miR-30e-5p	-0.42	-0.43	0.83
ARL15	ENST00000502271.1	ADP-ribosylation factor-like 15	119	Sites in UTR	1	0	1	0	1	0	1	0	0	gga-miR-30b-5p	-0.42	-0.47	0.54
STAC	ENST00000273183.3	SH3 and cysteine rich domain	172	Sites in UTR	1	1	0	0	0	0	0	0	0	gga-miR-30b-5p	-0.42	-0.42	0.91
AC012215.1	ENST00000437887.1	Uncharacterized protein	31	Sites in UTR	1	0	0	1	0	0	0	0	0	gga-miR-30b-5p	-0.42	-0.42	0.78
SMAP1	ENST00000370455.3	small ArfGAP 1	64	Sites in UTR	1	1	0	0	0	0	0	0	0	gga-miR-30b-5p	-0.42	-0.43	0.90
NDEL1	ENST00000402554.3	nudE neurodevelopment protein 1-like 1	396	Sites in UTR	1	1	0	0	0	0	0	0	0	gga-miR-30b-5p	-0.42	-0.42	0.73
CCDC178	ENST00000581852.1	coiled-coil domain containing 178	7	Sites in UTR	1	0	1	0	0	0	0	0	1	gga-miR-30b-5p	-0.41	-0.41	0.70
AP3S1	ENST00000316788.7	adaptor-related protein complex 3, sigma 1 subunit	24	Sites in UTR	1	0	1	0	0	0	0	0	1	gga-miR-30b-5p	-0.41	-0.41	0.68
GRB10	ENST00000398812.2	growth factor receptor-bound protein 10	1382	Sites in UTR	2	1	1	0	2	1	0	1	0	gga-miR-30b-5p	-0.41	-0.50	0.81
HSPD1	ENST00000388968.3	heat shock 60kDa protein 1 (chaperonin)	42	Sites in UTR	1	1	0	0	0	0	0	0	0	gga-miR-30b-5p	-0.41	-0.41	0.14
SLC5A3	ENST00000608209.1	sodium/myo-inositol cotransporter	24	Sites in UTR	1	0	1	0	2	1	0	1	0	gga-miR-30b-5p	-0.40	-0.71	0.71
YAF2	ENST00000327791.4	YY1 associated factor 2	413	Sites in UTR	1	1	0	0	2	1	1	0	0	gga-miR-30b-5p	-0.40	-1.09	0.95
SHOC2	ENST00000369452.4	soc-2 suppressor of clear homolog (C. elegans)	437	Sites in UTR	1	1	0	0	0	0	0	0	1	gga-miR-30b-5p	-0.40	-0.42	0.95
FAM91A1	ENST00000334705.7	family with sequence similarity 91, member A1	731	Sites in UTR	1	1	0	0	0	0	0	0	0	gga-miR-30b-5p	-0.40	-0.40	0.78
BCL11B	ENST00000357195.3	B-cell CLL/lymphoma 11B (zinc finger protein)	73	Sites in UTR	2	0	1	1	0	0	0	0	0	gga-miR-30a-5p	-0.40	-0.40	0.93
SPEN	ENST00000375759.3	spen homolog, transcriptional regulator (Drosophila)	7	Sites in UTR	2	1	0	1	0	0	0	0	0	gga-miR-30b-5p	-0.40	-0.40	0.99
SP4	ENST00000222584.3	Sp4 transcription factor	131	Sites in UTR	2	1	0	1	1	0	0	1	0	gga-miR-30b-5p	-0.39	-0.39	0.95
NR6A1	ENST00000487099.2	nuclear receptor subfamily 6, group A, member 1	1082	Sites in UTR	1	0	0	1	1	0	0	1	0	gga-miR-30a-5p	-0.39	-0.40	0.78
GNAO1	ENST00000262493.6	guanine nucleotide binding protein (G protein), alpha activating activity polypeptide O	8	Sites in UTR	1	1	0	0	0	0	0	0	0	gga-miR-30b-5p	-0.39	-0.39	0.66
SOCS3	ENST00000330871.2	suppressor of cytokine signaling 3	5	Sites in UTR	1	1	0	0	0	0	0	0	0	gga-miR-30e-5p	-0.39	-0.39	0.95
EPB41	ENST00000373798.1	erythrocyte membrane protein band 4.1 (elliptocytosis 1, RH-linked)	53	Sites in UTR	1	1	0	0	0	0	0	0	0	gga-miR-30a-5p	-0.39	-0.39	0.85
ACVR1	ENST00000263640.3	activin A receptor, type I	1523	Sites in UTR	1	1	0	0	0	0	0	0	0	gga-miR-30b-5p	-0.39	-0.39	0.86
FAM13A	ENST00000395002.2	family with sequence similarity 13, member A	441	Sites in UTR	1	1	0	0	0	0	0	0	0	gga-miR-30a-5p	-0.39	-0.39	0.95
TMEFF1	ENST00000374879.4	transmembrane protein with EGF-like and two follistatin-like domains 1	234	Sites in UTR	1	1	0	0	0	0	0	0	0	gga-miR-30b-5p	-0.39	-0.39	0.90
CBX3	ENST00000337620.4	chromobox homolog 3	889	Sites in UTR	1	0	1	0	0	0	0	0	0	gga-miR-30b-5p	-0.38	-0.40	0.71
RAP1B	ENST00000250559.9	RAP1B, member of RAS oncogene family	3599	Sites in UTR	1	1	0	0	0	0	0	0	0	gga-miR-30a-5p	-0.38	-0.38	0.81
REEP1	ENST00000165698.5	receptor accessory protein 1	49	Sites in UTR	1	1	0	0	0	0	0	0	0	gga-miR-30a-5p	-0.38	-0.38	0.92
SLC5A3	ENST00000381151.3	solute carrier family 5 (sodium/myo-inositol cotransporter), member 3	24	Sites in UTR	1	0	1	0	2	1	0	1	0	gga-miR-30b-5p	-0.38	-0.73	0.71
RASD1	ENST00000225688.3	RAS, dexamethasone-induced 1	6	Sites in UTR	1	1	0	0	0	0	0	0	0	gga-miR-30b-5p	-0.38	-0.38	0.91
PTPN13	ENST00000436978.1	protein tyrosine phosphatase, non-receptor type 13 (APO-1/CD95 (Fas)-associated phosphatase)	97	Sites in UTR	2	0	2	0	0	0	0	0	0	gga-miR-30b-5p	-0.38	-0.38	0.83
CACYBP	ENST00000367681.2	calcyclin binding protein	374	Sites in UTR	1	1	0	0	0	0	0	0	0	gga-miR-30e-5p	-0.38	-0.54	0.26
CACNB2	ENST00000396576.2	calcium channel, voltage-dependent, beta 2 subunit	52	Sites in UTR	1	0	0	1	1	1	0	0	1	gga-miR-30b-5p	-0.38	-0.69	0.78
GFPT2	ENST00000253778.8	glutamine-fructose-6-phosphate transaminase 2	70	Sites in UTR	1	1	0	0	0	0	0	0	0	gga-miR-30e-5p	-0.38	-0.38	0.94
DPY19L3	ENST00000586987.1	dpy-19-like 3 (C. elegans)	146	Sites in UTR	1	1	0	0	0	0	0	0	0	gga-miR-30a-5p	-0.38	-0.38	ORF
MSANTD3-TMEFF1	ENST00000502978.1	MSANTD3-TMEFF1 readthrough	234	Sites in UTR	1	1	0	0	0	0	0	0	0	gga-miR-30b-5p	-0.38	-0.38	0.90
GABRA1	ENST00000428797.2	gamma-aminobutyric acid (GABA) A receptor, alpha 1	5	Sites in UTR	1	0	1	0	1	0	1	0	0	gga-miR-30e-5p	-0.37	-0.37	0.56
FAM43A	ENST00000329759.4	family with sequence similarity 43, member A	287	Sites in UTR	1	1	0	0	0	0	0	0	0	gga-miR-30a-5p	-0.37	-0.40	0.93
SLC30A4	ENST00000261867.4	solute carrier family 30 (zinc transporter), member 4	19	Sites in UTR	1	1	0	0	0	0	0	0	1	gga-miR-30e-5p	-0.37	-0.48	0.95
ELOVL5	ENST00000370918.4	ELOVL fatty acid elongase 5	2233	Sites in UTR	1	1	0	0	0	0	0	0	0	gga-miR-30b-5p	-0.37	-0.37	0.72
TAF4B	ENST00000269142.5	TAF4b RNA polymerase II, TATA box binding protein (TBP)-associated factor, 105kDa	52	Sites in UTR	1	1	0	0	0	0	0	0	0	gga-miR-30a-5p	-0.37	-0.37	0.94
NHLH2	ENST00000320238.3	nescient helix loop helix 2	16	Sites in UTR	1	1	0	0	0	0	0	0	1	gga-miR-30d	-0.37	-0.37	0.87
CHL1	ENST00000256509.2	cell adhesion molecule L1-like	24	Sites in UTR	1	1	0	0	1	0	1	0	0	gga-miR-30e-5p	-0.37	-0.37	0.95
PRKRIR	ENST00000260045.3	protein-kinase, interferon-inducible double stranded RNA dependent inhibitor, repressor of (P58 repressor)	13	Sites in UTR	1	1	0	0	1	0	1	0	0	gga-miR-30b-5p	-0.37	-0.37	0.79
FAM13C	ENST00000373867.3	family with sequence similarity 13, member C	343	Sites in UTR	1	0	0	1	1	0	1	0	0	gga-miR-30c-5p	-0.37	-0.37	0.81
RP11-766F14.2	ENST00000511828.1	Protein LOC285556	5	Sites in UTR	1	0	0	1	1	0	0	1	0	gga-miR-30e-5p	-0.37	-0.37	0.78
ZFP36L1	ENST00000555997.1	ZFP36 ring finger protein-like 1	231	Sites in UTR	1	0	0	1	0	0	0	0	0	gga-miR-30e-5p	-0.37	-0.37	0.78
GALNT1	ENST00000269195.5	UDP-N-acetyl-alpha-D-galactosamine:polypeptide N-acetylgalactosaminyltransferase 1 (GalNAc-T1)	2466	Sites in UTR	1	1	0	0	0	0	0	0	0	gga-miR-30e-5p	-0.36	-0.40	0.95
YPEL2	ENST00000312655.4	yippee-like 2 (Drosophila)	62	Sites in UTR	1	1	0	0	0	0	0	0	0	gga-miR-30a-5p	-0.36	-0.36	0.95
YTHDC1	ENST00000344157.4	YTH domain containing 1	307	Sites in UTR	1	1	0	0	0	0	0	0	0	gga-miR-30b-5p	-0.36	-0.50	0.95
PGP	ENST00000333503.7	phosphoglycolate phosphatase	153	Sites in UTR	1	1	0	0	0	0	0	0	0	gga-miR-30a-5p	-0.36	-0.67	0.94
SLC35F1	ENST00000360388.4	solute carrier family 35, member F1	56	Sites in UTR	1	1	0	0	1	0	0	1	0	gga-miR-30e-5p	-0.36	-0.36	0.95
PDE7A	ENST00000401827.3	phosphodiesterase 7A	84	Sites in UTR	2	2	0	0	0	0	0	0	0	gga-miR-30e-5p	-0.36	-0.65	> 0.99
PEX5L	ENST00000467460.1	peroxisomal biogenesis factor 5-like	5	Sites in UTR	1	1	0	0	0	0	0	0	1	gga-miR-30e-5p	-0.36	-0.36	0.95
GPR124	ENST00000315215.7	G protein-coupled receptor 124	72	Sites in UTR	1	1	0	0	0	0	0	0	0	gga-miR-30b-5p	-0.35	-0.35	0.95
DNAJC13	ENST00000260818.6	DnaJ (Hsp40) homolog, subfamily C, member 13	256	Sites in UTR	1	1	0	0	0	0	0	0	0	gga-miR-30b-5p	-0.35	-0.35	0.83
VPS26B	ENST00000281187.5	vacuolar protein sorting 26 homolog B (S. pombe)	1236	Sites in UTR	1	1	0	0	0	0	0	0	0	gga-miR-30a-5p	-0.35	-0.38	0.95
SDCBP	ENST00000260130.4	syndecan binding protein (syntenin)	1071	Sites in UTR	1	1	0	0	0	0	0	0	1	gga-miR-30a-5p	-0.35	-0.35	< 0.1
C10orf11	ENST00000496424.2	chromosome 10 open reading frame 11	5	Sites in UTR	1	0	1	0	0	0	0	0	0	gga-miR-30a-5p	-0.35	-0.35	0.71
KCTD16	ENST00000507359.3	potassium channel tetramerization domain containing 16	36	Sites in UTR	1	1	0	0	0	0	0	0	0	gga-miR-30e-5p	-0.35	-0.35	0.95
SEMA6B	ENST00000301293.3	sema domain, transmembrane domain (TM), and cytoplasmic domain, (semaphorin) 6B	35	Sites in UTR	1	1	0	0	0	0	0	0	0	gga-miR-30e-5p	-0.35	-0.35	0.93
SH2B3	ENST00000341259.2	SH2B adaptor protein 3	89	Sites in UTR	1	1	0	0	0	0	0	0	0	gga-miR-30a-5p	-0.35	-0.41	0.95
FAM214A	ENST00000261844.7	family with sequence similarity 214, member A	62	Sites in UTR	1	1	0	0	1	0	1	0	1	gga-miR-30a-5p	-0.35	-0.42	0.88
CDH20	ENST00000262717.4	cadherin 20, type 2	5	Sites in UTR	1	1	0	0	0	0	0	0	0	gga-miR-30e-5p	-0.34	-0.34	0.88
SLC4A7	ENST00000295736.5	solute carrier family 4, sodium bicarbonate cotransporter, member 7	146	Sites in UTR	1	1	0	0	4	2	0	2	0	gga-miR-30b-5p	-0.34	-0.48	0.47
LSM14B	ENST00000253001.4	LSM14B, SCD6 homolog B (S. cerevisiae)	700	Sites in UTR	1	0	1	0	0	0	0	0	0	gga-miR-30e-5p	-0.34	-0.34	0.71
CSNK1A1L	ENST00000379800.3	casein kinase 1, alpha 1-like	5	Sites in UTR	1	1	0	0	0	0	0	0	0	gga-miR-30b-5p	-0.34	-0.34	0.46
RFX6	ENST00000332958.2	regulatory factor X, 6	14	Sites in UTR	2	1	1	0	0	0	0	0	0	gga-miR-30c-5p	-0.34	-0.57	0.99
FNIP2	ENST00000264433.6	folliculin interacting protein 2	266	Sites in UTR	1	0	0	1	3	1	0	2	0	gga-miR-30d	-0.34	-0.40	0.95
FAM104A	ENST00000581110.1	family with sequence similarity 104, member A	2724	Sites in UTR	1	0	1	0	0	0	0	0	0	gga-miR-30a-5p	-0.34	-0.35	0.71
BCOR	ENST00000397354.3	BCL6 corepressor	355	Sites in UTR	1	1	0	0	0	0	0	0	0	gga-miR-30b-5p	-0.34	-0.34	0.90
GLCCI1	ENST00000223145.5	glucocorticoid induced transcript 1	654	Sites in UTR	1	1	0	0	0	0	0	0	0	gga-miR-30e-5p	-0.34	-0.34	0.88
MTDH	ENST00000336273.3	metadherin	5192	Sites in UTR	1	1	0	0	0	0	0	0	0	gga-miR-30b-5p	-0.34	-0.34	0.95
SH3PXD2A	ENST00000369774.4	SH3 and PX domains 2A	152	Sites in UTR	1	1	0	0	0	0	0	0	0	gga-miR-30b-5p	-0.34	-0.41	0.95
FAM49A	ENST00000381323.3	family with sequence similarity 49, member A	38	Sites in UTR	1	1	0	0	0	0	0	0	0	gga-miR-30b-5p	-0.34	-0.47	0.95
DLG5	ENST00000372391.2	discs, large homolog 5 (Drosophila)	10	Sites in UTR	2	0	1	1	0	0	0	0	0	gga-miR-30b-5p	-0.34	-0.34	0.94
CRKL	ENST00000354336.3	v-crk avian sarcoma virus CT10 oncogene homolog-like	2142	Sites in UTR	1	1	0	0	0	0	0	0	0	gga-miR-30a-5p	-0.34	-0.34	0.95
NR5A2	ENST00000367362.3	nuclear receptor subfamily 5, group A, member 2	121	Sites in UTR	2	1	1	0	0	0	0	0	0	gga-miR-30b-5p	-0.33	-0.41	0.95
EPC2	ENST00000258484.6	enhancer of polycomb homolog 2 (Drosophila)	152	Sites in UTR	1	1	0	0	0	0	0	0	0	gga-miR-30b-5p	-0.33	-0.38	0.90
CBLB	ENST00000264122.4	Cbl proto-oncogene B, E3 ubiquitin protein ligase	469	Sites in UTR	1	1	0	0	2	1	1	0	1	gga-miR-30c-5p	-0.33	-0.41	0.87
NDNF	ENST00000379692.4	neuron-derived neurotrophic factor	51	Sites in UTR	1	1	0	0	0	0	0	0	0	gga-miR-30b-5p	-0.33	-0.44	0.75
PRICKLE1	ENST00000455697.1	prickle homolog 1 (Drosophila)	146	Sites in UTR	1	0	0	1	1	0	0	1	0	gga-miR-30d	-0.33	-0.34	0.78
DLL4	ENST00000249749.5	delta-like 4 (Drosophila)	605	Sites in UTR	1	1	0	0	0	0	0	0	0	gga-miR-30a-5p	-0.33	-0.33	0.95
PCDH17	ENST00000377918.3	protocadherin 17	477	Sites in UTR	2	1	1	0	0	0	0	0	0	gga-miR-30b-5p	-0.33	-0.33	0.99
CCNJL	ENST00000393977.3	cyclin J-like	66	Sites in UTR	1	1	0	0	0	0	0	0	0	gga-miR-30a-5p	-0.33	-0.59	0.95
RALGPS1	ENST00000259351.5	Ral GEF with PH domain and SH3 binding motif 1	34	Sites in UTR	1	0	1	0	0	0	0	0	0	gga-miR-30e-5p	-0.33	-0.39	0.71
WDR44	ENST00000254029.3	WD repeat domain 44	392	Sites in UTR	1	1	0	0	0	0	0	0	0	gga-miR-30b-5p	-0.33	-0.34	0.81
PRPF40A	ENST00000410080.1	PRP40 pre-mRNA processing factor 40 homolog A (S. cerevisiae)	459	Sites in UTR	1	0	0	1	0	0	0	0	0	gga-miR-30e-5p	-0.33	-0.35	0.78
UBE2D3	ENST00000453744.2	ubiquitin-conjugating enzyme E2D 3	2312	Sites in UTR	1	0	1	0	0	0	0	0	0	gga-miR-30a-5p	-0.33	-0.38	0.61
WWP1	ENST00000517970.1	WW domain containing E3 ubiquitin protein ligase 1	161	Sites in UTR	1	1	0	0	0	0	0	0	0	gga-miR-30b-5p	-0.33	-0.33	0.63
DDAH1	ENST00000535924.2	dimethylarginine dimethylaminohydrolase 1	46	Sites in UTR	1	1	0	0	0	0	0	0	0	gga-miR-30b-5p	-0.33	-0.33	0.33
TBC1D15	ENST00000550746.1	TBC1 domain family, member 15	1164	Sites in UTR	1	1	0	0	0	0	0	0	0	gga-miR-30e-5p	-0.32	-0.50	0.95
EVX2	ENST00000308618.4	even-skipped homeobox 2	9	Sites in UTR	2	0	0	2	0	0	0	0	0	gga-miR-30e-5p	-0.32	-0.32	0.95
SEC23A	ENST00000537403.1	Sec23 homolog A (S. cerevisiae)	413	Sites in UTR	1	1	0	0	1	0	0	1	0	gga-miR-30e-5p	-0.32	-0.42	0.62
XPR1	ENST00000367590.4	xenotropic and polytropic retrovirus receptor 1	544	Sites in UTR	1	1	0	0	0	0	0	0	0	gga-miR-30e-5p	-0.32	-0.35	0.95
PI4K2B	ENST00000264864.6	phosphatidylinositol 4-kinase type 2 beta	931	Sites in UTR	1	0	0	1	0	0	0	0	0	gga-miR-30b-5p	-0.32	-0.34	0.78
ZCCHC2	ENST00000269499.5	zinc finger, CCHC domain containing 2	13	Sites in UTR	2	0	2	0	0	0	0	0	0	gga-miR-30b-5p	-0.32	-0.32	0.91
NCAM1	ENST00000316851.7	neural cell adhesion molecule 1	19	Sites in UTR	2	2	0	0	0	0	0	0	0	gga-miR-30a-5p	-0.32	-0.43	0.95
RGS17	ENST00000367225.2	regulator of G-protein signaling 17	11	Sites in UTR	2	2	0	0	0	0	0	0	0	gga-miR-30e-5p	-0.32	-0.59	> 0.99
SOCS6	ENST00000397942.3	suppressor of cytokine signaling 6	140	Sites in UTR	2	0	0	2	0	0	0	0	0	gga-miR-30b-5p	-0.32	-0.39	0.95
GOLGA1	ENST00000373555.4	golgin A1	334	Sites in UTR	1	1	0	0	0	0	0	0	0	gga-miR-30b-5p	-0.32	-0.32	0.95
TUBGCP3	ENST00000261965.3	tubulin, gamma complex associated protein 3	22	Sites in UTR	1	0	0	1	0	0	0	0	0	gga-miR-30e-5p	-0.32	-0.32	0.78
RABGAP1L	ENST00000489615.1	RAB GTPase activating protein 1-like	364	Sites in UTR	1	0	1	0	0	0	0	0	0	gga-miR-30e-5p	-0.31	-0.32	0.71
GATM	ENST00000396659.3	glycine amidinotransferase (L-arginine:glycine amidinotransferase)	586	Sites in UTR	1	1	0	0	0	0	0	0	0	gga-miR-30b-5p	-0.31	-0.31	0.31
JAG2	ENST00000331782.3	jagged 2	68	Sites in UTR	1	1	0	0	0	0	0	0	1	gga-miR-30b-5p	-0.31	-0.39	0.95
PPP1R14C	ENST00000361131.4	protein phosphatase 1, regulatory (inhibitor) subunit 14C	173	Sites in UTR	1	0	1	0	0	0	0	0	0	gga-miR-30b-5p	-0.31	-0.34	0.60
TLL2	ENST00000357947.3	tolloid-like 2	5	Sites in UTR	1	1	0	0	0	0	0	0	0	gga-miR-30a-5p	-0.31	-0.31	0.95
HOXB8	ENST00000239144.4	homeobox B8	9	Sites in UTR	1	0	0	1	0	0	0	0	0	gga-miR-30a-5p	-0.31	-0.31	0.78
RAB7A	ENST00000265062.3	RAB7A, member RAS oncogene family	7894	Sites in UTR	1	1	0	0	0	0	0	0	0	gga-miR-30c-5p	-0.31	-0.31	0.22
TTLL7	ENST00000260505.8	tubulin tyrosine ligase-like family, member 7	93	Sites in UTR	1	1	0	0	0	0	0	0	0	gga-miR-30b-5p	-0.31	-0.34	0.95
UBE3C	ENST00000348165.5	ubiquitin protein ligase E3C	1332	Sites in UTR	1	1	0	0	1	0	1	0	0	gga-miR-30b-5p	-0.31	-0.41	0.91
MARCH8	ENST00000453424.2	membrane-associated ring finger (C3HC4) 8, E3 ubiquitin protein ligase	48	Sites in UTR	1	0	1	0	0	0	0	0	0	gga-miR-30e-5p	-0.31	-0.31	0.71
GRHL1	ENST00000405379.2	grainyhead-like 1 (Drosophila)	147	Sites in UTR	1	0	1	0	0	0	0	0	0	gga-miR-30e-5p	-0.31	-0.31	0.71
DPYSL2	ENST00000311151.5	dihydropyrimidinase-like 2	3087	Sites in UTR	1	1	0	0	2	1	1	0	0	gga-miR-30b-5p	-0.30	-0.30	0.60
LRRC17	ENST00000249377.4	leucine rich repeat containing 17	144	Sites in UTR	1	1	0	0	0	0	0	0	0	gga-miR-30e-5p	-0.30	-0.45	0.71
EPG5	ENST00000282041.5	ectopic P-granules autophagy protein 5 homolog (C. elegans)	269	Sites in UTR	1	0	0	1	0	0	0	0	0	gga-miR-30b-5p	-0.30	-0.30	0.78
RAI14	ENST00000265109.3	retinoic acid induced 14	2228	Sites in UTR	1	1	0	0	1	0	1	0	0	gga-miR-30b-5p	-0.30	-0.31	0.95
RUNDC3B	ENST00000338056.3	RUN domain containing 3B	41	Sites in UTR	1	1	0	0	0	0	0	0	0	gga-miR-30e-5p	-0.30	-0.47	0.91
MEX3D	ENST00000402693.4	mex-3 RNA binding family member D	13	Sites in UTR	1	1	0	0	0	0	0	0	0	gga-miR-30a-5p	-0.30	-0.30	0.34
ATL2	ENST00000378954.4	atlastin GTPase 2	1135	Sites in UTR	1	0	0	1	0	0	0	0	0	gga-miR-30e-5p	-0.30	-0.30	0.78
ANKRD26	ENST00000376070.3	ankyrin repeat domain 26	95	Sites in UTR	1	1	0	0	0	0	0	0	0	gga-miR-30e-5p	-0.30	-0.48	0.24
MBNL1	ENST00000357472.3	muscleblind-like splicing regulator 1	135	Sites in UTR	1	0	0	1	0	0	0	0	2	gga-miR-30e-5p	-0.30	-0.30	0.78
ZCCHC24	ENST00000372336.3	zinc finger, CCHC domain containing 24	359	Sites in UTR	1	0	1	0	0	0	0	0	0	gga-miR-30b-5p	-0.30	-0.30	0.71
AP1S2	ENST00000329235.2	adaptor-related protein complex 1, sigma 2 subunit	357	Sites in UTR	1	0	0	1	1	0	1	0	1	gga-miR-30b-5p	-0.30	-0.45	0.78
PPP3CB	ENST00000360663.5	protein phosphatase 3, catalytic subunit, beta isozyme	105	Sites in UTR	1	0	0	1	0	0	0	0	2	gga-miR-30e-5p	-0.30	-0.30	0.78
CASD1	ENST00000297273.4	CAS1 domain containing 1	270	Sites in UTR	1	1	0	0	2	0	1	1	0	gga-miR-30b-5p	-0.30	-0.64	< 0.1
FAM83G	ENST00000388995.6	family with sequence similarity 83, member G	322	Sites in UTR	1	1	0	0	0	0	0	0	0	gga-miR-30b-5p	-0.29	-0.29	0.15
MMD	ENST00000262065.3	monocyte to macrophage differentiation-associated	558	Sites in UTR	1	1	0	0	0	0	0	0	0	gga-miR-30b-5p	-0.29	-0.30	0.63
PAX3	ENST00000350526.4	paired box 3	7	Sites in UTR	2	0	0	2	0	0	0	0	0	gga-miR-30b-5p	-0.29	-0.29	0.95
RORA	ENST00000335670.6	RAR-related orphan receptor A	102	Sites in UTR	3	1	2	0	0	0	0	0	0	gga-miR-30b-5p	-0.29	-0.35	0.95
ARHGEF6	ENST00000370620.1	Rac/Cdc42 guanine nucleotide exchange factor (GEF) 6	15	Sites in UTR	1	1	0	0	0	0	0	0	0	gga-miR-30a-5p	-0.29	-0.40	0.95
FIGN	ENST00000333129.3	fidgetin	10	Sites in UTR	2	0	2	0	1	0	1	0	1	gga-miR-30b-5p	-0.29	-0.35	0.90
ZNF521	ENST00000361524.3	zinc finger protein 521	520	Sites in UTR	1	0	1	0	0	0	0	0	1	gga-miR-30b-5p	-0.29	-0.30	0.70
HIVEP1	ENST00000379388.2	human immunodeficiency virus type I enhancer binding protein 1	781	Sites in UTR	1	0	1	0	0	0	0	0	0	gga-miR-30a-5p	-0.29	-0.29	0.67
FBXO34	ENST00000313833.4	F-box protein 34	80	Sites in UTR	1	1	0	0	0	0	0	0	0	gga-miR-30b-5p	-0.29	-0.29	0.95
TXNDC5	ENST00000539054.1	thioredoxin domain containing 5 (endoplasmic reticulum)	1190	Sites in UTR	1	1	0	0	0	0	0	0	0	gga-miR-30b-5p	-0.29	-0.52	0.94
VAPA	ENST00000400000.2	VAMP (vesicle-associated membrane protein)-associated protein A, 33kDa	2926	Sites in UTR	1	0	1	0	0	0	0	0	0	gga-miR-30a-5p	-0.29	-0.29	0.71
BCL2L11	ENST00000393256.3	BCL2-like 11 (apoptosis facilitator)	105	Sites in UTR	1	0	1	0	0	0	0	0	0	gga-miR-30c-5p	-0.29	-0.33	0.71
COPS7B	ENST00000373608.3	COP9 signalosome subunit 7B	331	Sites in UTR	1	0	1	0	1	0	1	0	0	gga-miR-30b-5p	-0.29	-0.29	0.71
YWHAZ	ENST00000395957.2	tyrosine 3-monooxygenase/tryptophan 5-monooxygenase activation protein, zeta polypeptide	184	Sites in UTR	1	0	1	0	0	0	0	0	0	gga-miR-30a-5p	-0.29	-0.29	0.71
ADAMTSL2	ENST00000354484.4	ADAMTS-like 2	5	Sites in UTR	1	1	0	0	0	0	0	0	0	gga-miR-30a-5p	-0.29	-0.29	< 0.1
ZBTB18	ENST00000358704.4	zinc finger and BTB domain containing 18	935	Sites in UTR	1	1	0	0	0	0	0	0	0	gga-miR-30a-5p	-0.29	-0.29	0.82
C7orf55-LUC7L2	ENST00000354926.4	C7orf55-LUC7L2 readthrough	419	Sites in UTR	1	0	0	1	0	0	0	0	0	gga-miR-30b-5p	-0.29	-0.29	0.78
LPPR4	ENST00000370185.3	Lipid phosphate phosphatase-related protein type 4	5	Sites in UTR	1	1	0	0	0	0	0	0	0	gga-miR-30a-5p	-0.29	-0.29	0.87
ARL4A	ENST00000396663.1	ADP-ribosylation factor-like 4A	213	Sites in UTR	1	1	0	0	0	0	0	0	0	gga-miR-30b-5p	-0.28	-0.33	0.86
EPC1	ENST00000319778.6	enhancer of polycomb homolog 1 (Drosophila)	102	Sites in UTR	1	1	0	0	0	0	0	0	0	gga-miR-30b-5p	-0.28	-0.28	0.89
GLUD1	ENST00000277865.4	glutamate dehydrogenase 1	287	Sites in UTR	1	0	0	1	0	0	0	0	0	gga-miR-30e-5p	-0.28	-0.28	0.78
LHX5	ENST00000261731.3	LIM homeobox 5	5	Sites in UTR	1	0	1	0	0	0	0	0	0	gga-miR-30b-5p	-0.28	-0.28	0.71
LRCH2	ENST00000317135.8	leucine-rich repeats and calponin homology (CH) domain containing 2	52	Sites in UTR	1	1	0	0	0	0	0	0	0	gga-miR-30b-5p	-0.28	-0.28	0.80
NTNG1	ENST00000370067.1	netrin G1	5	Sites in UTR	1	0	0	1	1	0	1	0	1	gga-miR-30b-5p	-0.28	-0.28	0.78
SGSM1	ENST00000400358.4	small G protein signaling modulator 1	25	Sites in UTR	1	0	1	0	0	0	0	0	0	gga-miR-30b-5p	-0.28	-0.28	0.71
TENM3	ENST00000511685.1	teneurin transmembrane protein 3	30	Sites in UTR	1	1	0	0	0	0	0	0	0	gga-miR-30e-5p	-0.28	-0.28	0.90
LUC7L2	ENST00000541515.3	LUC7-like 2 (S. cerevisiae)	419	Sites in UTR	1	0	0	1	0	0	0	0	0	gga-miR-30b-5p	-0.28	-0.29	0.78
SLC6A6	ENST00000454876.2	solute carrier family 6 (neurotransmitter transporter), member 6	280	Sites in UTR	1	0	0	1	0	0	0	0	1	gga-miR-30b-5p	-0.28	-0.28	0.78
IRS1	ENST00000305123.5	insulin receptor substrate 1	804	Sites in UTR	1	0	1	0	0	0	0	0	0	gga-miR-30a-5p	-0.28	-0.31	0.71
B4GALT6	ENST00000306851.5	UDP-Gal:betaGlcNAc beta 1,4- galactosyltransferase, polypeptide 6	146	Sites in UTR	1	1	0	0	0	0	0	0	1	gga-miR-30e-5p	-0.28	-0.31	0.94
MAP3K5	ENST00000359015.4	mitogen-activated protein kinase kinase kinase 5	46	Sites in UTR	1	0	1	0	0	0	0	0	0	gga-miR-30a-5p	-0.28	-0.28	0.69
PDSS1	ENST00000376215.5	prenyl (decaprenyl) diphosphate synthase, subunit 1	41	Sites in UTR	1	1	0	0	0	0	0	0	0	gga-miR-30b-5p	-0.27	-0.43	0.85
GLUD2	ENST00000328078.1	glutamate dehydrogenase 2	22	Sites in UTR	1	0	0	1	0	0	0	0	0	gga-miR-30e-5p	-0.27	-0.27	0.78
ATP2B2	ENST00000352432.4	ATPase, Ca++ transporting, plasma membrane 2	170	Sites in UTR	1	1	0	0	1	0	1	0	0	gga-miR-30b-5p	-0.27	-0.31	0.95
SGCB	ENST00000381431.5	sarcoglycan, beta (43kDa dystrophin-associated glycoprotein)	1795	Sites in UTR	1	1	0	0	0	0	0	0	0	gga-miR-30c-5p	-0.27	-0.50	< 0.1
GABRA5	ENST00000335625.5	gamma-aminobutyric acid (GABA) A receptor, alpha 5	5	Sites in UTR	1	0	0	1	0	0	0	0	0	gga-miR-30b-5p	-0.27	-0.27	0.78
PRDM5	ENST00000515109.1	PR domain containing 5	22	Sites in UTR	1	0	0	1	0	0	0	0	0	gga-miR-30e-5p	-0.27	-0.27	ORF
PPP1R12A	ENST00000261207.5	protein phosphatase 1, regulatory subunit 12A	276	Sites in UTR	1	1	0	0	0	0	0	0	0	gga-miR-30b-5p	-0.27	-0.27	0.90
P4HA1	ENST00000307116.2	prolyl 4-hydroxylase, alpha polypeptide I	38	Sites in UTR	1	0	0	1	0	0	0	0	0	gga-miR-30a-5p	-0.27	-0.27	0.78
PTPRK	ENST00000368226.4	protein tyrosine phosphatase, receptor type, K	641	Sites in UTR	1	0	1	0	1	0	1	0	0	gga-miR-30b-5p	-0.27	-0.29	0.63
PEX26	ENST00000329627.7	peroxisomal biogenesis factor 26	157	Sites in UTR	1	0	0	1	0	0	0	0	0	gga-miR-30e-5p	-0.27	-0.36	0.78
IGF2R	ENST00000356956.1	insulin-like growth factor 2 receptor	46	Sites in UTR	1	1	0	0	0	0	0	0	0	gga-miR-30b-5p	-0.27	-0.27	0.91
PPTC7	ENST00000354300.3	PTC7 protein phosphatase homolog (S. cerevisiae)	817	Sites in UTR	1	1	0	0	0	0	0	0	1	gga-miR-30e-5p	-0.27	-0.30	0.95
ITSN1	ENST00000379960.5	intersectin 1 (SH3 domain protein)	194	Sites in UTR	1	1	0	0	0	0	0	0	1	gga-miR-30a-5p	-0.27	-0.28	0.90
LATS2	ENST00000382592.4	large tumor suppressor kinase 2	464	Sites in UTR	1	1	0	0	0	0	0	0	0	gga-miR-30b-5p	-0.27	-0.28	0.25
ARID5B	ENST00000279873.7	AT rich interactive domain 5B (MRF1-like)	397	Sites in UTR	1	1	0	0	1	0	1	0	1	gga-miR-30b-5p	-0.27	-0.27	0.87
HOXA1	ENST00000355633.5	homeobox A1	157	Sites in UTR	1	1	0	0	0	0	0	0	0	gga-miR-30e-5p	-0.27	-0.27	0.81
SEC61A2	ENST00000379020.4	Sec61 alpha 2 subunit (S. cerevisiae)	105	Sites in UTR	1	0	0	1	0	0	0	0	0	gga-miR-30a-5p	-0.27	-0.27	0.78
ARF4	ENST00000303436.6	ADP-ribosylation factor 4	390	Sites in UTR	1	0	1	0	0	0	0	0	1	gga-miR-30e-5p	-0.26	-0.36	0.55
NAV3	ENST00000228327.6	neuron navigator 3	277	Sites in UTR	2	0	0	2	0	0	0	0	0	gga-miR-30a-5p	-0.26	-0.26	0.95
NFATC3	ENST00000329524.4	nuclear factor of activated T-cells, cytoplasmic, calcineurin-dependent 3	221	Sites in UTR	1	1	0	0	0	0	0	0	0	gga-miR-30a-5p	-0.26	-0.27	0.95
PUM2	ENST00000338086.5	pumilio RNA-binding family member 2	1047	Sites in UTR	1	0	0	1	1	1	0	0	1	gga-miR-30b-5p	-0.26	-0.26	0.78
PCGF5	ENST00000336126.5	polycomb group ring finger 5	176	Sites in UTR	1	0	1	0	0	0	0	0	0	gga-miR-30b-5p	-0.26	-0.26	0.71
ZMYND8	ENST00000311275.7	zinc finger, MYND-type containing 8	235	Sites in UTR	1	1	0	0	1	0	0	1	0	gga-miR-30e-5p	-0.26	-0.26	0.61
RP6-24A23.6	ENST00000563887.1	Uncharacterized protein	937	Sites in UTR	1	0	0	1	0	0	0	0	0	gga-miR-30a-5p	-0.26	-0.31	0.78
LHX9	ENST00000367390.3	LIM homeobox 9	40	Sites in UTR	1	0	0	1	2	1	1	0	0	gga-miR-30e-5p	-0.26	-0.30	0.78
PCGF3	ENST00000362003.5	polycomb group ring finger 3	503	Sites in UTR	2	0	0	2	0	0	0	0	0	gga-miR-30e-5p	-0.26	-0.55	0.95
GTF2H1	ENST00000265963.4	general transcription factor IIH, polypeptide 1, 62kDa	121	Sites in UTR	1	0	1	0	0	0	0	0	1	gga-miR-30e-5p	-0.26	-0.27	0.68
ARHGEF3	ENST00000296315.3	Rho guanine nucleotide exchange factor (GEF) 3	359	Sites in UTR	2	1	0	1	0	0	0	0	0	gga-miR-30b-5p	-0.26	-0.26	0.79
GOLGA4	ENST00000361924.2	golgin A4	7	Sites in UTR	1	0	1	0	0	0	0	0	0	gga-miR-30a-5p	-0.26	-0.26	0.64
NID1	ENST00000366595.3	nidogen 1	303	Sites in UTR	1	0	0	1	0	0	0	0	0	gga-miR-30b-5p	-0.26	-0.27	0.78
TAOK1	ENST00000261716.3	TAO kinase 1	164	Sites in UTR	2	1	1	0	0	0	0	0	0	gga-miR-30e-5p	-0.26	-0.26	0.98
DCUN1D3	ENST00000324344.4	DCN1, defective in cullin neddylation 1, domain containing 3	53	Sites in UTR	1	1	0	0	0	0	0	0	0	gga-miR-30b-5p	-0.25	-0.42	0.95
STK39	ENST00000355999.4	serine threonine kinase 39	266	Sites in UTR	1	1	0	0	0	0	0	0	0	gga-miR-30a-5p	-0.25	-0.34	0.87
KCNA4	ENST00000328224.6	potassium voltage-gated channel, shaker-related subfamily, member 4	5	Sites in UTR	1	0	1	0	0	0	0	0	0	gga-miR-30b-5p	-0.25	-0.25	0.67
FAM110B	ENST00000361488.3	family with sequence similarity 110, member B	60	Sites in UTR	1	1	0	0	0	0	0	0	0	gga-miR-30e-5p	-0.25	-0.37	0.95
SCAF4	ENST00000286835.7	SR-related CTD-associated factor 4	506	Sites in UTR	1	0	0	1	0	0	0	0	0	gga-miR-30b-5p	-0.25	-0.26	0.78
BTBD10	ENST00000278174.5	BTB (POZ) domain containing 10	5	Sites in UTR	1	0	1	0	0	0	0	0	0	gga-miR-30b-5p	-0.25	-0.25	0.65
CHD9	ENST00000566029.1	chromodomain helicase DNA binding protein 9	447	Sites in UTR	1	0	0	1	1	0	0	1	0	gga-miR-30b-5p	-0.25	-0.26	0.78
UST	ENST00000367463.4	uronyl-2-sulfotransferase	933	Sites in UTR	1	0	0	1	0	0	0	0	0	gga-miR-30a-5p	-0.25	-0.26	0.78
HOXA11	ENST00000006015.3	homeobox A11	133	Sites in UTR	1	0	0	1	0	0	0	0	0	gga-miR-30a-5p	-0.25	-0.25	0.78
DLGAP4	ENST00000373913.3	discs, large (Drosophila) homolog-associated protein 4	1188	Sites in UTR	1	1	0	0	0	0	0	0	0	gga-miR-30c-5p	-0.25	-0.26	0.94
CCPG1	ENST00000310958.6	cell cycle progression 1	808	Sites in UTR	1	0	1	0	0	0	0	0	0	gga-miR-30e-5p	-0.25	-0.25	0.57
CHD7	ENST00000423902.2	chromodomain helicase DNA binding protein 7	925	Sites in UTR	2	1	0	1	0	0	0	0	0	gga-miR-30a-5p	-0.25	-0.33	> 0.99
TMEM55A	ENST00000285419.3	transmembrane protein 55A	151	Sites in UTR	1	1	0	0	0	0	0	0	0	gga-miR-30e-5p	-0.25	-0.39	0.64
ITGB3	ENST00000559488.1	integrin, beta 3 (platelet glycoprotein IIIa, antigen CD61)	176	Sites in UTR	1	0	0	1	0	0	0	0	0	gga-miR-30a-5p	-0.25	-0.25	0.78
PHF16	ENST00000397189.1	PHD finger protein 16	95	Sites in UTR	1	1	0	0	0	0	0	0	0	gga-miR-30b-5p	-0.25	-0.25	0.77
ELAVL2	ENST00000380110.4	ELAV like neuron-specific RNA binding protein 2	78	Sites in UTR	1	0	0	1	0	0	0	0	0	gga-miR-30c-5p	-0.25	-0.27	0.78
ITGA8	ENST00000378076.3	integrin, alpha 8	7	Sites in UTR	1	1	0	0	0	0	0	0	0	gga-miR-30b-5p	-0.25	-0.33	0.95
TDG	ENST00000392872.3	thymine-DNA glycosylase	201	Sites in UTR	1	1	0	0	0	0	0	0	0	gga-miR-30b-5p	-0.24	-0.24	0.94
RASGEF1B	ENST00000509081.1	RasGEF domain family, member 1B	20	Sites in UTR	1	1	0	0	0	0	0	0	0	gga-miR-30e-5p	-0.24	-0.24	0.76
NKAIN2	ENST00000368417.1	Na+/K+ transporting ATPase interacting 2	34	Sites in UTR	1	0	1	0	0	0	0	0	0	gga-miR-30b-5p	-0.24	-0.24	0.67
MAF	ENST00000393350.1	v-maf avian musculoaponeurotic fibrosarcoma oncogene homolog	608	Sites in UTR	1	0	1	0	0	0	0	0	0	gga-miR-30e-5p	-0.24	-0.27	0.68
UBN2	ENST00000473989.3	ubinuclein 2	238	Sites in UTR	1	1	0	0	1	0	0	1	0	gga-miR-30a-5p	-0.24	-0.25	0.97
NRBP1	ENST00000233557.3	nuclear receptor binding protein 1	455	Sites in UTR	1	0	1	0	0	0	0	0	0	gga-miR-30b-5p	-0.24	-0.24	0.58
PCDH10	ENST00000264360.5	protocadherin 10	9	Sites in UTR	2	1	1	0	0	0	0	0	0	gga-miR-30b-5p	-0.24	-0.24	0.96
CNTN4	ENST00000427331.1	contactin 4	191	Sites in UTR	1	0	0	1	0	0	0	0	1	gga-miR-30e-5p	-0.24	-0.27	0.78
BCL2	ENST00000398117.1	B-cell CLL/lymphoma 2	55	Sites in UTR	1	0	0	1	1	0	1	0	0	gga-miR-30b-5p	-0.24	-0.28	0.78
NEFM	ENST00000433454.2	neurofilament, medium polypeptide	5	Sites in UTR	1	0	1	0	0	0	0	0	0	gga-miR-30a-5p	-0.24	-0.24	0.68
SH3RF1	ENST00000284637.9	SH3 domain containing ring finger 1	2747	Sites in UTR	1	1	0	0	0	0	0	0	1	gga-miR-30e-5p	-0.24	-0.24	0.86
TBPL1	ENST00000237264.4	TBP-like 1	69	Sites in UTR	1	0	0	1	0	0	0	0	0	gga-miR-30b-5p	-0.24	-0.28	0.78
ADAMTS3	ENST00000286657.4	ADAM metallopeptidase with thrombospondin type 1 motif, 3	5	Sites in UTR	1	0	1	0	1	0	0	1	0	gga-miR-30e-5p	-0.24	-0.24	0.93
CACNA1D	ENST00000288139.4	calcium channel, voltage-dependent, L type, alpha 1D subunit	5	Sites in UTR	1	0	0	1	0	0	0	0	0	gga-miR-30b-5p	-0.24	-0.24	0.78
HMGB3	ENST00000325307.7	high mobility group box 3	295	Sites in UTR	1	0	0	1	0	0	0	0	0	gga-miR-30b-5p	-0.24	-0.24	0.78
SMAD1	ENST00000302085.4	SMAD family member 1	240	Sites in UTR	1	0	0	1	0	0	0	0	0	gga-miR-30e-5p	-0.24	-0.24	0.78
GJA1	ENST00000282561.3	gap junction protein, alpha 1, 43kDa	1732	Sites in UTR	1	1	0	0	1	1	0	0	0	gga-miR-30e-5p	-0.24	-0.24	0.85
SETD3	ENST00000331768.5	SET domain containing 3	58	Sites in UTR	1	0	1	0	0	0	0	0	1	gga-miR-30b-5p	-0.24	-0.32	0.45
ACTN1	ENST00000193403.6	actinin, alpha 1	10087	Sites in UTR	1	0	0	1	0	0	0	0	0	gga-miR-30b-5p	-0.23	-0.23	0.78
ELL	ENST00000262809.4	elongation factor RNA polymerase II	250	Sites in UTR	1	0	0	1	0	0	0	0	0	gga-miR-30b-5p	-0.23	-0.26	0.78
ELAVL4	ENST00000371824.1	ELAV like neuron-specific RNA binding protein 4	5	Sites in UTR	1	0	1	0	0	0	0	0	0	gga-miR-30a-5p	-0.23	-0.23	0.69
SIRT1	ENST00000212015.6	sirtuin 1	220	Sites in UTR	1	0	1	0	0	0	0	0	0	gga-miR-30e-5p	-0.23	-0.23	0.66
FOXA1	ENST00000250448.2	forkhead box A1	249	Sites in UTR	1	0	0	1	0	0	0	0	0	gga-miR-30e-5p	-0.23	-0.23	0.78
JARID2	ENST00000341776.2	jumonji, AT rich interactive domain 2	199	Sites in UTR	1	0	1	0	0	0	0	0	0	gga-miR-30a-5p	-0.23	-0.26	0.70
DTNA	ENST00000283365.9	dystrobrevin, alpha	144	Sites in UTR	1	0	0	1	0	0	0	0	1	gga-miR-30b-5p	-0.23	-0.24	0.78
KIF16B	ENST00000354981.2	kinesin family member 16B	113	Sites in UTR	1	1	0	0	0	0	0	0	0	gga-miR-30b-5p	-0.23	-0.23	0.53
STXBP1	ENST00000373302.3	syntaxin binding protein 1	295	Sites in UTR	1	0	1	0	0	0	0	0	0	gga-miR-30a-5p	-0.23	-0.26	0.70
GNAQ	ENST00000286548.4	guanine nucleotide binding protein (G protein), q polypeptide	47	Sites in UTR	1	0	0	1	0	0	0	0	2	gga-miR-30b-5p	-0.23	-0.23	0.78
SCN3A	ENST00000360093.3	sodium channel, voltage-gated, type III, alpha subunit	5	Sites in UTR	1	1	0	0	2	1	1	0	1	gga-miR-30e-5p	-0.23	-0.23	0.90
SPOPL	ENST00000280098.4	speckle-type POZ protein-like	216	Sites in UTR	1	1	0	0	2	0	1	1	1	gga-miR-30e-5p	-0.23	-0.23	0.55
MAU2	ENST00000262815.8	MAU2 sister chromatid cohesion factor	5234	Sites in UTR	1	0	0	1	1	0	0	1	0	gga-miR-30a-5p	-0.23	-0.45	0.78
NR2F2	ENST00000394166.3	nuclear receptor subfamily 2, group F, member 2	4428	Sites in UTR	2	0	1	1	0	0	0	0	0	gga-miR-30a-5p	-0.23	-0.37	0.87
RHOB	ENST00000272233.4	ras homolog family member B	6532	Sites in UTR	1	1	0	0	0	0	0	0	0	gga-miR-30b-5p	-0.23	-0.47	0.82
CEP44	ENST00000296519.4	centrosomal protein 44kDa	376	Sites in UTR	1	0	0	1	0	0	0	0	1	gga-miR-30b-5p	-0.23	-0.23	0.78
TEX2	ENST00000258991.3	testis expressed 2	127	Sites in UTR	1	0	0	1	0	0	0	0	0	gga-miR-30b-5p	-0.23	-0.24	0.78
CSNK1A1	ENST00000261798.5	casein kinase 1, alpha 1	769	Sites in UTR	1	1	0	0	0	0	0	0	0	gga-miR-30b-5p	-0.22	-0.41	0.95
GNA13	ENST00000439174.2	guanine nucleotide binding protein (G protein), alpha 13	190	Sites in UTR	1	0	0	1	0	0	0	0	0	gga-miR-30b-5p	-0.22	-0.23	0.78
ARID4A	ENST00000431317.2	AT rich interactive domain 4A (RBP1-like)	33	Sites in UTR	1	1	0	0	0	0	0	0	0	gga-miR-30b-5p	-0.22	-0.22	0.88
PBRM1	ENST00000356770.4	polybromo 1	689	Sites in UTR	1	0	0	1	1	0	1	0	0	gga-miR-30e-5p	-0.22	-0.29	0.78
C7orf60	ENST00000297145.4	chromosome 7 open reading frame 60	39	Sites in UTR	1	0	0	1	0	0	0	0	0	gga-miR-30e-5p	-0.22	-0.22	0.78
NEGR1	ENST00000357731.5	neuronal growth regulator 1	28	Sites in UTR	1	0	0	1	1	0	0	1	0	gga-miR-30a-5p	-0.22	-0.23	0.78
CCNY	ENST00000374706.1	cyclin Y	672	Sites in UTR	1	0	1	0	0	0	0	0	0	gga-miR-30b-5p	-0.22	-0.25	0.71
SGK3	ENST00000345714.4	serum/glucocorticoid regulated kinase family, member 3	56	Sites in UTR	1	0	0	1	0	0	0	0	0	gga-miR-30a-5p	-0.22	-0.34	0.78
CELF4	ENST00000334919.5	CUGBP, Elav-like family member 4	5	Sites in UTR	1	1	0	0	0	0	0	0	0	gga-miR-30a-5p	-0.22	-0.22	0.90
NEUROD6	ENST00000297142.3	neuronal differentiation 6	5	Sites in UTR	1	0	1	0	0	0	0	0	0	gga-miR-30b-5p	-0.22	-0.22	0.62
UGT8	ENST00000310836.6	UDP glycosyltransferase 8	682	Sites in UTR	1	0	1	0	0	0	0	0	0	gga-miR-30e-5p	-0.22	-0.26	0.68
ADAM22	ENST00000398204.4	ADAM metallopeptidase domain 22	115	Sites in UTR	1	0	1	0	0	0	0	0	0	gga-miR-30e-5p	-0.22	-0.33	0.68
KLF13	ENST00000307145.3	Kruppel-like factor 13	5	Sites in UTR	1	0	0	1	0	0	0	0	0	gga-miR-30b-5p	-0.22	-0.22	0.78
FGD6	ENST00000343958.4	FYVE, RhoGEF and PH domain containing 6	21	Sites in UTR	1	0	1	0	1	1	0	0	0	gga-miR-30e-5p	-0.22	-0.39	0.71
INO80D	ENST00000403263.1	INO80 complex subunit D	5	Sites in UTR	1	0	0	1	0	0	0	0	0	gga-miR-30b-5p	-0.22	-0.22	0.78
PAPOLB	ENST00000404991.1	poly(A) polymerase beta (testis specific)	5	Sites in UTR	1	1	0	0	0	0	0	0	0	gga-miR-30e-5p	-0.22	-0.22	0.28
PAXBP1	ENST00000331923.4	PAX3 and PAX7 binding protein 1	340	Sites in UTR	1	1	0	0	0	0	0	0	0	gga-miR-30e-5p	-0.22	-0.34	0.83
RANBP9	ENST00000011619.3	RAN binding protein 9	885	Sites in UTR	1	0	0	1	0	0	0	0	0	gga-miR-30a-5p	-0.22	-0.22	0.78
PLXNA2	ENST00000367033.3	plexin A2	8	Sites in UTR	1	1	0	0	0	0	0	0	1	gga-miR-30e-5p	-0.21	-0.21	0.95
FAM46A	ENST00000369754.3	family with sequence similarity 46, member A	899	Sites in UTR	1	1	0	0	1	1	0	0	0	gga-miR-30b-5p	-0.21	-0.24	0.90
ADRA2A	ENST00000280155.2	adrenoceptor alpha 2A	239	Sites in UTR	1	1	0	0	1	1	0	0	0	gga-miR-30a-5p	-0.21	-0.43	0.91
UBE2D2	ENST00000398733.3	ubiquitin-conjugating enzyme E2D 2	11458	Sites in UTR	1	0	1	0	0	0	0	0	1	gga-miR-30b-5p	-0.21	-0.28	0.67
PIEZO2	ENST00000302079.6	piezo-type mechanosensitive ion channel component 2	158	Sites in UTR	1	1	0	0	0	0	0	0	0	gga-miR-30a-5p	-0.21	-0.21	< 0.1
ZFC3H1	ENST00000378743.3	zinc finger, C3H1-type containing	129	Sites in UTR	1	1	0	0	0	0	0	0	0	gga-miR-30b-5p	-0.21	-0.21	0.81
WDR7	ENST00000254442.3	WD repeat domain 7	365	Sites in UTR	2	1	1	0	2	0	1	1	1	gga-miR-30b-5p	-0.21	-0.23	0.98
ITGA9	ENST00000264741.5	integrin, alpha 9	9	Sites in UTR	1	0	0	1	0	0	0	0	0	gga-miR-30b-5p	-0.21	-0.21	0.78
WASL	ENST00000223023.4	Wiskott-Aldrich syndrome-like	230	Sites in UTR	1	0	0	1	0	0	0	0	0	gga-miR-30b-5p	-0.21	-0.21	0.78
WDR1	ENST00000499869.2	WD repeat domain 1	8818	Sites in UTR	1	0	1	0	0	0	0	0	0	gga-miR-30b-5p	-0.21	-0.22	0.60
PRRX1	ENST00000367760.3	paired related homeobox 1	57	Sites in UTR	1	0	0	1	0	0	0	0	0	gga-miR-30a-5p	-0.21	-0.23	ORF
SNX18	ENST00000343017.6	sorting nexin 18	174	Sites in UTR	1	1	0	0	0	0	0	0	0	gga-miR-30b-5p	-0.20	-0.20	0.95
IRS2	ENST00000375856.3	insulin receptor substrate 2	231	Sites in UTR	1	0	0	1	0	0	0	0	1	gga-miR-30a-5p	-0.20	-0.20	0.78
SPHKAP	ENST00000392056.3	SPHK1 interactor, AKAP domain containing	5	Sites in UTR	1	0	1	0	0	0	0	0	0	gga-miR-30a-5p	-0.20	-0.20	0.70
NFIA	ENST00000403491.3	nuclear factor I/A	5	Sites in UTR	1	0	1	0	0	0	0	0	1	gga-miR-30a-5p	-0.20	-0.20	0.70
DACH2	ENST00000373131.1	dachshund homolog 2 (Drosophila)	5	Sites in UTR	1	0	1	0	0	0	0	0	0	gga-miR-30e-5p	-0.20	-0.20	0.39
EFR3A	ENST00000254624.5	EFR3 homolog A (S. cerevisiae)	372	Sites in UTR	1	0	0	1	0	0	0	0	0	gga-miR-30b-5p	-0.20	-0.20	0.78
ADAM10	ENST00000260408.3	ADAM metallopeptidase domain 10	385	Sites in UTR	1	0	0	1	0	0	0	0	0	gga-miR-30c-5p	-0.20	-0.22	0.78
PPFIA2	ENST00000549396.1	protein tyrosine phosphatase, receptor type, f polypeptide (PTPRF), interacting protein (liprin), alpha 2	5	Sites in UTR	1	1	0	0	1	1	0	0	0	gga-miR-30a-5p	-0.20	-0.33	0.76
CADM2	ENST00000383699.3	cell adhesion molecule 2	5	Sites in UTR	2	1	0	1	1	0	0	1	0	gga-miR-30b-5p	-0.20	-0.20	0.84
NFIB	ENST00000397575.3	nuclear factor I/B	1149	Sites in UTR	2	0	2	0	1	1	0	0	0	gga-miR-30a-5p	-0.20	-0.35	0.91
SCN8A	ENST00000354534.6	sodium channel, voltage gated, type VIII, alpha subunit	44	Sites in UTR	1	1	0	0	0	0	0	0	0	gga-miR-30a-5p	-0.20	-0.20	0.88
HOXB3	ENST00000470495.1	homeobox B3	70	Sites in UTR	1	0	0	1	0	0	0	0	0	gga-miR-30b-5p	-0.20	-0.20	0.78
PLAG1	ENST00000316981.3	pleiomorphic adenoma gene 1	58	Sites in UTR	1	0	1	0	1	0	0	1	0	gga-miR-30e-5p	-0.20	-0.20	0.67
ERRFI1	ENST00000377482.5	ERBB receptor feedback inhibitor 1	3807	Sites in UTR	1	1	0	0	0	0	0	0	0	gga-miR-30a-5p	-0.20	-0.21	0.60
KPNA3	ENST00000261667.3	karyopherin alpha 3 (importin alpha 4)	104	Sites in UTR	2	0	2	0	0	0	0	0	0	gga-miR-30b-5p	-0.20	-0.35	0.88
UBN1	ENST00000262376.6	ubinuclein 1	586	Sites in UTR	1	1	0	0	0	0	0	0	1	gga-miR-30c-5p	-0.20	-0.20	0.94
APBA1	ENST00000265381.4	amyloid beta (A4) precursor protein-binding, family A, member 1	12	Sites in UTR	1	1	0	0	0	0	0	0	0	gga-miR-30d	-0.20	-0.20	0.95
ATP2B1	ENST00000261173.2	ATPase, Ca++ transporting, plasma membrane 1	699	Sites in UTR	1	1	0	0	0	0	0	0	1	gga-miR-30e-5p	-0.19	-0.24	0.87
ERC2	ENST00000288221.6	ELKS/RAB6-interacting/CAST family member 2	11	Sites in UTR	1	0	0	1	0	0	0	0	0	gga-miR-30d	-0.19	-0.20	0.78
CELF1	ENST00000395290.2	CUGBP, Elav-like family member 1	153	Sites in UTR	1	0	0	1	1	0	1	0	0	gga-miR-30e-5p	-0.19	-0.21	0.78
ARID3A	ENST00000263620.3	AT rich interactive domain 3A (BRIGHT-like)	320	Sites in UTR	1	0	0	1	0	0	0	0	0	gga-miR-30e-5p	-0.19	-0.30	0.78
FAM155A	ENST00000375915.2	family with sequence similarity 155, member A	118	Sites in UTR	1	0	0	1	0	0	0	0	0	gga-miR-30b-5p	-0.19	-0.19	0.78
TTBK1	ENST00000259750.4	tau tubulin kinase 1	7	Sites in UTR	1	1	0	0	0	0	0	0	0	gga-miR-30a-5p	-0.19	-0.29	0.53
BIRC6	ENST00000421745.2	baculoviral IAP repeat containing 6	555	Sites in UTR	1	0	1	0	0	0	0	0	0	gga-miR-30e-5p	-0.19	-0.19	0.69
UBE2F	ENST00000272930.4	ubiquitin-conjugating enzyme E2F (putative)	905	Sites in UTR	1	0	1	0	0	0	0	0	0	gga-miR-30a-5p	-0.19	-0.43	0.71
PCDH20	ENST00000409204.4	protocadherin 20	50	Sites in UTR	1	1	0	0	0	0	0	0	0	gga-miR-30b-5p	-0.19	-0.19	0.66
C8orf44-SGK3	ENST00000519289.1	C8orf44-SGK3 readthrough	56	Sites in UTR	1	0	0	1	0	0	0	0	0	gga-miR-30a-5p	-0.19	-0.34	0.78
BTBD7	ENST00000334746.5	BTB (POZ) domain containing 7	590	Sites in UTR	1	0	1	0	0	0	0	0	0	gga-miR-30b-5p	-0.19	-0.23	0.71
CPEB3	ENST00000412050.4	cytoplasmic polyadenylation element binding protein 3	48	Sites in UTR	2	0	1	1	0	0	0	0	0	gga-miR-30b-5p	-0.19	-0.20	0.93
SMARCA5	ENST00000283131.3	SWI/SNF related, matrix associated, actin dependent regulator of chromatin, subfamily a, member 5	478	Sites in UTR	1	0	1	0	0	0	0	0	0	gga-miR-30d	-0.19	-0.23	0.71
RIMS1	ENST00000348717.5	regulating synaptic membrane exocytosis 1	45	Sites in UTR	1	0	0	1	0	0	0	0	0	gga-miR-30e-5p	-0.19	-0.19	0.78
PITPNB	ENST00000335272.5	phosphatidylinositol transfer protein, beta	80	Sites in UTR	1	0	1	0	0	0	0	0	0	gga-miR-30e-5p	-0.19	-0.19	ORF
BCL6	ENST00000406870.2	B-cell CLL/lymphoma 6	20	Sites in UTR	1	0	0	1	0	0	0	0	0	gga-miR-30b-5p	-0.19	-0.19	0.78
YWHAG	ENST00000307630.3	tyrosine 3-monooxygenase/tryptophan 5-monooxygenase activation protein, gamma polypeptide	5623	Sites in UTR	1	0	0	1	0	0	0	0	0	gga-miR-30e-5p	-0.19	-0.19	0.78
COL4A3BP	ENST00000380494.5	collagen, type IV, alpha 3 (Goodpasture antigen) binding protein	134	Sites in UTR	1	0	0	1	1	0	1	0	0	gga-miR-30b-5p	-0.19	-0.21	0.78
USP2	ENST00000455332.2	ubiquitin specific peptidase 2	19	Sites in UTR	1	0	1	0	0	0	0	0	0	gga-miR-30b-5p	-0.19	-0.19	0.70
PARP8	ENST00000503750.2	poly (ADP-ribose) polymerase family, member 8	80	Sites in UTR	1	0	1	0	1	0	1	0	0	gga-miR-30b-5p	-0.19	-0.30	0.71
RBFOX1	ENST00000355637.4	RNA binding protein, fox-1 homolog (C. elegans) 1	5	Sites in UTR	1	1	0	0	1	0	1	0	0	gga-miR-30b-5p	-0.19	-0.27	0.81
ABAT	ENST00000268251.8	4-aminobutyrate aminotransferase	66	Sites in UTR	1	1	0	0	0	0	0	0	0	gga-miR-30a-5p	-0.19	-0.37	0.95
CALD1	ENST00000361388.2	caldesmon 1	1013	Sites in UTR	1	1	0	0	0	0	0	0	0	gga-miR-30e-5p	-0.19	-0.23	< 0.1
NHS	ENST00000380060.3	Nance-Horan syndrome (congenital cataracts and dental anomalies)	72	Sites in UTR	1	0	0	1	0	0	0	0	0	gga-miR-30b-5p	-0.18	-0.18	0.78
SEPT7	ENST00000435235.1	septin 7	97	Sites in UTR	1	0	0	1	0	0	0	0	0	gga-miR-30b-5p	-0.18	-0.18	0.78
BAZ1A	ENST00000358716.4	bromodomain adjacent to zinc finger domain, 1A	144	Sites in UTR	1	0	0	1	0	0	0	0	0	gga-miR-30a-5p	-0.18	-0.18	0.78
BEND7	ENST00000396898.2	BEN domain containing 7	68	Sites in UTR	1	0	1	0	0	0	0	0	0	gga-miR-30a-5p	-0.18	-0.18	0.48
GRIA2	ENST00000296526.7	glutamate receptor, ionotropic, AMPA 2	5	Sites in UTR	1	0	1	0	1	1	0	0	0	gga-miR-30b-5p	-0.18	-0.18	0.67
PHTF2	ENST00000416283.2	putative homeodomain transcription factor 2	1730	Sites in UTR	1	1	0	0	0	0	0	0	0	gga-miR-30b-5p	-0.18	-0.18	0.77
TNRC6C	ENST00000335749.4	trinucleotide repeat containing 6C	248	Sites in UTR	2	1	1	0	0	0	0	0	0	gga-miR-30b-5p	-0.18	-0.19	0.99
VKORC1L1	ENST00000360768.3	vitamin K epoxide reductase complex, subunit 1-like 1	2291	Sites in UTR	2	2	0	0	0	0	0	0	0	gga-miR-30b-5p	-0.18	-0.57	0.96
DGKH	ENST00000261491.5	diacylglycerol kinase, eta	46	Sites in UTR	2	2	0	0	0	0	0	0	1	gga-miR-30b-5p	-0.18	-0.28	> 0.99
PHACTR2	ENST00000427704.2	phosphatase and actin regulator 2	274	Sites in UTR	1	1	0	0	1	0	1	0	0	gga-miR-30b-5p	-0.18	-0.21	0.93
ONECUT3	ENST00000382349.4	one cut homeobox 3	5	Sites in UTR	1	0	0	1	0	0	0	0	0	gga-miR-30d	-0.18	-0.18	0.78
RFX2	ENST00000303657.5	regulatory factor X, 2 (influences HLA class II expression)	148	Sites in UTR	1	0	1	0	0	0	0	0	0	gga-miR-30a-5p	-0.18	-0.18	0.70
INHBA	ENST00000242208.4	inhibin, beta A	1260	Sites in UTR	1	0	1	0	0	0	0	0	1	gga-miR-30b-5p	-0.18	-0.18	0.68
ELL2	ENST00000237853.4	elongation factor, RNA polymerase II, 2	397	Sites in UTR	1	1	0	0	0	0	0	0	1	gga-miR-30e-5p	-0.18	-0.19	0.83
SOS1	ENST00000426016.1	son of sevenless homolog 1 (Drosophila)	189	Sites in UTR	1	1	0	0	0	0	0	0	1	gga-miR-30d	-0.17	-0.24	0.75
NAP1L5	ENST00000323061.5	nucleosome assembly protein 1-like 5	28	Sites in UTR	1	0	1	0	0	0	0	0	0	gga-miR-30b-5p	-0.17	-0.29	0.71
STAU1	ENST00000371828.3	staufen double-stranded RNA binding protein 1	826	Sites in UTR	1	0	1	0	0	0	0	0	0	gga-miR-30a-5p	-0.17	-0.20	0.54
NRIP1	ENST00000400199.1	nuclear receptor interacting protein 1	342	Sites in UTR	1	0	1	0	0	0	0	0	0	gga-miR-30e-5p	-0.17	-0.19	0.71
KMT2C	ENST00000262189.6	lysine (K)-specific methyltransferase 2C	417	Sites in UTR	1	1	0	0	0	0	0	0	0	gga-miR-30b-5p	-0.17	-0.17	0.90
NOVA1	ENST00000465357.2	neuro-oncological ventral antigen 1	5	Sites in UTR	1	0	0	1	0	0	0	0	0	gga-miR-30b-5p	-0.17	-0.17	0.78
RNF165	ENST00000269439.7	ring finger protein 165	18	Sites in UTR	2	1	0	1	0	0	0	0	0	gga-miR-30e-5p	-0.17	-0.26	0.79
PALM2	ENST00000448454.2	paralemmin 2	35	Sites in UTR	1	1	0	0	0	0	0	0	0	gga-miR-30b-5p	-0.17	-0.21	0.95
HIPK1	ENST00000369558.1	homeodomain interacting protein kinase 1	930	Sites in UTR	1	0	0	1	1	1	0	0	0	gga-miR-30b-5p	-0.17	-0.17	0.78
PPP2R5E	ENST00000337537.3	protein phosphatase 2, regulatory subunit B', epsilon isoform	23	Sites in UTR	1	0	1	0	1	0	1	0	0	gga-miR-30e-5p	-0.17	-0.24	0.40
DCTN4	ENST00000447998.2	dynactin 4 (p62)	153	Sites in UTR	1	0	0	1	0	0	0	0	0	gga-miR-30b-5p	-0.17	-0.18	0.78
RCOR1	ENST00000262241.6	REST corepressor 1	403	Sites in UTR	1	1	0	0	0	0	0	0	1	gga-miR-30a-5p	-0.17	-0.26	0.95
GDNF	ENST00000326524.2	glial cell derived neurotrophic factor	7	Sites in UTR	1	0	0	1	0	0	0	0	0	gga-miR-30b-5p	-0.17	-0.17	0.78
RASA2	ENST00000286364.3	RAS p21 protein activator 2	170	Sites in UTR	1	1	0	0	0	0	0	0	1	gga-miR-30b-5p	-0.16	-0.17	0.94
HLF	ENST00000226067.5	hepatic leukemia factor	15	Sites in UTR	1	0	1	0	0	0	0	0	0	gga-miR-30e-5p	-0.16	-0.21	0.71
DAG1	ENST00000515359.2	dystroglycan 1 (dystrophin-associated glycoprotein 1)	241	Sites in UTR	1	0	1	0	0	0	0	0	0	gga-miR-30a-5p	-0.16	-0.22	0.65
RIMBP2	ENST00000261655.4	RIMS binding protein 2	7	Sites in UTR	1	1	0	0	0	0	0	0	1	gga-miR-30b-5p	-0.16	-0.16	0.20
BBX	ENST00000415149.2	bobby sox homolog (Drosophila)	141	Sites in UTR	1	0	0	1	1	0	0	1	2	gga-miR-30c-5p	-0.16	-0.19	0.78
NR3C1	ENST00000394464.2	nuclear receptor subfamily 3, group C, member 1 (glucocorticoid receptor)	682	Sites in UTR	1	0	0	1	1	0	0	1	0	gga-miR-30b-5p	-0.16	-0.17	0.78
B3GALTL	ENST00000343307.4	beta 1,3-galactosyltransferase-like	200	Sites in UTR	1	0	1	0	0	0	0	0	0	gga-miR-30b-5p	-0.16	-0.37	0.69
TRRAP	ENST00000359863.4	transformation/transcription domain-associated protein	351	Sites in UTR	1	1	0	0	0	0	0	0	0	gga-miR-30a-5p	-0.16	-0.16	0.12
RUNX1	ENST00000344691.4	runt-related transcription factor 1	182	Sites in UTR	1	1	0	0	1	1	0	0	1	gga-miR-30b-5p	-0.16	-0.47	0.95
CUL2	ENST00000374746.1	cullin 2	27	Sites in UTR	1	1	0	0	0	0	0	0	0	gga-miR-30a-5p	-0.16	-0.40	0.95
RASAL2	ENST00000448150.3	RAS protein activator like 2	950	Sites in UTR	1	0	0	1	0	0	0	0	0	gga-miR-30a-5p	-0.16	-0.16	0.78
MAGI2	ENST00000419488.1	membrane associated guanylate kinase, WW and PDZ domain containing 2	43	Sites in UTR	1	0	1	0	1	0	0	1	0	gga-miR-30a-5p	-0.16	-0.18	0.70
CDYL2	ENST00000570137.2	chromodomain protein, Y-like 2	239	Sites in UTR	1	0	0	1	0	0	0	0	1	gga-miR-30c-5p	-0.16	-0.21	0.78
SKIL	ENST00000458537.3	SKI-like oncogene	210	Sites in UTR	1	0	0	1	0	0	0	0	0	gga-miR-30e-5p	-0.16	-0.23	0.78
KCNJ6	ENST00000609713.1	potassium inwardly-rectifying channel, subfamily J, member 6	5	Sites in UTR	1	0	0	1	0	0	0	0	1	gga-miR-30b-5p	-0.16	-0.16	0.78
HSPA5	ENST00000324460.6	heat shock 70kDa protein 5 (glucose-regulated protein, 78kDa)	2715	Sites in UTR	1	0	1	0	0	0	0	0	0	gga-miR-30b-5p	-0.16	-0.16	0.71
REV3L	ENST00000368802.3	REV3-like, polymerase (DNA directed), zeta, catalytic subunit	9	Sites in UTR	1	0	1	0	0	0	0	0	1	gga-miR-30b-5p	-0.16	-0.16	0.66
BRWD3	ENST00000373275.4	bromodomain and WD repeat domain containing 3	506	Sites in UTR	1	1	0	0	0	0	0	0	0	gga-miR-30a-5p	-0.16	-0.16	0.95
ZSWIM6	ENST00000252744.5	zinc finger, SWIM-type containing 6	933	Sites in UTR	1	0	0	1	0	0	0	0	0	gga-miR-30e-5p	-0.16	-0.16	0.78
ZDHHC17	ENST00000426126.2	zinc finger, DHHC-type containing 17	117	Sites in UTR	1	1	0	0	0	0	0	0	1	gga-miR-30a-5p	-0.16	-0.24	0.86
EBF2	ENST00000535548.1	early B-cell factor 2	11	Sites in UTR	1	0	1	0	0	0	0	0	0	gga-miR-30b-5p	-0.16	-0.30	0.62
PHIP	ENST00000275034.4	pleckstrin homology domain interacting protein	668	Sites in UTR	1	0	1	0	1	1	0	0	1	gga-miR-30a-5p	-0.16	-0.21	0.66
AGO2	ENST00000220592.5	argonaute RISC catalytic component 2	350	Sites in UTR	1	0	0	1	1	1	0	0	0	gga-miR-30e-5p	-0.16	-1.73	0.78
FTO	ENST00000471389.1	fat mass and obesity associated	240	Sites in UTR	1	0	1	0	1	0	1	0	0	gga-miR-30c-5p	-0.16	-0.31	0.71
SORCS3	ENST00000369701.3	sortilin-related VPS10 domain containing receptor 3	5	Sites in UTR	1	0	1	0	0	0	0	0	0	gga-miR-30b-5p	-0.16	-0.16	0.46
ABL2	ENST00000502732.1	c-abl oncogene 2, non-receptor tyrosine kinase	892	Sites in UTR	1	0	0	1	0	0	0	0	0	gga-miR-30b-5p	-0.15	-0.16	0.78
MBNL2	ENST00000345429.6	muscleblind-like splicing regulator 2	34	Sites in UTR	1	0	1	0	0	0	0	0	0	gga-miR-30b-5p	-0.15	-0.25	0.69
DAB1	ENST00000371236.2	Dab, reelin signal transducer, homolog 1 (Drosophila)	490	Sites in UTR	1	0	1	0	1	1	0	0	0	gga-miR-30e-5p	-0.15	-0.24	0.66
TNKS	ENST00000310430.6	tankyrase, TRF1-interacting ankyrin-related ADP-ribose polymerase	943	Sites in UTR	1	0	0	1	1	0	0	1	0	gga-miR-30a-5p	-0.15	-0.15	0.78
UNC5C	ENST00000453304.1	unc-5 homolog C (C. elegans)	60	Sites in UTR	1	1	0	0	0	0	0	0	1	gga-miR-30b-5p	-0.15	-0.21	0.95
PPP3R1	ENST00000234310.3	protein phosphatase 3, regulatory subunit B, alpha	117	Sites in UTR	1	1	0	0	0	0	0	0	0	gga-miR-30b-5p	-0.15	-0.39	0.84
SEMA6D	ENST00000355997.3	sema domain, transmembrane domain (TM), and cytoplasmic domain, (semaphorin) 6D	179	Sites in UTR	1	1	0	0	0	0	0	0	1	gga-miR-30b-5p	-0.15	-0.17	0.78
LOX	ENST00000231004.4	lysyl oxidase	3441	Sites in UTR	1	1	0	0	0	0	0	0	0	gga-miR-30e-5p	-0.15	-0.34	0.92
GDI2	ENST00000380191.4	GDP dissociation inhibitor 2	664	Sites in UTR	1	1	0	0	0	0	0	0	0	gga-miR-30a-5p	-0.15	-0.18	< 0.1
ARID4B	ENST00000349213.3	AT rich interactive domain 4B (RBP1-like)	940	Sites in UTR	1	1	0	0	0	0	0	0	0	gga-miR-30b-5p	-0.15	-0.15	0.84
BACH1	ENST00000286800.3	BTB and CNC homology 1, basic leucine zipper transcription factor 1	273	Sites in UTR	1	0	0	1	0	0	0	0	0	gga-miR-30a-5p	-0.15	-0.15	0.78
HDAC9	ENST00000405010.3	histone deacetylase 9	13	Sites in UTR	2	1	1	0	0	0	0	0	1	gga-miR-30b-5p	-0.15	-0.42	0.92
STAG2	ENST00000371160.1	stromal antigen 2	216	Sites in UTR	1	0	0	1	0	0	0	0	0	gga-miR-30b-5p	-0.15	-0.15	0.78
PELI1	ENST00000358912.4	pellino E3 ubiquitin protein ligase 1	134	Sites in UTR	1	0	0	1	0	0	0	0	0	gga-miR-30a-5p	-0.15	-0.15	0.78
NCALD	ENST00000395923.1	neurocalcin delta	49	Sites in UTR	1	0	0	1	0	0	0	0	0	gga-miR-30a-5p	-0.15	-0.15	ORF
SIX4	ENST00000216513.4	SIX homeobox 4	94	Sites in UTR	1	0	1	0	0	0	0	0	0	gga-miR-30b-5p	-0.14	-0.14	0.64
HERC2	ENST00000261609.7	HECT and RLD domain containing E3 ubiquitin protein ligase 2	1207	Sites in UTR	1	0	1	0	0	0	0	0	0	gga-miR-30a-5p	-0.14	-0.14	0.61
IGF1R	ENST00000268035.6	insulin-like growth factor 1 receptor	561	Sites in UTR	1	0	0	1	0	0	0	0	1	gga-miR-30a-5p	-0.14	-0.21	0.78
ZNF711	ENST00000360700.4	zinc finger protein 711	5614	Sites in UTR	1	0	0	1	0	0	0	0	0	gga-miR-30a-5p	-0.14	-0.14	0.78
AP3M1	ENST00000355264.4	adaptor-related protein complex 3, mu 1 subunit	601	Sites in UTR	1	0	0	1	0	0	0	0	0	gga-miR-30b-5p	-0.14	-0.17	0.78
UNC5D	ENST00000287272.2	unc-5 homolog D (C. elegans)	37	Sites in UTR	1	0	0	1	0	0	0	0	0	gga-miR-30b-5p	-0.14	-0.17	0.78
GRM5	ENST00000418177.2	glutamate receptor, metabotropic 5	5	Sites in UTR	1	0	1	0	1	0	1	0	0	gga-miR-30b-5p	-0.14	-0.14	0.71
SLC6A9	ENST00000372310.3	solute carrier family 6 (neurotransmitter transporter, glycine), member 9	74	Sites in UTR	1	0	1	0	0	0	0	0	0	gga-miR-30a-5p	-0.14	-0.14	0.71
SEPHS1	ENST00000545675.1	selenophosphate synthetase 1	281	Sites in UTR	1	0	1	0	0	0	0	0	0	gga-miR-30e-5p	-0.14	-0.14	ORF
KIAA0355	ENST00000299505.6	KIAA0355	538	Sites in UTR	1	1	0	0	0	0	0	0	0	gga-miR-30e-5p	-0.14	-0.23	0.95
LARP1	ENST00000336314.4	La ribonucleoprotein domain family, member 1	4979	Sites in UTR	1	0	0	1	0	0	0	0	0	gga-miR-30e-5p	-0.14	-0.14	0.78
ATXN1	ENST00000244769.4	ataxin 1	106	Sites in UTR	1	0	0	1	0	0	0	0	1	gga-miR-30b-5p	-0.14	-0.19	0.78
HELZ	ENST00000358691.5	helicase with zinc finger	571	Sites in UTR	1	1	0	0	0	0	0	0	0	gga-miR-30b-5p	-0.14	-0.20	0.95
ADRB1	ENST00000369295.2	adrenoceptor beta 1	12	Sites in UTR	1	0	1	0	0	0	0	0	0	gga-miR-30a-5p	-0.14	-0.14	0.56
SMAD5	ENST00000545279.1	SMAD family member 5	225	Sites in UTR	1	1	0	0	0	0	0	0	0	gga-miR-30b-5p	-0.14	-0.22	< 0.1
SLC35A3	ENST00000465289.1	solute carrier family 35 (UDP-N-acetylglucosamine (UDP-GlcNAc) transporter), member A3	191	Sites in UTR	1	1	0	0	0	0	0	0	0	gga-miR-30b-5p	-0.14	-0.26	0.22
BCL9	ENST00000234739.3	B-cell CLL/lymphoma 9	70	Sites in UTR	2	0	2	0	0	0	0	0	0	gga-miR-30b-5p	-0.14	-0.16	0.89
COL9A3	ENST00000343916.3	collagen, type IX, alpha 3	37	Sites in UTR	1	1	0	0	0	0	0	0	0	gga-miR-30a-5p	-0.14	-0.40	< 0.1
BNIP3L	ENST00000380629.2	BCL2/adenovirus E1B 19kDa interacting protein 3-like	191	Sites in UTR	2	1	0	1	2	0	1	1	0	gga-miR-30b-5p	-0.14	-0.61	0.95
DGKB	ENST00000403951.2	diacylglycerol kinase, beta 90kDa	5	Sites in UTR	1	1	0	0	0	0	0	0	0	gga-miR-30e-5p	-0.14	-0.14	0.26
ATAD2B	ENST00000238789.5	ATPase family, AAA domain containing 2B	11	Sites in UTR	1	0	1	0	0	0	0	0	0	gga-miR-30a-5p	-0.14	-0.22	0.57
FOXB1	ENST00000396057.4	forkhead box B1	31	Sites in UTR	1	1	0	0	1	0	0	1	0	gga-miR-30a-5p	-0.14	-0.32	0.94
ZFP36L2	ENST00000282388.3	ZFP36 ring finger protein-like 2	317	Sites in UTR	1	0	1	0	0	0	0	0	0	gga-miR-30a-5p	-0.14	-0.28	0.71
CECR2	ENST00000400573.5	cat eye syndrome chromosome region, candidate 2	46	Sites in UTR	2	1	0	1	0	0	0	0	0	gga-miR-30b-5p	-0.14	-0.30	0.99
FAM160B1	ENST00000369248.4	family with sequence similarity 160, member B1	91	Sites in UTR	1	1	0	0	0	0	0	0	0	gga-miR-30a-5p	-0.13	-0.24	0.94
USP24	ENST00000294383.6	ubiquitin specific peptidase 24	306	Sites in UTR	1	0	0	1	0	0	0	0	0	gga-miR-30a-5p	-0.13	-0.17	0.78
SATB2	ENST00000417098.1	SATB homeobox 2	820	Sites in UTR	1	0	1	0	0	0	0	0	0	gga-miR-30a-5p	-0.13	-0.15	0.67
RAP2A	ENST00000245304.4	RAP2A, member of RAS oncogene family	721	Sites in UTR	1	1	0	0	0	0	0	0	0	gga-miR-30e-5p	-0.13	-0.14	< 0.1
CHD1	ENST00000284049.3	chromodomain helicase DNA binding protein 1	35	Sites in UTR	2	1	1	0	1	1	0	0	0	gga-miR-30b-5p	-0.13	-0.41	0.99
STT3B	ENST00000295770.2	STT3B, subunit of the oligosaccharyltransferase complex (catalytic)	4458	Sites in UTR	1	1	0	0	0	0	0	0	0	gga-miR-30b-5p	-0.13	-0.15	0.50
MAP3K1	ENST00000399503.3	mitogen-activated protein kinase kinase kinase 1, E3 ubiquitin protein ligase	137	Sites in UTR	1	0	0	1	0	0	0	0	0	gga-miR-30e-5p	-0.13	-0.13	0.78
FOXG1	ENST00000382535.3	forkhead box G1	40	Sites in UTR	2	0	2	0	0	0	0	0	0	gga-miR-30b-5p	-0.13	-0.51	0.91
TMEM110	ENST00000355083.5	transmembrane protein 110	306	Sites in UTR	1	0	0	1	1	0	1	0	0	gga-miR-30b-5p	-0.13	-0.45	0.80
CLOCK	ENST00000309964.4	clock circadian regulator	86	Sites in UTR	1	1	0	0	0	0	0	0	1	gga-miR-30b-5p	-0.13	-0.13	0.91
EPB41L3	ENST00000341928.2	erythrocyte membrane protein band 4.1-like 3	179	Sites in UTR	1	0	1	0	0	0	0	0	0	gga-miR-30e-5p	-0.13	-0.16	0.66
E2F7	ENST00000322886.7	E2F transcription factor 7	308	Sites in UTR	1	0	0	1	0	0	0	0	0	gga-miR-30b-5p	-0.12	-0.13	0.78
SETD7	ENST00000274031.3	SET domain containing (lysine methyltransferase) 7	76	Sites in UTR	1	1	0	0	1	0	1	0	0	gga-miR-30b-5p	-0.12	-0.38	0.95
NACC2	ENST00000371753.1	NACC family member 2, BEN and BTB (POZ) domain containing	172	Sites in UTR	1	0	1	0	0	0	0	0	0	gga-miR-30a-5p	-0.12	-0.18	0.71
CNKSR2	ENST00000379510.3	connector enhancer of kinase suppressor of Ras 2	85	Sites in UTR	1	0	1	0	0	0	0	0	1	gga-miR-30a-5p	-0.12	-0.12	0.65
ONECUT2	ENST00000491143.2	one cut homeobox 2	847	Sites in UTR	1	0	0	1	0	0	0	0	0	gga-miR-30b-5p	-0.12	-0.16	0.78
TIA1	ENST00000433529.2	TIA1 cytotoxic granule-associated RNA binding protein	1370	Sites in UTR	1	0	0	1	0	0	0	0	0	gga-miR-30d	-0.12	-0.29	0.78
GLCE	ENST00000559420.2	glucuronic acid epimerase	25	Sites in UTR	1	1	0	0	0	0	0	0	0	gga-miR-30e-5p	-0.12	-0.30	0.22
DLGAP2	ENST00000421627.2	discs, large (Drosophila) homolog-associated protein 2	5	Sites in UTR	1	0	0	1	1	0	1	0	0	gga-miR-30b-5p	-0.12	-0.12	0.78
CDH13	ENST00000566620.1	cadherin 13	1020	Sites in UTR	1	0	0	1	0	0	0	0	0	gga-miR-30b-5p	-0.12	-0.12	0.78
RNF44	ENST00000274811.4	ring finger protein 44	1623	Sites in UTR	1	0	1	0	1	0	1	0	0	gga-miR-30b-5p	-0.12	-0.12	0.71
AMER1	ENST00000330258.3	APC membrane recruitment protein 1	11	Sites in UTR	1	0	0	1	0	0	0	0	0	gga-miR-30d	-0.11	-0.15	0.78
PNN	ENST00000216832.4	pinin, desmosome associated protein	858	Sites in UTR	1	0	1	0	0	0	0	0	0	gga-miR-30b-5p	-0.11	-0.12	0.64
ASXL3	ENST00000269197.5	additional sex combs like 3 (Drosophila)	65	Sites in UTR	1	1	0	0	0	0	0	0	0	gga-miR-30a-5p	-0.11	-0.11	0.90
MEIS2	ENST00000397624.3	Meis homeobox 2	63	Sites in UTR	1	0	1	0	0	0	0	0	0	gga-miR-30a-5p	-0.11	-0.18	0.69
WDR47	ENST00000400794.3	WD repeat domain 47	185	Sites in UTR	1	1	0	0	0	0	0	0	0	gga-miR-30b-5p	-0.11	-0.11	0.27
ARID1A	ENST00000324856.7	AT rich interactive domain 1A (SWI-like)	31	Sites in UTR	1	0	0	1	0	0	0	0	0	gga-miR-30a-5p	-0.11	-0.11	0.78
SSBP3	ENST00000417664.2	single stranded DNA binding protein 3	1474	Sites in UTR	1	0	0	1	0	0	0	0	0	gga-miR-30b-5p	-0.11	-0.15	0.78
SLC25A36	ENST00000446041.2	solute carrier family 25 (pyrimidine nucleotide carrier ), member 36	264	Sites in UTR	1	1	0	0	1	0	0	1	0	gga-miR-30b-5p	-0.11	-0.33	0.68
ELMOD2	ENST00000323570.3	ELMO/CED-12 domain containing 2	32	Sites in UTR	1	1	0	0	0	0	0	0	0	gga-miR-30e-5p	-0.11	-0.56	0.95
TENM1	ENST00000371130.3	teneurin transmembrane protein 1	5	Sites in UTR	1	1	0	0	0	0	0	0	0	gga-miR-30a-5p	-0.10	-0.10	0.95
PDE4D	ENST00000340635.6	phosphodiesterase 4D, cAMP-specific	747	Sites in UTR	1	1	0	0	0	0	0	0	0	gga-miR-30b-5p	-0.10	-0.12	0.95
ATP6V1C1	ENST00000395862.3	ATPase, H+ transporting, lysosomal 42kDa, V1 subunit C1	951	Sites in UTR	1	1	0	0	0	0	0	0	0	gga-miR-30e-5p	-0.10	-0.54	0.95
NR3C2	ENST00000344721.4	nuclear receptor subfamily 3, group C, member 2	425	Sites in UTR	1	0	0	1	1	1	0	0	0	gga-miR-30b-5p	-0.10	-0.10	0.78
NEDD4L	ENST00000256832.7	neural precursor cell expressed, developmentally down-regulated 4-like, E3 ubiquitin protein ligase	617	Sites in UTR	1	0	1	0	0	0	0	0	0	gga-miR-30b-5p	-0.10	-0.32	0.71
ATP2A2	ENST00000395494.2	ATPase, Ca++ transporting, cardiac muscle, slow twitch 2	2042	Sites in UTR	1	1	0	0	0	0	0	0	0	gga-miR-30b-5p	-0.10	-0.11	0.78
NF1	ENST00000358273.4	neurofibromin 1	161	Sites in UTR	1	1	0	0	0	0	0	0	0	gga-miR-30a-5p	-0.10	-0.18	0.75
CEP85L	ENST00000368491.3	centrosomal protein 85kDa-like	14	Sites in UTR	1	0	0	1	0	0	0	0	0	gga-miR-30b-5p	-0.10	-0.20	0.78
HECW1	ENST00000395891.2	HECT, C2 and WW domain containing E3 ubiquitin protein ligase 1	11	Sites in UTR	1	0	1	0	2	0	2	0	0	gga-miR-30b-5p	-0.10	-0.23	0.71
FNDC3A	ENST00000492622.2	fibronectin type III domain containing 3A	122	Sites in UTR	1	1	0	0	0	0	0	0	0	gga-miR-30b-5p	-0.10	-0.20	0.72
UBE2V2	ENST00000523111.2	ubiquitin-conjugating enzyme E2 variant 2	1770	Sites in UTR	1	1	0	0	0	0	0	0	0	gga-miR-30e-5p	-0.10	-0.55	0.95
RFX3	ENST00000382004.3	regulatory factor X, 3 (influences HLA class II expression)	37	Sites in UTR	1	1	0	0	1	1	0	0	0	gga-miR-30e-5p	-0.10	-0.14	0.33
SETD5	ENST00000402198.1	SET domain containing 5	48	Sites in UTR	1	0	1	0	0	0	0	0	0	gga-miR-30e-5p	-0.10	-0.17	0.65
ZCCHC14	ENST00000268616.4	zinc finger, CCHC domain containing 14	64	Sites in UTR	1	0	1	0	0	0	0	0	0	gga-miR-30a-5p	-0.10	-0.11	0.70
OTUD6B	ENST00000285420.4	OTU domain containing 6B	18	Sites in UTR	1	1	0	0	0	0	0	0	0	gga-miR-30b-5p	-0.10	-0.38	0.93
MAGI3	ENST00000307546.9	membrane associated guanylate kinase, WW and PDZ domain containing 3	70	Sites in UTR	1	1	0	0	0	0	0	0	1	gga-miR-30b-5p	-0.10	-0.28	0.91
FAM81A	ENST00000288228.5	family with sequence similarity 81, member A	53	Sites in UTR	1	0	1	0	0	0	0	0	0	gga-miR-30a-5p	-0.10	-0.38	0.61
EML1	ENST00000262233.6	echinoderm microtubule associated protein like 1	371	Sites in UTR	1	0	1	0	1	0	0	1	0	gga-miR-30e-5p	-0.09	-0.29	0.71
KRAS	ENST00000256078.4	Kirsten rat sarcoma viral oncogene homolog	40	Sites in UTR	1	0	1	0	0	0	0	0	0	gga-miR-30b-5p	-0.09	-0.28	0.71
CHRM3	ENST00000255380.4	cholinergic receptor, muscarinic 3	47	Sites in UTR	1	1	0	0	1	0	1	0	0	gga-miR-30a-5p	-0.09	-0.30	0.95
AGO3	ENST00000373191.4	argonaute RISC catalytic component 3	198	Sites in UTR	1	0	1	0	0	0	0	0	2	gga-miR-30e-5p	-0.09	-0.18	0.71
C20orf112	ENST00000359676.5	chromosome 20 open reading frame 112	148	Sites in UTR	1	1	0	0	0	0	0	0	0	gga-miR-30b-5p	-0.09	-0.14	0.95
CPEB2	ENST00000538197.1	cytoplasmic polyadenylation element binding protein 2	367	Sites in UTR	1	0	1	0	0	0	0	0	0	gga-miR-30b-5p	-0.09	-0.09	0.70
JAKMIP2	ENST00000507386.1	janus kinase and microtubule interacting protein 2	26	Sites in UTR	1	1	0	0	0	0	0	0	0	gga-miR-30c-5p	-0.09	-0.40	0.95
EML4	ENST00000318522.5	echinoderm microtubule associated protein like 4	62	Sites in UTR	1	1	0	0	0	0	0	0	1	gga-miR-30e-5p	-0.09	-0.25	0.82
MMP16	ENST00000286614.6	matrix metallopeptidase 16 (membrane-inserted)	12	Sites in UTR	1	1	0	0	0	0	0	0	0	gga-miR-30a-5p	-0.09	-0.17	0.95
CPEB4	ENST00000265085.5	cytoplasmic polyadenylation element binding protein 4	472	Sites in UTR	1	1	0	0	0	0	0	0	1	gga-miR-30b-5p	-0.09	-0.09	0.83
UBE2O	ENST00000319380.7	ubiquitin-conjugating enzyme E2O	239	Sites in UTR	1	0	0	1	0	0	0	0	0	gga-miR-30d	-0.09	-0.09	0.78
FNDC3B	ENST00000336824.4	fibronectin type III domain containing 3B	509	Sites in UTR	1	0	0	1	0	0	0	0	0	gga-miR-30b-5p	-0.09	-0.16	0.78
ESRRG	ENST00000361525.3	estrogen-related receptor gamma	5	Sites in UTR	1	0	1	0	0	0	0	0	0	gga-miR-30a-5p	-0.08	-0.08	0.69
CTDSPL2	ENST00000260327.4	CTD (carboxy-terminal domain, RNA polymerase II, polypeptide A) small phosphatase like 2	457	Sites in UTR	1	0	1	0	0	0	0	0	0	gga-miR-30b-5p	-0.08	-0.22	0.71
MAPK8	ENST00000374182.3	mitogen-activated protein kinase 8	227	Sites in UTR	1	1	0	0	1	0	1	0	0	gga-miR-30e-5p	-0.08	-0.36	0.68
TEAD1	ENST00000361905.4	TEA domain family member 1 (SV40 transcriptional enhancer factor)	740	Sites in UTR	1	1	0	0	0	0	0	0	0	gga-miR-30b-5p	-0.08	-0.09	0.11
MAB21L1	ENST00000379919.4	mab-21-like 1 (C. elegans)	25	Sites in UTR	1	0	0	1	0	0	0	0	1	gga-miR-30e-5p	-0.08	-0.23	0.78
AGO4	ENST00000373210.3	argonaute RISC catalytic component 4	96	Sites in UTR	1	0	0	1	0	0	0	0	0	gga-miR-30a-5p	-0.08	-0.12	0.78
SALL4	ENST00000217086.4	sal-like 4 (Drosophila)	155	Sites in UTR	1	1	0	0	0	0	0	0	0	gga-miR-30a-5p	-0.08	-0.08	0.95
SOBP	ENST00000317357.5	sine oculis binding protein homolog (Drosophila)	22	Sites in UTR	1	0	1	0	0	0	0	0	0	gga-miR-30b-5p	-0.07	-0.24	0.69
NRXN3	ENST00000281127.7	neurexin 3	14	Sites in UTR	1	1	0	0	1	0	1	0	0	gga-miR-30e-5p	-0.07	-0.38	0.95
TNPO1	ENST00000337273.5	transportin 1	2041	Sites in UTR	1	0	1	0	0	0	0	0	1	gga-miR-30e-5p	-0.07	-0.12	0.70
RAP2B	ENST00000323534.2	RAP2B, member of RAS oncogene family	594	Sites in UTR	1	0	1	0	0	0	0	0	0	gga-miR-30a-5p	-0.07	-0.29	0.71
LPHN3	ENST00000512091.2	latrophilin 3	93	Sites in UTR	2	1	1	0	0	0	0	0	1	gga-miR-30a-5p	-0.07	-0.10	0.21
CACHD1	ENST00000371073.2	cache domain containing 1	2071	Sites in UTR	1	1	0	0	0	0	0	0	0	gga-miR-30a-5p	-0.07	-0.07	0.43
LONRF3	ENST00000304778.7	LON peptidase N-terminal domain and ring finger 3	36	Sites in UTR	1	0	0	1	0	0	0	0	0	gga-miR-30e-5p	-0.07	-0.17	0.78
AFF4	ENST00000265343.5	AF4/FMR2 family, member 4	2755	Sites in UTR	1	1	0	0	0	0	0	0	0	gga-miR-30b-5p	-0.07	-0.07	0.95
SMAD2	ENST00000262160.6	SMAD family member 2	1196	Sites in UTR	1	0	1	0	0	0	0	0	0	gga-miR-30a-5p	-0.07	-0.29	0.71
GAN	ENST00000568107.2	gigaxonin	185	Sites in UTR	1	0	1	0	0	0	0	0	0	gga-miR-30a-5p	-0.07	-0.12	0.71
ZNF148	ENST00000360647.4	zinc finger protein 148	230	Sites in UTR	1	1	0	0	1	0	0	1	0	gga-miR-30b-5p	-0.07	-0.12	0.74
GPR125	ENST00000334304.5	G protein-coupled receptor 125	1042	Sites in UTR	1	1	0	0	0	0	0	0	0	gga-miR-30a-5p	-0.07	-0.41	0.95
SHISA2	ENST00000319420.3	shisa family member 2	30	Sites in UTR	1	0	1	0	0	0	0	0	0	gga-miR-30b-5p	-0.07	-0.39	0.69
CHIC1	ENST00000373504.6	cysteine-rich hydrophobic domain 1	16	Sites in UTR	1	0	0	1	0	0	0	0	0	gga-miR-30e-5p	-0.06	-0.21	0.78
RAPGEF2	ENST00000264431.4	Rap guanine nucleotide exchange factor (GEF) 2	484	Sites in UTR	1	1	0	0	0	0	0	0	0	gga-miR-30b-5p	-0.06	-0.06	0.85
PLAGL2	ENST00000246229.4	pleiomorphic adenoma gene-like 2	254	Sites in UTR	3	2	0	1	0	0	0	0	0	gga-miR-30e-5p	-0.06	-0.64	> 0.99
TNRC6B	ENST00000335727.9	trinucleotide repeat containing 6B	69	Sites in UTR	2	2	0	0	1	0	1	0	1	gga-miR-30a-5p	-0.06	-0.08	0.96
ATRN	ENST00000262919.5	attractin	39	Sites in UTR	1	1	0	0	1	1	0	0	0	gga-miR-30a-5p	-0.06	-0.06	0.91
TRIM33	ENST00000358465.2	tripartite motif containing 33	201	Sites in UTR	1	0	0	1	0	0	0	0	0	gga-miR-30b-5p	-0.06	-0.10	0.78
PDS5B	ENST00000315596.10	PDS5, regulator of cohesion maintenance, homolog B (S. cerevisiae)	1493	Sites in UTR	1	0	1	0	1	0	0	1	0	gga-miR-30b-5p	-0.06	-0.11	0.40
DMD	ENST00000378677.2	dystrophin	211	Sites in UTR	1	0	0	1	1	0	0	1	0	gga-miR-30b-5p	-0.06	-0.29	0.78
CDC37L1	ENST00000381854.3	cell division cycle 37-like 1	280	Sites in UTR	1	1	0	0	0	0	0	0	0	gga-miR-30e-5p	-0.06	-0.52	0.95
ELFN2	ENST00000402918.2	extracellular leucine-rich repeat and fibronectin type III domain containing 2	22	Sites in UTR	1	0	0	1	0	0	0	0	0	gga-miR-30a-5p	-0.05	-0.17	0.78
EBF3	ENST00000368648.3	early B-cell factor 3	101	Sites in UTR	1	0	1	0	0	0	0	0	0	gga-miR-30b-5p	-0.05	-0.08	0.70
ADAMTS5	ENST00000284987.5	ADAM metallopeptidase with thrombospondin type 1 motif, 5	68	Sites in UTR	1	0	0	1	1	0	0	1	0	gga-miR-30b-5p	-0.05	-0.24	0.78
MOB4	ENST00000233892.4	MOB family member 4, phocein	123	Sites in UTR	1	1	0	0	0	0	0	0	0	gga-miR-30a-5p	-0.05	-0.27	0.11
TIMM22	ENST00000327158.4	translocase of inner mitochondrial membrane 22 homolog (yeast)	290	Sites in UTR	1	0	0	1	0	0	0	0	0	gga-miR-30e-5p	-0.05	-0.29	0.78
DNMT3A	ENST00000380746.4	DNA (cytosine-5-)-methyltransferase 3 alpha	221	Sites in UTR	1	1	0	0	0	0	0	0	0	gga-miR-30b-5p	-0.05	-0.22	0.95
CHKA	ENST00000265689.4	choline kinase alpha	352	Sites in UTR	1	1	0	0	0	0	0	0	0	gga-miR-30b-5p	-0.05	-0.32	0.42
NFYB	ENST00000240055.3	nuclear transcription factor Y, beta	375	Sites in UTR	1	0	1	0	0	0	0	0	0	gga-miR-30b-5p	-0.05	-0.18	0.53
QKI	ENST00000392127.2	QKI, KH domain containing, RNA binding	323	Sites in UTR	1	1	0	0	0	0	0	0	0	gga-miR-30b-5p	-0.05	-0.10	0.90
ITPK1	ENST00000267615.6	inositol-tetrakisphosphate 1-kinase	60	Sites in UTR	1	0	0	1	0	0	0	0	0	gga-miR-30a-5p	-0.05	-0.23	0.78
HIC2	ENST00000407464.2	hypermethylated in cancer 2	28	Sites in UTR	1	1	0	0	0	0	0	0	0	gga-miR-30e-5p	-0.05	-0.30	0.95
VSTM4	ENST00000332853.4	V-set and transmembrane domain containing 4	59	Sites in UTR	1	1	0	0	0	0	0	0	0	gga-miR-30a-5p	-0.05	-0.45	0.95
MARK1	ENST00000366918.4	MAP/microtubule affinity-regulating kinase 1	192	Sites in UTR	1	1	0	0	0	0	0	0	0	gga-miR-30a-5p	-0.05	-0.10	0.69
RPS6KA5	ENST00000261991.3	ribosomal protein S6 kinase, 90kDa, polypeptide 5	64	Sites in UTR	1	1	0	0	0	0	0	0	1	gga-miR-30e-5p	-0.05	-0.44	0.93
FRMD4A	ENST00000358621.4	FERM domain containing 4A	192	Sites in UTR	1	0	0	1	0	0	0	0	0	gga-miR-30b-5p	-0.05	-0.13	0.78
NAA25	ENST00000261745.4	N(alpha)-acetyltransferase 25, NatB auxiliary subunit	919	Sites in UTR	1	1	0	0	0	0	0	0	0	gga-miR-30a-5p	-0.05	-0.17	0.93
ZNF608	ENST00000504926.1	zinc finger protein 608	22	Sites in UTR	1	1	0	0	0	0	0	0	0	gga-miR-30a-5p	-0.05	-0.40	0.90
CFL2	ENST00000341223.3	cofilin 2 (muscle)	902	Sites in UTR	1	0	1	0	0	0	0	0	1	gga-miR-30a-5p	-0.05	-0.26	0.71
PTPDC1	ENST00000375360.3	protein tyrosine phosphatase domain containing 1	46	Sites in UTR	1	1	0	0	0	0	0	0	0	gga-miR-30e-5p	-0.05	-0.42	0.94
RPRD1A	ENST00000399022.4	regulation of nuclear pre-mRNA domain containing 1A	333	Sites in UTR	1	0	1	0	0	0	0	0	0	gga-miR-30b-5p	-0.05	-0.35	0.71
ZNF644	ENST00000370440.1	zinc finger protein 644	40	Sites in UTR	1	1	0	0	0	0	0	0	0	gga-miR-30a-5p	-0.05	-0.28	0.86
DCUN1D1	ENST00000292782.4	DCN1, defective in cullin neddylation 1, domain containing 1	267	Sites in UTR	1	1	0	0	0	0	0	0	0	gga-miR-30b-5p	-0.05	-0.26	0.95
JDP2	ENST00000435893.2	Jun dimerization protein 2	110	Sites in UTR	1	1	0	0	0	0	0	0	0	gga-miR-30a-5p	-0.04	-0.40	0.95
TRIO	ENST00000344204.4	trio Rho guanine nucleotide exchange factor	365	Sites in UTR	1	1	0	0	0	0	0	0	0	gga-miR-30b-5p	-0.04	-0.13	0.83
NRG2	ENST00000394770.1	neuregulin 2	9	Sites in UTR	1	1	0	0	0	0	0	0	0	gga-miR-30e-5p	-0.04	-0.10	< 0.1
XPO1	ENST00000401558.2	exportin 1 (CRM1 homolog, yeast)	404	Sites in UTR	2	0	1	1	0	0	0	0	0	gga-miR-30b-5p	-0.04	-0.43	0.94
CEP350	ENST00000367607.3	centrosomal protein 350kDa	705	Sites in UTR	1	1	0	0	1	0	1	0	0	gga-miR-30a-5p	-0.04	-0.05	0.75
G3BP2	ENST00000395719.3	GTPase activating protein (SH3 domain) binding protein 2	4413	Sites in UTR	1	0	0	1	1	0	1	0	0	gga-miR-30e-5p	-0.04	-0.20	0.78
RFX7	ENST00000423270.1	regulatory factor X, 7	1049	Sites in UTR	1	1	0	0	0	0	0	0	0	gga-miR-30a-5p	-0.04	-0.04	0.70
MFSD6	ENST00000392328.1	major facilitator superfamily domain containing 6	47	Sites in UTR	1	1	0	0	0	0	0	0	0	gga-miR-30b-5p	-0.04	-0.25	0.95
HSPE1-MOB4	ENST00000604458.1	HSPE1-MOB4 readthrough	123	Sites in UTR	1	1	0	0	0	0	0	0	0	gga-miR-30a-5p	-0.04	-0.24	0.11
TCF21	ENST00000367882.4	transcription factor 21	552	Sites in UTR	1	1	0	0	0	0	0	0	0	gga-miR-30a-5p	-0.04	-0.40	0.95
MSI2	ENST00000284073.2	musashi RNA-binding protein 2	283	Sites in UTR	1	1	0	0	0	0	0	0	0	gga-miR-30a-5p	-0.04	-0.24	0.82
TRIP12	ENST00000283943.5	thyroid hormone receptor interactor 12	145	Sites in UTR	1	1	0	0	0	0	0	0	1	gga-miR-30b-5p	-0.04	-0.06	0.48
MARK3	ENST00000303622.9	MAP/microtubule affinity-regulating kinase 3	1468	Sites in UTR	1	0	0	1	0	0	0	0	0	gga-miR-30a-5p	-0.04	-0.20	0.78
BDNF	ENST00000439476.2	brain-derived neurotrophic factor	2696	Sites in UTR	1	0	0	1	1	0	1	0	0	gga-miR-30e-5p	-0.04	-0.39	0.85
PAX9	ENST00000361487.6	paired box 9	53	Sites in UTR	1	0	0	1	0	0	0	0	0	gga-miR-30b-5p	-0.03	-0.14	0.78
PTP4A1	ENST00000370651.3	protein tyrosine phosphatase type IVA, member 1	5740	Sites in UTR	1	0	1	0	0	0	0	0	0	gga-miR-30b-5p	-0.03	-0.23	0.71
CBX8	ENST00000269385.4	chromobox homolog 8	474	Sites in UTR	1	1	0	0	0	0	0	0	0	gga-miR-30e-5p	-0.03	-0.28	0.95
ANGEL2	ENST00000535388.1	angel homolog 2 (Drosophila)	218	Sites in UTR	1	0	0	1	0	0	0	0	0	gga-miR-30e-5p	-0.03	-0.25	0.78
DIP2C	ENST00000280886.6	DIP2 disco-interacting protein 2 homolog C (Drosophila)	359	Sites in UTR	1	0	1	0	0	0	0	0	0	gga-miR-30b-5p	-0.03	-0.13	0.55
GCLC	ENST00000229416.6	glutamate-cysteine ligase, catalytic subunit	1001	Sites in UTR	1	0	1	0	0	0	0	0	0	gga-miR-30a-5p	-0.03	-0.38	0.71
SATB1	ENST00000338745.6	SATB homeobox 1	312	Sites in UTR	1	0	0	1	0	0	0	0	0	gga-miR-30a-5p	-0.03	-0.16	0.78
FYN	ENST00000368682.3	FYN oncogene related to SRC, FGR, YES	2659	Sites in UTR	1	0	0	1	0	0	0	0	0	gga-miR-30a-5p	-0.03	-0.25	0.78
CNOT6	ENST00000393356.1	CCR4-NOT transcription complex, subunit 6	300	Sites in UTR	1	0	1	0	0	0	0	0	0	gga-miR-30b-5p	-0.03	-0.09	0.65
FOXD1	ENST00000499003.3	forkhead box D1	423	Sites in UTR	1	1	0	0	0	0	0	0	0	gga-miR-30a-5p	-0.03	-0.38	0.95
KLF10	ENST00000285407.6	Kruppel-like factor 10	320	Sites in UTR	1	1	0	0	0	0	0	0	0	gga-miR-30b-5p	-0.03	-0.42	0.95
POLR3E	ENST00000299853.5	polymerase (RNA) III (DNA directed) polypeptide E (80kD)	1450	Sites in UTR	1	1	0	0	0	0	0	0	0	gga-miR-30b-5p	-0.03	-0.47	0.95
TIMP3	ENST00000266085.6	TIMP metallopeptidase inhibitor 3	7421	Sites in UTR	1	1	0	0	0	0	0	0	0	gga-miR-30a-5p	-0.03	-0.30	0.95
FOXO3	ENST00000343882.6	forkhead box O3	32	Sites in UTR	1	1	0	0	0	0	0	0	0	gga-miR-30a-5p	-0.03	-0.03	< 0.1
KMT2A	ENST00000534358.1	lysine (K)-specific methyltransferase 2A	1092	Sites in UTR	1	1	0	0	0	0	0	0	0	gga-miR-30a-5p	-0.03	-0.03	0.78
TRPS1	ENST00000395715.3	trichorhinophalangeal syndrome I	94	Sites in UTR	1	1	0	0	0	0	0	0	0	gga-miR-30a-5p	-0.03	-0.03	0.90
HECTD4	ENST00000377560.5	HECT domain containing E3 ubiquitin protein ligase 4	222	Sites in UTR	1	1	0	0	0	0	0	0	0	gga-miR-30a-5p	-0.03	-0.03	< 0.1
SSX2IP	ENST00000342203.3	synovial sarcoma, X breakpoint 2 interacting protein	197	Sites in UTR	1	1	0	0	0	0	0	0	0	gga-miR-30b-5p	-0.03	-0.29	0.91
FST	ENST00000256759.3	follistatin	53	Sites in UTR	1	1	0	0	0	0	0	0	0	gga-miR-30d	-0.03	-0.34	0.88
SUPT3H	ENST00000371460.1	suppressor of Ty 3 homolog (S. cerevisiae)	175	Sites in UTR	1	0	1	0	0	0	0	0	1	gga-miR-30a-5p	-0.03	-0.32	0.71
RAB8A	ENST00000300935.3	RAB8A, member RAS oncogene family	226	Sites in UTR	1	1	0	0	0	0	0	0	0	gga-miR-30b-5p	-0.03	-0.55	0.95
LRRC8D	ENST00000337338.5	leucine rich repeat containing 8 family, member D	96	Sites in UTR	1	1	0	0	0	0	0	0	0	gga-miR-30b-5p	-0.03	-0.34	0.95
CAND1	ENST00000545606.1	cullin-associated and neddylation-dissociated 1	1568	Sites in UTR	1	0	0	1	1	0	1	0	0	gga-miR-30a-5p	-0.02	-0.36	0.78
RGS9BP	ENST00000334176.3	regulator of G protein signaling 9 binding protein	13	Sites in UTR	1	1	0	0	0	0	0	0	0	gga-miR-30e-5p	-0.02	-0.46	0.94
AZIN1	ENST00000337198.5	antizyme inhibitor 1	2287	Sites in UTR	1	0	0	1	0	0	0	0	0	gga-miR-30e-5p	-0.02	-0.29	0.78
CPSF6	ENST00000435070.2	cleavage and polyadenylation specific factor 6, 68kDa	5819	Sites in UTR	1	1	0	0	0	0	0	0	1	gga-miR-30e-5p	-0.02	-0.33	0.86
LRP6	ENST00000261349.4	low density lipoprotein receptor-related protein 6	157	Sites in UTR	1	1	0	0	0	0	0	0	0	gga-miR-30a-5p	-0.02	-0.03	0.94
IDE	ENST00000265986.6	insulin-degrading enzyme	446	Sites in UTR	1	1	0	0	0	0	0	0	0	gga-miR-30b-5p	-0.02	-0.22	0.95
CSNK1G1	ENST00000303052.7	casein kinase 1, gamma 1	149	Sites in UTR	1	0	1	0	0	0	0	0	0	gga-miR-30a-5p	-0.02	-0.02	0.71
TET3	ENST00000409262.3	tet methylcytosine dioxygenase 3	1437	Sites in UTR	1	0	1	0	0	0	0	0	0	gga-miR-30a-5p	-0.02	-0.02	0.60
BMPR2	ENST00000374574.2	bone morphogenetic protein receptor, type II (serine/threonine kinase)	287	Sites in UTR	1	0	1	0	0	0	0	0	0	gga-miR-30a-5p	-0.02	-0.02	ORF
ZBTB10	ENST00000430430.1	zinc finger and BTB domain containing 10	113	Sites in UTR	1	0	0	1	0	0	0	0	0	gga-miR-30a-5p	-0.02	-0.17	0.78
GIGYF2	ENST00000373566.3	GRB10 interacting GYF protein 2	361	Sites in UTR	1	1	0	0	0	0	0	0	0	gga-miR-30a-5p	-0.02	-0.20	0.80
SETD9	ENST00000285947.2	SET domain containing 9	45	Sites in UTR	1	0	0	1	0	0	0	0	1	gga-miR-30e-5p	-0.02	-0.31	0.78
SLAIN2	ENST00000264313.6	SLAIN motif family, member 2	859	Sites in UTR	1	1	0	0	1	0	1	0	0	gga-miR-30b-5p	-0.02	-0.07	< 0.1
NADK	ENST00000341426.5	NAD kinase	173	Sites in UTR	1	1	0	0	0	0	0	0	0	gga-miR-30a-5p	-0.02	-0.79	0.95
KLHL28	ENST00000396128.4	kelch-like family member 28	9	Sites in UTR	1	1	0	0	0	0	0	0	1	gga-miR-30e-5p	-0.02	-0.24	0.92
NUFIP2	ENST00000225388.4	nuclear fragile X mental retardation protein interacting protein 2	440	Sites in UTR	1	1	0	0	0	0	0	0	0	gga-miR-30b-5p	-0.01	-0.08	0.93
NLK	ENST00000407008.3	nemo-like kinase	61	Sites in UTR	1	0	1	0	0	0	0	0	0	gga-miR-30b-5p	-0.01	-0.11	0.68
PSD3	ENST00000327040.8	pleckstrin and Sec7 domain containing 3	133	Sites in UTR	1	0	0	1	0	0	0	0	0	gga-miR-30b-5p	-0.01	-0.17	0.78
MAP4K4	ENST00000413150.2	mitogen-activated protein kinase kinase kinase kinase 4	1551	Sites in UTR	1	1	0	0	0	0	0	0	0	gga-miR-30a-5p	-0.01	-0.26	0.88
ACTC1	ENST00000290378.4	actin, alpha, cardiac muscle 1	164	Sites in UTR	1	1	0	0	0	0	0	0	0	gga-miR-30b-5p	-0.01	-0.43	0.95
LIMCH1	ENST00000313860.7	LIM and calponin homology domains 1	1058	Sites in UTR	1	0	0	1	0	0	0	0	0	gga-miR-30e-5p	-0.01	-0.21	0.78
YTHDF2	ENST00000373812.3	YTH domain family, member 2	38	Sites in UTR	1	1	0	0	0	0	0	0	0	gga-miR-30a-5p	-0.01	-0.18	0.39
MARCKS	ENST00000368635.4	myristoylated alanine-rich protein kinase C substrate	188	Sites in UTR	1	0	0	1	0	0	0	0	0	gga-miR-30b-5p	-0.01	-0.23	0.78
ESCO1	ENST00000269214.5	establishment of sister chromatid cohesion N-acetyltransferase 1	94	Sites in UTR	1	1	0	0	0	0	0	0	0	gga-miR-30e-5p	-0.01	-0.31	0.95
EEA1	ENST00000322349.8	early endosome antigen 1	78	Sites in UTR	1	0	1	0	0	0	0	0	0	gga-miR-30b-5p	-0.01	-0.14	0.70
RAPGEF4	ENST00000409036.1	Rap guanine nucleotide exchange factor (GEF) 4	60	Sites in UTR	1	1	0	0	0	0	0	0	0	gga-miR-30a-5p	-0.01	-0.36	0.95
GJA3	ENST00000241125.3	gap junction protein, alpha 3, 46kDa	244	Sites in UTR	1	1	0	0	0	0	0	0	0	gga-miR-30e-5p	-0.01	-0.45	0.89
DDX19A	ENST00000302243.7	DEAD (Asp-Glu-Ala-Asp) box polypeptide 19A	148	Sites in UTR	1	1	0	0	0	0	0	0	0	gga-miR-30a-5p	-0.01	-0.65	0.33
EED	ENST00000327320.4	embryonic ectoderm development	142	Sites in UTR	1	1	0	0	0	0	0	0	0	gga-miR-30b-5p	-0.01	-0.31	0.95
ERG	ENST00000398905.1	v-ets avian erythroblastosis virus E26 oncogene homolog	184	Sites in UTR	1	1	0	0	1	1	0	0	0	gga-miR-30b-5p	-0.01	-0.29	0.95
DDX19B	ENST00000288071.6	DEAD (Asp-Glu-Ala-Asp) box polypeptide 19B	690	Sites in UTR	1	1	0	0	0	0	0	0	0	gga-miR-30a-5p	-0.01	-0.64	0.95
SSBP2	ENST00000320672.4	single-stranded DNA binding protein 2	1996	Sites in UTR	1	0	0	1	0	0	0	0	0	gga-miR-30e-5p	-0.01	-0.20	0.78
ZFAND5	ENST00000237937.3	zinc finger, AN1-type domain 5	2522	Sites in UTR	1	0	0	1	0	0	0	0	0	gga-miR-30b-5p	-0.01	-0.23	0.78
R3HDM1	ENST00000264160.4	R3H domain containing 1	195	Sites in UTR	1	1	0	0	0	0	0	0	0	gga-miR-30e-5p	-0.01	-0.36	0.86
RAPH1	ENST00000319170.5	Ras association (RalGDS/AF-6) and pleckstrin homology domains 1	126	Sites in UTR	1	0	1	0	0	0	0	0	0	gga-miR-30e-5p	-0.01	-0.14	0.63
LARGE	ENST00000354992.2	like-glycosyltransferase	411	Sites in UTR	1	1	0	0	0	0	0	0	0	gga-miR-30b-5p	0	-0.28	0.95
SIK3	ENST00000375300.1	SIK family kinase 3	134	Sites in UTR	1	0	0	1	0	0	0	0	0	gga-miR-30a-5p	0	-0.09	0.78
PPM1A	ENST00000395076.4	protein phosphatase, Mg2+/Mn2+ dependent, 1A	412	Sites in UTR	1	1	0	0	0	0	0	0	1	gga-miR-30b-5p	0	-0.04	< 0.1
NSUN3	ENST00000314622.4	NOP2/Sun domain family, member 3	220	Sites in UTR	1	0	1	0	0	0	0	0	0	gga-miR-30a-5p	0	-0.23	0.65
RASA1	ENST00000456692.2	RAS p21 protein activator (GTPase activating protein) 1	1700	Sites in UTR	1	1	0	0	0	0	0	0	0	gga-miR-30b-5p	0	-0.32	0.95
DENND4A	ENST00000443035.3	DENN/MADD domain containing 4A	392	Sites in UTR	1	1	0	0	0	0	0	0	0	gga-miR-30a-5p	0	-0.19	0.17
RP1-170O19.20	ENST00000470747.4	Uncharacterized protein	151	Sites in UTR	1	0	0	1	0	0	0	0	1	gga-miR-30b-5p	0	-0.23	0.78
HOXA9	ENST00000396345.1	homeobox A9	151	Sites in UTR	1	0	0	1	0	0	0	0	1	gga-miR-30b-5p	0	-0.23	0.78
GRK5	ENST00000392870.2	G protein-coupled receptor kinase 5	337	Sites in UTR	1	0	0	1	0	0	0	0	0	gga-miR-30b-5p	0	-0.23	0.78
PRKAR1A	ENST00000589228.1	protein kinase, cAMP-dependent, regulatory, type I, alpha	1257	Sites in UTR	1	0	1	0	0	0	0	0	0	gga-miR-30a-5p	0	-0.14	0.68
TMEM181	ENST00000367090.3	transmembrane protein 181	924	Sites in UTR	1	1	0	0	0	0	0	0	0	gga-miR-30b-5p	0	-0.50	0.94
PDCD10	ENST00000392750.2	programmed cell death 10	638	Sites in UTR	1	0	0	1	0	0	0	0	0	gga-miR-30e-5p	0	-0.31	0.78
GALNT2	ENST00000366672.4	UDP-N-acetyl-alpha-D-galactosamine:polypeptide N-acetylgalactosaminyltransferase 2 (GalNAc-T2)	2834	Sites in UTR	1	1	0	0	0	0	0	0	0	gga-miR-30b-5p	0	-0.36	0.57
USP15	ENST00000353364.3	ubiquitin specific peptidase 15	286	Sites in UTR	1	0	0	1	0	0	0	0	0	gga-miR-30b-5p	0	-0.23	0.78
REV1	ENST00000393445.3	REV1, polymerase (DNA directed)	1210	Sites in UTR	1	1	0	0	0	0	0	0	0	gga-miR-30b-5p	0	-0.44	0.95
ANKRD17	ENST00000358602.4	ankyrin repeat domain 17	1334	Sites in UTR	1	1	0	0	0	0	0	0	0	gga-miR-30b-5p	0	-0.32	0.95
BNC2	ENST00000380672.4	basonuclin 2	770	Sites in UTR	1	1	0	0	0	0	0	0	3	gga-miR-30a-5p	0	-0.03	0.95
IER5	ENST00000367577.4	immediate early response 5	11212	Sites in UTR	1	0	0	1	0	0	0	0	0	gga-miR-30b-5p	0	-0.30	0.78
CAPZA1	ENST00000263168.3	capping protein (actin filament) muscle Z-line, alpha 1	1159	Sites in UTR	1	1	0	0	0	0	0	0	0	gga-miR-30a-5p	0	-0.29	0.94
CCNK	ENST00000389879.5	cyclin K	1777	Sites in UTR	1	1	0	0	0	0	0	0	0	gga-miR-30a-5p	0	-0.32	0.95
GPR26	ENST00000284674.1	G protein-coupled receptor 26	5	Sites in UTR	1	1	0	0	0	0	0	0	0	gga-miR-30b-5p	0	-0.32	0.95
HBS1L	ENST00000367837.5	HBS1-like (S. cerevisiae)	2367	Sites in UTR	1	1	0	0	0	0	0	0	0	gga-miR-30a-5p	0	-0.32	0.15
HCN1	ENST00000303230.4	hyperpolarization activated cyclic nucleotide-gated potassium channel 1	5	Sites in UTR	1	0	0	1	0	0	0	0	0	gga-miR-30a-5p	0	-0.21	0.78
STX7	ENST00000367941.2	syntaxin 7	1395	Sites in UTR	1	1	0	0	0	0	0	0	0	gga-miR-30a-5p	0	-0.10	0.11
MAFG	ENST00000357736.4	v-maf avian musculoaponeurotic fibrosarcoma oncogene homolog G	5	Sites in UTR	1	0	0	1	0	0	0	0	0	gga-miR-30b-5p	0	-0.18	0.78
MYOM2	ENST00000262113.4	myomesin 2	9	Sites in UTR	1	0	1	0	0	0	0	0	0	gga-miR-30a-5p	0	-0.28	0.43
HTRA3	ENST00000307358.2	HtrA serine peptidase 3	5161	Sites in UTR	1	0	0	1	0	0	0	0	0	gga-miR-30a-5p	0	-0.40	0.78
UBE2J1	ENST00000435041.2	ubiquitin-conjugating enzyme E2, J1	1318	Sites in UTR	1	1	0	0	0	0	0	0	0	gga-miR-30a-5p	0	-0.62	0.95
BAZ2B	ENST00000392782.1	bromodomain adjacent to zinc finger domain, 2B	25	Sites in UTR	1	1	0	0	0	0	0	0	0	gga-miR-30a-5p	0	-0.14	0.95
HCFC2	ENST00000229330.4	host cell factor C2	46	Sites in UTR	1	1	0	0	0	0	0	0	0	gga-miR-30a-5p	0	-0.31	0.95
KCTD7	ENST00000275532.3	potassium channel tetramerization domain containing 7	693	Sites in UTR	1	1	0	0	0	0	0	0	0	gga-miR-30a-5p	0	-0.83	0.95
DOCK7	ENST00000251157.5	dedicator of cytokinesis 7	66	Sites in UTR	1	1	0	0	0	0	0	0	0	gga-miR-30a-5p	0	-0.43	0.93
TRPM3	ENST00000377111.2	transient receptor potential cation channel, subfamily M, member 3	11	Sites in UTR	1	1	0	0	0	0	0	0	0	gga-miR-30a-5p	0	-0.11	0.93
RAB23	ENST00000317483.3	RAB23, member RAS oncogene family	32	Sites in UTR	1	1	0	0	0	0	0	0	0	gga-miR-30a-5p	0	-0.41	0.90
FOSL2	ENST00000379619.1	FOS-like antigen 2	2255	Sites in UTR	1	1	0	0	0	0	0	0	0	gga-miR-30a-5p	0	-0.40	0.95
USP47	ENST00000339865.5	ubiquitin specific peptidase 47	665	Sites in UTR	1	1	0	0	0	0	0	0	0	gga-miR-30a-5p	0	-0.18	0.95
KATNBL1	ENST00000256544.3	katanin p80 subunit B-like 1	105	Sites in UTR	1	1	0	0	0	0	0	0	0	gga-miR-30a-5p	0	-0.38	0.95
CACNA1C	ENST00000399655.1	calcium channel, voltage-dependent, L type, alpha 1C subunit	69	Sites in UTR	1	1	0	0	0	0	0	0	0	gga-miR-30a-5p	0	-0.03	0.87
SOX13	ENST00000367204.1	SRY (sex determining region Y)-box 13	1061	Sites in UTR	1	1	0	0	0	0	0	0	0	gga-miR-30a-5p	0	-0.56	0.85
AGO1	ENST00000373204.4	argonaute RISC catalytic component 1	402	Sites in UTR	1	0	0	1	0	0	0	0	0	gga-miR-30a-5p	0	-0.23	0.78
ELMO1	ENST00000341056.3	engulfment and cell motility 1	118	Sites in UTR	1	0	0	1	0	0	0	0	0	gga-miR-30a-5p	0	-0.21	0.78
THBS2	ENST00000366787.3	thrombospondin 2	372	Sites in UTR	1	1	0	0	0	0	0	0	0	gga-miR-30a-5p	0	-0.22	0.57

## Sheet: miR-99a-5p
Ortholog of target gene	Representative transcript	Gene name	Number of 3P-seq tags supporting UTR + 5	Link to sites in UTRs	Conserved sites				Poorly conserved sites				6mer sites	Representative miRNA	Predicted occupancy			Cumulative weighted context++ score	Total context++ score	Aggregate PCT
	ENST0000...				total	8mer	7mer-m8	7mer-A1	total	8mer	7mer-m8	7mer-A1			mod miRNA	high miRNA	trans- fected miRNA
NR6A1	0487099.2	nuclear receptor subfamily 6, group A, member 1	1082	Sites in UTR	1	1	0	0	1	0	1	0	0	gga-miR-99a-5p	N/A	N/A	N/A	-0.98	-1.00	< 0.1
HS3ST2	0261374.3	heparan sulfate (glucosamine) 3-O-sulfotransferase 2	5	Sites in UTR	1	1	0	0	0	0	0	0	0	gga-miR-99a-5p	N/A	N/A	N/A	-0.81	-0.81	< 0.1
HS3ST3B1	0360954.2	heparan sulfate (glucosamine) 3-O-sulfotransferase 3B1	1489	Sites in UTR	1	1	0	0	0	0	0	0	0	gga-miR-100-5p	N/A	N/A	N/A	-0.78	-0.78	< 0.1
KBTBD8	0295568.4	kelch repeat and BTB (POZ) domain containing 8	22	Sites in UTR	1	1	0	0	0	0	0	0	0	gga-miR-100-5p	N/A	N/A	N/A	-0.72	-0.72	< 0.1
GMPS	0496455.2	guanine monphosphate synthase	867	Sites in UTR	1	1	0	0	0	0	0	0	0	gga-miR-100-5p	N/A	N/A	N/A	-0.70	-0.76	< 0.1
SMARCA5	0283131.3	SWI/SNF related, matrix associated, actin dependent regulator of chromatin, subfamily a, member 5	478	Sites in UTR	1	0	1	0	0	0	0	0	0	gga-miR-100-5p	N/A	N/A	N/A	-0.58	-0.61	0.28
FGFR3	0340107.4	fibroblast growth factor receptor 3	1085	Sites in UTR	1	1	0	0	0	0	0	0	0	gga-miR-99a-5p	N/A	N/A	N/A	-0.57	-0.57	< 0.1
FZD8	0374694.1	frizzled family receptor 8	791	Sites in UTR	1	0	1	0	0	0	0	0	0	gga-miR-99a-5p	N/A	N/A	N/A	-0.54	-0.54	0.28
MTOR	0376838.1	mechanistic target of rapamycin (serine/threonine kinase)	653	Sites in UTR	1	0	1	0	0	0	0	0	0	gga-miR-99a-5p	N/A	N/A	N/A	-0.50	-0.50	0.22
HOXA1	0355633.5	homeobox A1	157	Sites in UTR	1	0	1	0	0	0	0	0	0	gga-miR-100-5p	N/A	N/A	N/A	-0.47	-0.47	0.26
TRIB2	0155926.4	tribbles pseudokinase 2	68	Sites in UTR	1	0	1	0	0	0	0	0	0	gga-miR-100-5p	N/A	N/A	N/A	-0.41	-0.41	0.27
NTRK3	0394480.2	neurotrophic tyrosine kinase, receptor, type 3	7	Sites in UTR	1	1	0	0	0	0	0	0	0	gga-miR-100-5p	N/A	N/A	N/A	-0.40	-0.40	< 0.1
PPP1CB	0395366.2	protein phosphatase 1, catalytic subunit, beta isozyme	5795	Sites in UTR	1	0	0	1	0	0	0	0	0	gga-miR-100-5p	N/A	N/A	N/A	-0.40	-0.40	0.15
MBNL1	0357472.3	muscleblind-like splicing regulator 1	135	Sites in UTR	1	0	1	0	0	0	0	0	0	gga-miR-99a-5p	N/A	N/A	N/A	-0.40	-0.40	0.26
SLC44A1	0374720.3	solute carrier family 44 (choline transporter), member 1	407	Sites in UTR	1	0	1	0	0	0	0	0	0	gga-miR-100-5p	N/A	N/A	N/A	-0.39	-0.39	0.28
DESI2	0302550.11	desumoylating isopeptidase 2	147	Sites in UTR	1	0	0	1	0	0	0	0	0	gga-miR-100-5p	N/A	N/A	N/A	-0.37	-0.42	0.15
NIPBL	0448238.2	Nipped-B homolog (Drosophila)	250	Sites in UTR	1	0	0	1	0	0	0	0	0	gga-miR-99a-5p	N/A	N/A	N/A	-0.36	-0.37	0.14
PPP3CA	0512215.1	protein phosphatase 3, catalytic subunit, alpha isozyme	259	Sites in UTR	1	0	1	0	0	0	0	0	0	gga-miR-99a-5p	N/A	N/A	N/A	-0.36	-0.48	0.19
SEH1L	0262124.11	SEH1-like (S. cerevisiae)	632	Sites in UTR	1	1	0	0	0	0	0	0	0	gga-miR-99a-5p	N/A	N/A	N/A	-0.30	-0.68	< 0.1
IGF1R	0268035.6	insulin-like growth factor 1 receptor	561	Sites in UTR	1	1	0	0	0	0	0	0	0	gga-miR-100-5p	N/A	N/A	N/A	-0.28	-0.41	< 0.1
TAOK1	0261716.3	TAO kinase 1	164	Sites in UTR	1	1	0	0	0	0	0	0	0	gga-miR-100-5p	N/A	N/A	N/A	-0.27	-0.31	< 0.1
TMEM30A	0230461.6	transmembrane protein 30A	1221	Sites in UTR	1	0	0	1	0	0	0	0	0	gga-miR-100-5p	N/A	N/A	N/A	-0.27	-0.42	0.13
CDYL2	0570137.2	chromodomain protein, Y-like 2	239	Sites in UTR	1	0	1	0	0	0	0	0	0	gga-miR-100-5p	N/A	N/A	N/A	-0.26	-0.35	0.28
TRIM71	0383763.5	tripartite motif containing 71, E3 ubiquitin protein ligase	67	Sites in UTR	1	0	1	0	0	0	0	0	0	gga-miR-100-5p	N/A	N/A	N/A	-0.22	-0.34	0.28
PI15	0260113.2	peptidase inhibitor 15	12	Sites in UTR	1	0	0	1	0	0	0	0	0	gga-miR-100-5p	N/A	N/A	N/A	-0.18	-0.50	0.15
BMPR2	0374574.2	bone morphogenetic protein receptor, type II (serine/threonine kinase)	287	Sites in UTR	1	0	0	1	0	0	0	0	0	gga-miR-100-5p	N/A	N/A	N/A	-0.08	-0.38	0.15
MTMR3	0333027.3	myotubularin related protein 3	123	Sites in UTR	1	0	1	0	0	0	0	0	0	gga-miR-100-5p	N/A	N/A	N/A	-0.06	-0.38	0.28
ZNRF2	0323037.4	zinc and ring finger 2	403	Sites in UTR	1	0	0	1	0	0	0	0	0	gga-miR-100-5p	N/A	N/A	N/A	-0.04	-0.51	0.15
AGO2	0220592.5	argonaute RISC catalytic component 2	350	Sites in UTR	1	0	1	0	0	0	0	0	0	gga-miR-100-5p	N/A	N/A	N/A	-0.04	-0.85	0.28
FZD5	0295417.3	frizzled family receptor 5	122	Sites in UTR	1	0	1	0	0	0	0	0	0	gga-miR-100-5p	N/A	N/A	N/A	-0.03	-0.42	0.28

## Sheet: miR-133a-5p
Ortholog of target gene	Representative transcript	Gene name	Number of 3P-seq tags supporting UTR + 5	Link to sites in UTRs	Site counts				6mer sites	Representative miRNA	Predicted occupancy			Cumulative weighted context++ score	Total context++ score	Aggregate PCT
	ENST0000...				total	8mer	7mer-m8	7mer-A1			low miRNA	high miRNA	trans- fected miRNA
ZDHHC11	0424784.2	zinc finger, DHHC-type containing 11	5	Sites in UTR	4	0	0	4	0	gga-miR-133a-5p	N/A	N/A	N/A	-1.84	-1.84	N/A
ZNF655	0425063.1	zinc finger protein 655	709	Sites in UTR	4	1	0	3	6	gga-miR-133a-5p	N/A	N/A	N/A	-1.84	-1.89	N/A
ZNF544	0599227.1	zinc finger protein 544	173	Sites in UTR	2	1	0	1	4	gga-miR-133a-5p	N/A	N/A	N/A	-1.77	-1.82	N/A
ZNF667	0591790.1	zinc finger protein 667	24	Sites in UTR	1	1	0	0	5	gga-miR-133a-5p	N/A	N/A	N/A	-1.70	-1.70	N/A
ZNF225	0592780.1	zinc finger protein 225	100	Sites in UTR	3	0	0	3	3	gga-miR-133a-5p	N/A	N/A	N/A	-1.44	-1.65	N/A
ZNF302	0505365.2	zinc finger protein 302	13	Sites in UTR	3	1	0	2	7	gga-miR-133a-5p	N/A	N/A	N/A	-1.38	-1.50	N/A
ZNF528	0391788.2	zinc finger protein 528	15	Sites in UTR	1	1	0	0	2	gga-miR-133a-5p	N/A	N/A	N/A	-1.34	-1.40	N/A
ZNF195	0438262.2	zinc finger protein 195	389	Sites in UTR	1	0	0	1	7	gga-miR-133a-5p	N/A	N/A	N/A	-1.23	-1.48	N/A
ZNF772	0425074.3	zinc finger protein 772	22	Sites in UTR	1	0	0	1	6	gga-miR-133a-5p	N/A	N/A	N/A	-1.11	-1.40	N/A
ZNF788	0430298.2	zinc finger family member 788	16	Sites in UTR	1	0	0	1	5	gga-miR-133a-5p	N/A	N/A	N/A	-1.01	-1.01	N/A
BHLHA15	0609256.1	basic helix-loop-helix family, member a15	136	Sites in UTR	4	1	0	3	1	gga-miR-133a-5p	N/A	N/A	N/A	-0.96	-0.99	N/A
ZNF791	0446165.1	zinc finger protein 791	242	Sites in UTR	1	0	0	1	9	gga-miR-133a-5p	N/A	N/A	N/A	-0.90	-0.94	N/A
CRYM	0543948.1	crystallin, mu	13	Sites in UTR	1	1	0	0	0	gga-miR-133a-5p	N/A	N/A	N/A	-0.90	-0.90	N/A
ZNF487	0437590.2	zinc finger protein 487	20	Sites in UTR	2	1	1	0	5	gga-miR-133a-5p	N/A	N/A	N/A	-0.90	-1.09	N/A
ZRANB1	0359653.4	zinc finger, RAN-binding domain containing 1	724	Sites in UTR	3	2	0	1	0	gga-miR-133a-5p	N/A	N/A	N/A	-0.86	-1.14	N/A
ZNF561	0326044.5	zinc finger protein 561	156	Sites in UTR	2	0	0	2	4	gga-miR-133a-5p	N/A	N/A	N/A	-0.85	-0.88	N/A
ZNF625	0455799.1	zinc finger protein 625	8	Sites in UTR	1	0	0	1	4	gga-miR-133a-5p	N/A	N/A	N/A	-0.82	-1.09	N/A
ZNF627	0588174.1	zinc finger protein 627	105	Sites in UTR	1	0	0	1	6	gga-miR-133a-5p	N/A	N/A	N/A	-0.82	-0.82	N/A
ZNF256	0598928.1	zinc finger protein 256	18	Sites in UTR	1	1	0	0	6	gga-miR-133a-5p	N/A	N/A	N/A	-0.81	-1.94	N/A
ANGPTL5	0334289.3	angiopoietin-like 5	5	Sites in UTR	1	1	0	0	1	gga-miR-133a-5p	N/A	N/A	N/A	-0.81	-0.81	N/A
ZNF28	0438150.2	zinc finger protein 28	9	Sites in UTR	2	2	0	0	1	gga-miR-133a-5p	N/A	N/A	N/A	-0.79	-0.79	N/A
MSMP	0436428.2	microseminoprotein, prostate associated	23	Sites in UTR	1	1	0	0	0	gga-miR-133a-5p	N/A	N/A	N/A	-0.78	-0.78	N/A
ZNF816	0357666.4	zinc finger protein 816	16	Sites in UTR	1	1	0	0	0	gga-miR-133a-5p	N/A	N/A	N/A	-0.77	-0.77	N/A
TET2	0545826.1	tet methylcytosine dioxygenase 2	558	Sites in UTR	3	2	0	1	2	gga-miR-133a-5p	N/A	N/A	N/A	-0.77	-0.77	N/A
ZNF716	0420713.1	zinc finger protein 716	5	Sites in UTR	2	1	0	1	1	gga-miR-133a-5p	N/A	N/A	N/A	-0.74	-0.74	N/A
RPRD1B	0373433.4	regulation of nuclear pre-mRNA domain containing 1B	1140	Sites in UTR	1	1	0	0	0	gga-miR-133a-5p	N/A	N/A	N/A	-0.71	-0.71	N/A
ZIK1	0307468.4	zinc finger protein interacting with K protein 1	64	Sites in UTR	2	0	0	2	3	gga-miR-133a-5p	N/A	N/A	N/A	-0.71	-0.86	N/A
ZNF616	0330123.5	zinc finger protein 616	45	Sites in UTR	1	0	0	1	5	gga-miR-133a-5p	N/A	N/A	N/A	-0.71	-0.71	N/A
WDR38	0373574.1	WD repeat domain 38	5	Sites in UTR	1	0	1	0	0	gga-miR-133a-5p	N/A	N/A	N/A	-0.70	-0.70	N/A
IQSEC1	0273221.4	IQ motif and Sec7 domain 1	415	Sites in UTR	2	1	1	0	0	gga-miR-133a-5p	N/A	N/A	N/A	-0.70	-0.70	N/A
ZNF264	0263095.6	zinc finger protein 264	412	Sites in UTR	1	1	0	0	0	gga-miR-133a-5p	N/A	N/A	N/A	-0.70	-0.73	N/A
VIM	0224237.5	vimentin	31747	Sites in UTR	1	1	0	0	0	gga-miR-133a-5p	N/A	N/A	N/A	-0.68	-0.68	N/A
ZNF721	0338977.5	zinc finger protein 721	249	Sites in UTR	1	1	0	0	2	gga-miR-133a-5p	N/A	N/A	N/A	-0.68	-0.68	N/A
ZFP62	0512132.1	ZFP62 zinc finger protein	170	Sites in UTR	1	1	0	0	1	gga-miR-133a-5p	N/A	N/A	N/A	-0.66	-0.68	N/A
RNF146	0356799.2	ring finger protein 146	1504	Sites in UTR	1	1	0	0	0	gga-miR-133a-5p	N/A	N/A	N/A	-0.65	-0.65	N/A
ZNF776	0317178.5	zinc finger protein 776	1447	Sites in UTR	1	1	0	0	3	gga-miR-133a-5p	N/A	N/A	N/A	-0.65	-0.65	N/A
ZNF548	0366197.5	zinc finger protein 548	98	Sites in UTR	1	1	0	0	0	gga-miR-133a-5p	N/A	N/A	N/A	-0.64	-0.68	N/A
YBX3	0279550.7	Y box binding protein 3	631	Sites in UTR	1	1	0	0	0	gga-miR-133a-5p	N/A	N/A	N/A	-0.64	-0.65	N/A
CPN2	0323830.3	carboxypeptidase N, polypeptide 2	8	Sites in UTR	2	0	0	2	0	gga-miR-133a-5p	N/A	N/A	N/A	-0.63	-0.63	N/A
TBC1D31	0378080.2	TBC1 domain family, member 31	696	Sites in UTR	1	1	0	0	0	gga-miR-133a-5p	N/A	N/A	N/A	-0.63	-0.63	N/A
ZNF117	0282869.6	zinc finger protein 117	21	Sites in UTR	1	1	0	0	5	gga-miR-133a-5p	N/A	N/A	N/A	-0.63	-0.68	N/A
CCDC140	0295226.1	coiled-coil domain containing 140	5	Sites in UTR	1	0	1	0	0	gga-miR-133a-5p	N/A	N/A	N/A	-0.63	-0.63	N/A
ZNF80	0482457.2	zinc finger protein 80	5	Sites in UTR	1	1	0	0	0	gga-miR-133a-5p	N/A	N/A	N/A	-0.61	-0.61	N/A
ZNF705A	0359286.4	zinc finger protein 705A	5	Sites in UTR	1	0	0	1	5	gga-miR-133a-5p	N/A	N/A	N/A	-0.61	-0.61	N/A
PACSIN3	0298838.6	protein kinase C and casein kinase substrate in neurons 3	55	Sites in UTR	1	1	0	0	0	gga-miR-133a-5p	N/A	N/A	N/A	-0.60	-0.60	N/A
SYNGR2	0589711.1	synaptogyrin 2	466	Sites in UTR	2	1	1	0	0	gga-miR-133a-5p	N/A	N/A	N/A	-0.60	-0.60	N/A
PCGF3	0362003.5	polycomb group ring finger 3	503	Sites in UTR	1	1	0	0	0	gga-miR-133a-5p	N/A	N/A	N/A	-0.60	-0.64	N/A
ZFP69B	0484445.1	ZFP69 zinc finger protein B	176	Sites in UTR	1	0	0	1	5	gga-miR-133a-5p	N/A	N/A	N/A	-0.59	-0.60	N/A
ZNF669	0358785.4	zinc finger protein 669	154	Sites in UTR	1	0	0	1	6	gga-miR-133a-5p	N/A	N/A	N/A	-0.59	-0.82	N/A
CCT6A	0275603.4	chaperonin containing TCP1, subunit 6A (zeta 1)	1983	Sites in UTR	1	1	0	0	0	gga-miR-133a-5p	N/A	N/A	N/A	-0.57	-0.58	N/A
CD7	0584284.1	CD7 molecule	317	Sites in UTR	2	1	1	0	0	gga-miR-133a-5p	N/A	N/A	N/A	-0.57	-0.57	N/A
BRMS1L	0216807.7	breast cancer metastasis-suppressor 1-like	230	Sites in UTR	1	1	0	0	0	gga-miR-133a-5p	N/A	N/A	N/A	-0.57	-0.58	N/A
ZNF615	0602063.1	zinc finger protein 615	30	Sites in UTR	1	1	0	0	0	gga-miR-133a-5p	N/A	N/A	N/A	-0.57	-0.73	N/A
PTF1A	0376504.3	pancreas specific transcription factor, 1a	5	Sites in UTR	1	1	0	0	0	gga-miR-133a-5p	N/A	N/A	N/A	-0.56	-0.56	N/A
ZNF525	0467003.1	zinc finger protein 525	30	Sites in UTR	1	1	0	0	5	gga-miR-133a-5p	N/A	N/A	N/A	-0.56	-0.56	N/A
ZNF630	0442455.3	zinc finger protein 630	7	Sites in UTR	1	1	0	0	0	gga-miR-133a-5p	N/A	N/A	N/A	-0.56	-0.56	N/A
KDELR2	0258739.4	KDEL (Lys-Asp-Glu-Leu) endoplasmic reticulum protein retention receptor 2	5077	Sites in UTR	2	0	0	2	0	gga-miR-133a-5p	N/A	N/A	N/A	-0.56	-0.63	N/A
PER2	0254658.3	period circadian clock 2	106	Sites in UTR	2	1	0	1	1	gga-miR-133a-5p	N/A	N/A	N/A	-0.56	-0.56	N/A
ZNF844	0439326.3	zinc finger protein 844	11	Sites in UTR	1	0	0	1	2	gga-miR-133a-5p	N/A	N/A	N/A	-0.56	-0.56	N/A
ZNF439	0304030.2	zinc finger protein 439	64	Sites in UTR	1	1	0	0	0	gga-miR-133a-5p	N/A	N/A	N/A	-0.55	-0.55	N/A
RP11-57H12.6	0604534.1	TMEM56-RWDD3 protein	49	Sites in UTR	1	0	0	1	1	gga-miR-133a-5p	N/A	N/A	N/A	-0.55	-0.55	N/A
TNFAIP3	0237289.4	tumor necrosis factor, alpha-induced protein 3	150	Sites in UTR	1	1	0	0	0	gga-miR-133a-5p	N/A	N/A	N/A	-0.55	-0.61	N/A
THBS2	0366787.3	thrombospondin 2	372	Sites in UTR	1	1	0	0	0	gga-miR-133a-5p	N/A	N/A	N/A	-0.55	-0.55	N/A
PPP2R5C	0422945.2	protein phosphatase 2, regulatory subunit B', gamma	1584	Sites in UTR	2	1	1	0	0	gga-miR-133a-5p	N/A	N/A	N/A	-0.54	-0.54	N/A
KLHL31	0370905.3	kelch-like family member 31	16	Sites in UTR	1	1	0	0	0	gga-miR-133a-5p	N/A	N/A	N/A	-0.54	-0.61	N/A
VEZF1	0584396.1	vascular endothelial zinc finger 1	209	Sites in UTR	2	1	1	0	0	gga-miR-133a-5p	N/A	N/A	N/A	-0.54	-0.54	N/A
ZNF468	0595646.1	zinc finger protein 468	83	Sites in UTR	2	1	0	1	3	gga-miR-133a-5p	N/A	N/A	N/A	-0.53	-0.82	N/A
ATG3	0402314.2	autophagy related 3	177	Sites in UTR	1	0	1	0	0	gga-miR-133a-5p	N/A	N/A	N/A	-0.53	-0.55	N/A
ZNF98	0357774.5	zinc finger protein 98	5	Sites in UTR	1	1	0	0	0	gga-miR-133a-5p	N/A	N/A	N/A	-0.53	-0.53	N/A
ZNF322	0415922.2	zinc finger protein 322	5	Sites in UTR	1	1	0	0	0	gga-miR-133a-5p	N/A	N/A	N/A	-0.53	-0.53	N/A
ZNF584	0599238.1	zinc finger protein 584	282	Sites in UTR	2	0	0	2	4	gga-miR-133a-5p	N/A	N/A	N/A	-0.53	-1.16	N/A
ZNF705G	0400156.4	zinc finger protein 705G	5	Sites in UTR	1	0	0	1	4	gga-miR-133a-5p	N/A	N/A	N/A	-0.52	-0.52	N/A
ZNF43	0594012.1	zinc finger protein 43	42	Sites in UTR	1	1	0	0	2	gga-miR-133a-5p	N/A	N/A	N/A	-0.52	-0.78	N/A
ATG9B	0605938.1	autophagy related 9B	5	Sites in UTR	2	0	0	2	1	gga-miR-133a-5p	N/A	N/A	N/A	-0.52	-0.52	N/A
IMPG1	0369963.3	interphotoreceptor matrix proteoglycan 1	5	Sites in UTR	1	0	0	1	2	gga-miR-133a-5p	N/A	N/A	N/A	-0.52	-0.52	N/A
ZNF550	0325134.5	zinc finger protein 550	76	Sites in UTR	2	0	0	2	0	gga-miR-133a-5p	N/A	N/A	N/A	-0.52	-0.56	N/A
SLTM	0380516.2	SAFB-like, transcription modulator	497	Sites in UTR	1	1	0	0	0	gga-miR-133a-5p	N/A	N/A	N/A	-0.52	-0.53	N/A
TRMT61A	0389749.4	tRNA methyltransferase 61 homolog A (S. cerevisiae)	296	Sites in UTR	1	1	0	0	0	gga-miR-133a-5p	N/A	N/A	N/A	-0.52	-0.52	N/A
ZNF415	0597503.1	zinc finger protein 415	38	Sites in UTR	2	1	0	1	1	gga-miR-133a-5p	N/A	N/A	N/A	-0.51	-0.86	N/A
E2F5	0418930.2	E2F transcription factor 5, p130-binding	10	Sites in UTR	1	1	0	0	0	gga-miR-133a-5p	N/A	N/A	N/A	-0.51	-0.51	N/A
AMFR	0290649.5	autocrine motility factor receptor, E3 ubiquitin protein ligase	1350	Sites in UTR	1	1	0	0	0	gga-miR-133a-5p	N/A	N/A	N/A	-0.50	-0.50	N/A
C17orf107	0381365.3	chromosome 17 open reading frame 107	11	Sites in UTR	2	0	0	2	0	gga-miR-133a-5p	N/A	N/A	N/A	-0.50	-0.50	N/A
ZNF92	0328747.7	zinc finger protein 92	99	Sites in UTR	1	1	0	0	0	gga-miR-133a-5p	N/A	N/A	N/A	-0.49	-0.49	N/A
FILIP1L	0331335.5	filamin A interacting protein 1-like	16	Sites in UTR	1	1	0	0	0	gga-miR-133a-5p	N/A	N/A	N/A	-0.49	-0.49	N/A
RASA1	0456692.2	RAS p21 protein activator (GTPase activating protein) 1	1700	Sites in UTR	1	1	0	0	0	gga-miR-133a-5p	N/A	N/A	N/A	-0.48	-0.48	N/A
MAMLD1	0370401.2	mastermind-like domain containing 1	1442	Sites in UTR	2	1	0	1	1	gga-miR-133a-5p	N/A	N/A	N/A	-0.48	-0.48	N/A
ZNF492	0456783.2	zinc finger protein 492	5	Sites in UTR	1	1	0	0	0	gga-miR-133a-5p	N/A	N/A	N/A	-0.48	-0.48	N/A
ZNF606	0341164.4	zinc finger protein 606	14	Sites in UTR	1	0	0	1	1	gga-miR-133a-5p	N/A	N/A	N/A	-0.48	-0.48	N/A
RB1CC1	0025008.5	RB1-inducible coiled-coil 1	621	Sites in UTR	1	1	0	0	0	gga-miR-133a-5p	N/A	N/A	N/A	-0.48	-0.50	N/A
ZNF705D	0400085.3	zinc finger protein 705D	5	Sites in UTR	1	0	0	1	2	gga-miR-133a-5p	N/A	N/A	N/A	-0.47	-0.47	N/A
ARRDC3	0265138.3	arrestin domain containing 3	1313	Sites in UTR	2	1	1	0	0	gga-miR-133a-5p	N/A	N/A	N/A	-0.47	-0.47	N/A
ZNF705B	0443676.1	zinc finger protein 705B	5	Sites in UTR	1	0	0	1	2	gga-miR-133a-5p	N/A	N/A	N/A	-0.47	-0.47	N/A
ZNF805	0535550.1	zinc finger protein 805	58	Sites in UTR	1	1	0	0	0	gga-miR-133a-5p	N/A	N/A	N/A	-0.47	-0.75	N/A
NOVA1	0465357.2	neuro-oncological ventral antigen 1	5	Sites in UTR	1	1	0	0	0	gga-miR-133a-5p	N/A	N/A	N/A	-0.47	-0.47	N/A
C12orf79	0549802.1	chromosome 12 open reading frame 79	5	Sites in UTR	1	0	0	1	0	gga-miR-133a-5p	N/A	N/A	N/A	-0.46	-0.47	N/A
AGPS	0264167.4	alkylglycerone phosphate synthase	1610	Sites in UTR	1	1	0	0	1	gga-miR-133a-5p	N/A	N/A	N/A	-0.46	-0.68	N/A
PPP2R2C	0335585.5	protein phosphatase 2, regulatory subunit B, gamma	115	Sites in UTR	1	0	1	0	1	gga-miR-133a-5p	N/A	N/A	N/A	-0.46	-0.46	N/A
ZNF578	0421239.2	zinc finger protein 578	0	Sites in UTR	1	0	0	1	2	gga-miR-133a-5p	N/A	N/A	N/A	-0.46	-0.46	N/A
ZNF471	0591537.1	zinc finger protein 471	30	Sites in UTR	1	0	0	1	3	gga-miR-133a-5p	N/A	N/A	N/A	-0.46	-0.46	N/A
KCNMB3	0497599.1	potassium large conductance calcium-activated channel, subfamily M beta member 3	8	Sites in UTR	1	0	0	1	0	gga-miR-133a-5p	N/A	N/A	N/A	-0.46	-0.46	N/A
ARNTL	0389708.3	aryl hydrocarbon receptor nuclear translocator-like	456	Sites in UTR	1	1	0	0	0	gga-miR-133a-5p	N/A	N/A	N/A	-0.46	-0.46	N/A
SYT12	0393946.2	synaptotagmin XII	813	Sites in UTR	1	0	0	1	1	gga-miR-133a-5p	N/A	N/A	N/A	-0.45	-0.45	N/A
ZFPM2	0407775.2	zinc finger protein, FOG family member 2	595	Sites in UTR	1	1	0	0	0	gga-miR-133a-5p	N/A	N/A	N/A	-0.45	-0.45	N/A
THYN1	0352327.5	thymocyte nuclear protein 1	116	Sites in UTR	1	0	0	1	0	gga-miR-133a-5p	N/A	N/A	N/A	-0.45	-0.45	N/A
APPBP2	0083182.3	amyloid beta precursor protein (cytoplasmic tail) binding protein 2	907	Sites in UTR	3	0	1	2	1	gga-miR-133a-5p	N/A	N/A	N/A	-0.45	-0.69	N/A
ZNF784	0591479.1	zinc finger protein 784	19	Sites in UTR	1	0	0	1	1	gga-miR-133a-5p	N/A	N/A	N/A	-0.45	-0.45	N/A
ELF2	0394235.2	E74-like factor 2 (ets domain transcription factor)	26	Sites in UTR	1	1	0	0	0	gga-miR-133a-5p	N/A	N/A	N/A	-0.44	-0.44	N/A
ZNF25	0302609.7	zinc finger protein 25	11	Sites in UTR	1	0	0	1	2	gga-miR-133a-5p	N/A	N/A	N/A	-0.44	-0.44	N/A
FAM154A	0380530.1	family with sequence similarity 154, member A	5	Sites in UTR	2	0	2	0	0	gga-miR-133a-5p	N/A	N/A	N/A	-0.43	-0.86	N/A
FAM222B	0582266.1	family with sequence similarity 222, member B	100	Sites in UTR	1	0	0	1	2	gga-miR-133a-5p	N/A	N/A	N/A	-0.43	-0.43	N/A
GPHN	0478722.1	gephyrin	122	Sites in UTR	1	1	0	0	0	gga-miR-133a-5p	N/A	N/A	N/A	-0.43	-0.44	N/A
C3orf58	0441925.2	chromosome 3 open reading frame 58	118	Sites in UTR	2	0	2	0	0	gga-miR-133a-5p	N/A	N/A	N/A	-0.42	-0.42	N/A
ADAMTS5	0284987.5	ADAM metallopeptidase with thrombospondin type 1 motif, 5	68	Sites in UTR	4	3	1	0	0	gga-miR-133a-5p	N/A	N/A	N/A	-0.42	-1.13	N/A
SNURF	0338094.6	SNRPN upstream reading frame protein	114	Sites in UTR	1	0	1	0	0	gga-miR-133a-5p	N/A	N/A	N/A	-0.42	-0.42	N/A
CDK14	0380050.3	cyclin-dependent kinase 14	226	Sites in UTR	2	1	0	1	0	gga-miR-133a-5p	N/A	N/A	N/A	-0.42	-0.44	N/A
TMEM70	0517439.1	transmembrane protein 70	6179	Sites in UTR	1	0	0	1	1	gga-miR-133a-5p	N/A	N/A	N/A	-0.42	-0.54	N/A
ZNF551	0282296.5	zinc finger protein 551	49	Sites in UTR	1	1	0	0	0	gga-miR-133a-5p	N/A	N/A	N/A	-0.42	-0.58	N/A
EN2	0297375.4	engrailed homeobox 2	86	Sites in UTR	1	1	0	0	0	gga-miR-133a-5p	N/A	N/A	N/A	-0.42	-0.59	N/A
STAG1	0383202.2	stromal antigen 1	94	Sites in UTR	2	1	0	1	0	gga-miR-133a-5p	N/A	N/A	N/A	-0.42	-0.59	N/A
ACVR2B	0352511.4	activin A receptor, type IIB	21	Sites in UTR	3	1	1	1	0	gga-miR-133a-5p	N/A	N/A	N/A	-0.41	-0.78	N/A
SOS2	0216373.5	son of sevenless homolog 2 (Drosophila)	70	Sites in UTR	2	0	0	2	0	gga-miR-133a-5p	N/A	N/A	N/A	-0.41	-0.41	N/A
ZNF254	0357002.4	zinc finger protein 254	69	Sites in UTR	1	1	0	0	0	gga-miR-133a-5p	N/A	N/A	N/A	-0.41	-0.50	N/A
MAPK6	0261845.5	mitogen-activated protein kinase 6	24	Sites in UTR	1	1	0	0	0	gga-miR-133a-5p	N/A	N/A	N/A	-0.41	-0.41	N/A
AMMECR1	0262844.5	Alport syndrome, mental retardation, midface hypoplasia and elliptocytosis chromosomal region gene 1	5	Sites in UTR	2	0	0	2	0	gga-miR-133a-5p	N/A	N/A	N/A	-0.41	-0.41	N/A
UPF2	0356352.2	UPF2 regulator of nonsense transcripts homolog (yeast)	5	Sites in UTR	1	0	0	1	2	gga-miR-133a-5p	N/A	N/A	N/A	-0.41	-0.41	N/A
MAD2L2	0235310.3	MAD2 mitotic arrest deficient-like 2 (yeast)	1408	Sites in UTR	1	0	1	0	0	gga-miR-133a-5p	N/A	N/A	N/A	-0.40	-0.40	N/A
ZNF24	0589881.1	zinc finger protein 24	1796	Sites in UTR	2	1	0	1	2	gga-miR-133a-5p	N/A	N/A	N/A	-0.40	-1.99	N/A
ALG11	0523764.1	ALG11, alpha-1,2-mannosyltransferase	121	Sites in UTR	1	0	0	1	0	gga-miR-133a-5p	N/A	N/A	N/A	-0.40	-0.40	N/A
LAPTM4A	0175091.4	lysosomal protein transmembrane 4 alpha	4481	Sites in UTR	1	0	1	0	0	gga-miR-133a-5p	N/A	N/A	N/A	-0.40	-0.40	N/A
GAS1	0298743.7	growth arrest-specific 1	2904	Sites in UTR	1	1	0	0	0	gga-miR-133a-5p	N/A	N/A	N/A	-0.39	-0.40	N/A
FAM104B	0472571.2	family with sequence similarity 104, member B	599	Sites in UTR	1	0	0	1	0	gga-miR-133a-5p	N/A	N/A	N/A	-0.39	-0.39	N/A
PPAPDC2	0381883.2	phosphatidic acid phosphatase type 2 domain containing 2	263	Sites in UTR	1	0	0	1	0	gga-miR-133a-5p	N/A	N/A	N/A	-0.39	-0.48	N/A
DOK1	0340004.6	docking protein 1, 62kDa (downstream of tyrosine kinase 1)	331	Sites in UTR	2	0	1	1	0	gga-miR-133a-5p	N/A	N/A	N/A	-0.39	-0.39	N/A
SIM1	0369208.3	single-minded homolog 1 (Drosophila)	104	Sites in UTR	1	1	0	0	0	gga-miR-133a-5p	N/A	N/A	N/A	-0.39	-0.39	N/A
ARHGAP19-SLIT1	0453547.2	ARHGAP19-SLIT1 readthrough (NMD candidate)	15	Sites in UTR	2	0	1	1	3	gga-miR-133a-5p	N/A	N/A	N/A	-0.39	-0.39	N/A
POLR2E	0215587.7	polymerase (RNA) II (DNA directed) polypeptide E, 25kDa	4066	Sites in UTR	1	0	0	1	0	gga-miR-133a-5p	N/A	N/A	N/A	-0.39	-0.39	N/A
KANK1	0382303.1	KN motif and ankyrin repeat domains 1	6	Sites in UTR	2	0	1	1	0	gga-miR-133a-5p	N/A	N/A	N/A	-0.39	-0.39	N/A
ZNF514	0295208.2	zinc finger protein 514	32	Sites in UTR	1	0	0	1	1	gga-miR-133a-5p	N/A	N/A	N/A	-0.39	-0.39	N/A
LIN9	0328205.5	lin-9 homolog (C. elegans)	139	Sites in UTR	1	0	0	1	1	gga-miR-133a-5p	N/A	N/A	N/A	-0.39	-0.39	N/A
ZCCHC13	0339534.2	zinc finger, CCHC domain containing 13	5	Sites in UTR	1	0	0	1	0	gga-miR-133a-5p	N/A	N/A	N/A	-0.38	-0.38	N/A
C17orf58	0536693.1	chromosome 17 open reading frame 58	48	Sites in UTR	1	0	0	1	0	gga-miR-133a-5p	N/A	N/A	N/A	-0.38	-0.38	N/A
PDPK1	0441549.3	3-phosphoinositide dependent protein kinase-1	104	Sites in UTR	2	0	2	0	0	gga-miR-133a-5p	N/A	N/A	N/A	-0.38	-0.41	N/A
PFKFB3	0536985.1	6-phosphofructo-2-kinase/fructose-2,6-biphosphatase 3	29	Sites in UTR	1	0	1	0	1	gga-miR-133a-5p	N/A	N/A	N/A	-0.38	-0.38	N/A
SIRT1	0212015.6	sirtuin 1	220	Sites in UTR	2	1	0	1	0	gga-miR-133a-5p	N/A	N/A	N/A	-0.38	-0.40	N/A
MAP7D2	0379651.3	MAP7 domain containing 2	490	Sites in UTR	1	1	0	0	0	gga-miR-133a-5p	N/A	N/A	N/A	-0.38	-0.38	N/A
ZNF846	0586293.1	zinc finger protein 846	10	Sites in UTR	1	1	0	0	1	gga-miR-133a-5p	N/A	N/A	N/A	-0.38	-0.75	N/A
AGO4	0373210.3	argonaute RISC catalytic component 4	96	Sites in UTR	2	2	0	0	1	gga-miR-133a-5p	N/A	N/A	N/A	-0.38	-0.40	N/A
ESR1	0440973.1	estrogen receptor 1	5	Sites in UTR	1	1	0	0	0	gga-miR-133a-5p	N/A	N/A	N/A	-0.38	-0.38	N/A
ATP6V1G3	0309309.7	ATPase, H+ transporting, lysosomal 13kDa, V1 subunit G3	5	Sites in UTR	1	0	0	1	0	gga-miR-133a-5p	N/A	N/A	N/A	-0.38	-0.38	N/A
VDAC2	0332211.6	voltage-dependent anion channel 2	827	Sites in UTR	1	0	0	1	0	gga-miR-133a-5p	N/A	N/A	N/A	-0.37	-0.37	N/A
SERTAD4	0367012.3	SERTA domain containing 4	296	Sites in UTR	1	1	0	0	0	gga-miR-133a-5p	N/A	N/A	N/A	-0.37	-0.37	N/A
XIRP1	0396251.1	xin actin-binding repeat containing 1	5	Sites in UTR	1	0	0	1	0	gga-miR-133a-5p	N/A	N/A	N/A	-0.37	-0.37	N/A
LCOR	0371103.3	ligand dependent nuclear receptor corepressor	94	Sites in UTR	2	1	0	1	0	gga-miR-133a-5p	N/A	N/A	N/A	-0.37	-0.39	N/A
JMJD1C	0399251.1	jumonji domain containing 1C	60	Sites in UTR	2	1	0	1	1	gga-miR-133a-5p	N/A	N/A	N/A	-0.37	-0.38	N/A
SIN3A	0394947.3	SIN3 transcription regulator family member A	1142	Sites in UTR	1	0	0	1	2	gga-miR-133a-5p	N/A	N/A	N/A	-0.37	-0.45	N/A
ZBTB45	0354590.3	zinc finger and BTB domain containing 45	512	Sites in UTR	1	0	0	1	0	gga-miR-133a-5p	N/A	N/A	N/A	-0.37	-0.37	N/A
ZNF226	0588883.1	zinc finger protein 226	327	Sites in UTR	1	0	0	1	1	gga-miR-133a-5p	N/A	N/A	N/A	-0.37	-0.37	N/A
MCC	0302475.4	mutated in colorectal cancers	115	Sites in UTR	1	0	0	1	1	gga-miR-133a-5p	N/A	N/A	N/A	-0.37	-0.38	N/A
AICDA	0229335.6	activation-induced cytidine deaminase	5	Sites in UTR	1	0	0	1	0	gga-miR-133a-5p	N/A	N/A	N/A	-0.36	-0.36	N/A
RPS6KA2	0265678.4	ribosomal protein S6 kinase, 90kDa, polypeptide 2	1043	Sites in UTR	1	1	0	0	0	gga-miR-133a-5p	N/A	N/A	N/A	-0.36	-0.55	N/A
CLCN2	0423355.2	chloride channel, voltage-sensitive 2	44	Sites in UTR	3	0	0	3	0	gga-miR-133a-5p	N/A	N/A	N/A	-0.36	-0.36	N/A
RNF166	0312838.4	ring finger protein 166	1977	Sites in UTR	1	0	1	0	0	gga-miR-133a-5p	N/A	N/A	N/A	-0.36	-0.36	N/A
LGALS3BP	0591778.1	lectin, galactoside-binding, soluble, 3 binding protein	238	Sites in UTR	1	0	0	1	1	gga-miR-133a-5p	N/A	N/A	N/A	-0.36	-0.36	N/A
PCMTD1	0360540.5	protein-L-isoaspartate (D-aspartate) O-methyltransferase domain containing 1	136	Sites in UTR	1	1	0	0	1	gga-miR-133a-5p	N/A	N/A	N/A	-0.36	-0.36	N/A
NFIB	0397575.3	nuclear factor I/B	1149	Sites in UTR	3	0	0	3	1	gga-miR-133a-5p	N/A	N/A	N/A	-0.36	-0.63	N/A
SV2B	0394232.1	synaptic vesicle glycoprotein 2B	7	Sites in UTR	1	1	0	0	0	gga-miR-133a-5p	N/A	N/A	N/A	-0.36	-0.50	N/A
ZNF100	0358296.6	zinc finger protein 100	142	Sites in UTR	1	0	0	1	1	gga-miR-133a-5p	N/A	N/A	N/A	-0.36	-0.38	N/A
CDK8	0536792.1	cyclin-dependent kinase 8	280	Sites in UTR	1	0	0	1	1	gga-miR-133a-5p	N/A	N/A	N/A	-0.36	-0.36	N/A
PLEKHA1	0538022.1	pleckstrin homology domain containing, family A (phosphoinositide binding specific) member 1	1172	Sites in UTR	1	1	0	0	0	gga-miR-133a-5p	N/A	N/A	N/A	-0.36	-0.36	N/A
LSM14B	0253001.4	LSM14B, SCD6 homolog B (S. cerevisiae)	700	Sites in UTR	1	0	0	1	1	gga-miR-133a-5p	N/A	N/A	N/A	-0.36	-0.37	N/A
ZNF430	0261560.5	zinc finger protein 430	34	Sites in UTR	1	0	0	1	2	gga-miR-133a-5p	N/A	N/A	N/A	-0.36	-0.36	N/A
NDRG1	0323851.7	N-myc downstream regulated 1	2195	Sites in UTR	1	1	0	0	0	gga-miR-133a-5p	N/A	N/A	N/A	-0.36	-0.36	N/A
RBM47	0319592.4	RNA binding motif protein 47	264	Sites in UTR	1	1	0	0	0	gga-miR-133a-5p	N/A	N/A	N/A	-0.35	-0.42	N/A
GAD2	0376261.3	glutamate decarboxylase 2 (pancreatic islets and brain, 65kDa)	5	Sites in UTR	1	0	0	1	1	gga-miR-133a-5p	N/A	N/A	N/A	-0.35	-0.35	N/A
RPS6KB1	0225577.4	ribosomal protein S6 kinase, 70kDa, polypeptide 1	16	Sites in UTR	2	1	1	0	0	gga-miR-133a-5p	N/A	N/A	N/A	-0.35	-0.35	N/A
TBX5	0349716.5	T-box 5	68	Sites in UTR	1	0	0	1	0	gga-miR-133a-5p	N/A	N/A	N/A	-0.35	-0.35	N/A
ZNF141	0240499.7	zinc finger protein 141	19	Sites in UTR	2	1	0	1	1	gga-miR-133a-5p	N/A	N/A	N/A	-0.35	-0.74	N/A
NPR2	0342694.2	natriuretic peptide receptor B/guanylate cyclase B (atrionatriuretic peptide receptor B)	9	Sites in UTR	1	0	0	1	0	gga-miR-133a-5p	N/A	N/A	N/A	-0.35	-0.35	N/A
AC005609.1	0502505.1	Uncharacterized protein; cDNA FLJ34090 fis, clone FCBBF3006399	5	Sites in UTR	1	1	0	0	2	gga-miR-133a-5p	N/A	N/A	N/A	-0.35	-0.35	N/A
TBL1Y	0383032.1	transducin (beta)-like 1, Y-linked	5	Sites in UTR	1	0	0	1	0	gga-miR-133a-5p	N/A	N/A	N/A	-0.35	-0.35	N/A
FNIP1	0307968.7	folliculin interacting protein 1	32	Sites in UTR	1	1	0	0	0	gga-miR-133a-5p	N/A	N/A	N/A	-0.35	-0.35	N/A
DPY19L4	0414645.2	dpy-19-like 4 (C. elegans)	362	Sites in UTR	1	1	0	0	0	gga-miR-133a-5p	N/A	N/A	N/A	-0.35	-0.41	N/A
LBH	0406087.1	limb bud and heart development	1956	Sites in UTR	1	0	1	0	0	gga-miR-133a-5p	N/A	N/A	N/A	-0.35	-0.35	N/A
E2F7	0416496.2	E2F transcription factor 7	308	Sites in UTR	1	1	0	0	0	gga-miR-133a-5p	N/A	N/A	N/A	-0.35	-0.35	N/A
FAM104A	0581110.1	family with sequence similarity 104, member A	2724	Sites in UTR	1	0	0	1	0	gga-miR-133a-5p	N/A	N/A	N/A	-0.34	-0.34	N/A
RBM7	0541475.1	RNA binding motif protein 7	46	Sites in UTR	1	1	0	0	0	gga-miR-133a-5p	N/A	N/A	N/A	-0.34	-0.34	N/A
BOLL	0392296.4	bol, boule-like (Drosophila)	15	Sites in UTR	1	0	1	0	0	gga-miR-133a-5p	N/A	N/A	N/A	-0.34	-0.34	N/A
TMEM38A	0187762.2	transmembrane protein 38A	158	Sites in UTR	1	0	1	0	0	gga-miR-133a-5p	N/A	N/A	N/A	-0.34	-0.34	N/A
IPO8	0256079.4	importin 8	228	Sites in UTR	1	1	0	0	0	gga-miR-133a-5p	N/A	N/A	N/A	-0.34	-0.34	N/A
RNF38	0259605.6	ring finger protein 38	348	Sites in UTR	2	1	0	1	0	gga-miR-133a-5p	N/A	N/A	N/A	-0.34	-0.36	N/A
TSHZ3	0240587.4	teashirt zinc finger homeobox 3	81	Sites in UTR	2	1	1	0	0	gga-miR-133a-5p	N/A	N/A	N/A	-0.33	-0.39	N/A
KIAA0195	0314256.7	KIAA0195	810	Sites in UTR	1	0	0	1	1	gga-miR-133a-5p	N/A	N/A	N/A	-0.33	-0.49	N/A
NGEF	0264051.3	neuronal guanine nucleotide exchange factor	13	Sites in UTR	1	0	0	1	1	gga-miR-133a-5p	N/A	N/A	N/A	-0.33	-0.33	N/A
MBP	0397863.1	myelin basic protein	96	Sites in UTR	1	0	0	1	0	gga-miR-133a-5p	N/A	N/A	N/A	-0.33	-0.33	N/A
YPEL2	0312655.4	yippee-like 2 (Drosophila)	62	Sites in UTR	1	0	1	0	0	gga-miR-133a-5p	N/A	N/A	N/A	-0.33	-0.33	N/A
TMEM132D	0389441.4	transmembrane protein 132D	5	Sites in UTR	1	0	0	1	0	gga-miR-133a-5p	N/A	N/A	N/A	-0.33	-0.33	N/A
DDX11	0251758.5	DEAD/H (Asp-Glu-Ala-Asp/His) box helicase 11	175	Sites in UTR	1	0	0	1	1	gga-miR-133a-5p	N/A	N/A	N/A	-0.33	-0.33	N/A
MLNR	0398307.1	motilin receptor	5	Sites in UTR	1	0	0	1	0	gga-miR-133a-5p	N/A	N/A	N/A	-0.33	-0.33	N/A
LYPLA1	0316963.3	lysophospholipase I	57	Sites in UTR	1	0	0	1	0	gga-miR-133a-5p	N/A	N/A	N/A	-0.33	-0.33	N/A
CD109	0437994.2	CD109 molecule	1272	Sites in UTR	1	0	1	0	0	gga-miR-133a-5p	N/A	N/A	N/A	-0.32	-0.37	N/A
RIMS2	0507740.1	regulating synaptic membrane exocytosis 2	8	Sites in UTR	2	1	0	1	1	gga-miR-133a-5p	N/A	N/A	N/A	-0.32	-0.38	N/A
RP11-144F15.1	0551505.1	Uncharacterized protein	5	Sites in UTR	1	0	0	1	0	gga-miR-133a-5p	N/A	N/A	N/A	-0.32	-0.32	N/A
ERLEC1	0185150.4	endoplasmic reticulum lectin 1	4397	Sites in UTR	1	0	0	1	1	gga-miR-133a-5p	N/A	N/A	N/A	-0.32	-0.46	N/A
DMRT2	0259622.6	doublesex and mab-3 related transcription factor 2	5	Sites in UTR	1	1	0	0	0	gga-miR-133a-5p	N/A	N/A	N/A	-0.32	-0.32	N/A
RGS7BP	0334025.2	regulator of G-protein signaling 7 binding protein	5	Sites in UTR	1	0	0	1	0	gga-miR-133a-5p	N/A	N/A	N/A	-0.32	-0.32	N/A
CDC42	0344548.3	cell division cycle 42	34	Sites in UTR	1	0	0	1	0	gga-miR-133a-5p	N/A	N/A	N/A	-0.32	-0.32	N/A
SHISA3	0319234.4	shisa family member 3	52	Sites in UTR	1	0	0	1	0	gga-miR-133a-5p	N/A	N/A	N/A	-0.32	-0.32	N/A
WASF3	0335327.5	WAS protein family, member 3	24	Sites in UTR	1	0	0	1	0	gga-miR-133a-5p	N/A	N/A	N/A	-0.32	-0.38	N/A
FAR2	0536681.3	fatty acyl CoA reductase 2	193	Sites in UTR	1	0	0	1	0	gga-miR-133a-5p	N/A	N/A	N/A	-0.32	-0.34	N/A
GALNTL6	0506823.1	UDP-N-acetyl-alpha-D-galactosamine:polypeptide N-acetylgalactosaminyltransferase-like 6	26	Sites in UTR	1	0	0	1	0	gga-miR-133a-5p	N/A	N/A	N/A	-0.32	-0.32	N/A
CLK3	0348245.3	CDC-like kinase 3	127	Sites in UTR	1	0	1	0	2	gga-miR-133a-5p	N/A	N/A	N/A	-0.31	-0.31	N/A
MAP7	0354570.3	microtubule-associated protein 7	444	Sites in UTR	1	0	0	1	0	gga-miR-133a-5p	N/A	N/A	N/A	-0.31	-0.36	N/A
UBTD2	0393792.2	ubiquitin domain containing 2	297	Sites in UTR	1	0	0	1	0	gga-miR-133a-5p	N/A	N/A	N/A	-0.31	-0.42	N/A
PUM1	0424085.2	pumilio RNA-binding family member 1	202	Sites in UTR	1	0	0	1	1	gga-miR-133a-5p	N/A	N/A	N/A	-0.31	-0.31	N/A
MCAT	0327555.5	malonyl CoA:ACP acyltransferase (mitochondrial)	133	Sites in UTR	1	0	0	1	0	gga-miR-133a-5p	N/A	N/A	N/A	-0.31	-0.31	N/A
C19orf35	0342063.3	chromosome 19 open reading frame 35	5	Sites in UTR	1	0	1	0	0	gga-miR-133a-5p	N/A	N/A	N/A	-0.31	-0.31	N/A
ZNF841	0594295.1	zinc finger protein 841	21	Sites in UTR	1	0	0	1	3	gga-miR-133a-5p	N/A	N/A	N/A	-0.31	-0.41	N/A
PRIM2	0607273.1	primase, DNA, polypeptide 2 (58kDa)	32	Sites in UTR	1	0	1	0	0	gga-miR-133a-5p	N/A	N/A	N/A	-0.31	-0.31	N/A
POLH	0372226.1	polymerase (DNA directed), eta	450	Sites in UTR	1	0	0	1	1	gga-miR-133a-5p	N/A	N/A	N/A	-0.31	-0.40	N/A
TTC19	0261647.5	tetratricopeptide repeat domain 19	64	Sites in UTR	1	0	0	1	0	gga-miR-133a-5p	N/A	N/A	N/A	-0.31	-0.31	N/A
ALOX12B	0319144.4	arachidonate 12-lipoxygenase, 12R type	5	Sites in UTR	1	0	0	1	0	gga-miR-133a-5p	N/A	N/A	N/A	-0.31	-0.31	N/A
ZNF77	0314531.4	zinc finger protein 77	154	Sites in UTR	1	0	0	1	1	gga-miR-133a-5p	N/A	N/A	N/A	-0.31	-0.31	N/A
PTBP1	0350092.4	polypyrimidine tract binding protein 1	7007	Sites in UTR	1	0	1	0	0	gga-miR-133a-5p	N/A	N/A	N/A	-0.31	-0.31	N/A
KIF19	0389916.4	kinesin family member 19	5	Sites in UTR	1	0	0	1	1	gga-miR-133a-5p	N/A	N/A	N/A	-0.31	-0.31	N/A
PRTFDC1	0376378.1	phosphoribosyl transferase domain containing 1	155	Sites in UTR	1	1	0	0	0	gga-miR-133a-5p	N/A	N/A	N/A	-0.31	-0.43	N/A
PTPRR	0440835.2	protein tyrosine phosphatase, receptor type, R	5	Sites in UTR	1	1	0	0	0	gga-miR-133a-5p	N/A	N/A	N/A	-0.30	-0.30	N/A
ZCCHC14	0268616.4	zinc finger, CCHC domain containing 14	64	Sites in UTR	2	0	0	2	0	gga-miR-133a-5p	N/A	N/A	N/A	-0.30	-0.33	N/A
GRIA1	0285900.5	glutamate receptor, ionotropic, AMPA 1	5	Sites in UTR	1	0	1	0	0	gga-miR-133a-5p	N/A	N/A	N/A	-0.30	-0.30	N/A
SEPT11	0264893.6	septin 11	515	Sites in UTR	1	1	0	0	0	gga-miR-133a-5p	N/A	N/A	N/A	-0.30	-0.31	N/A
WWC1	0265293.4	WW and C2 domain containing 1	43	Sites in UTR	1	0	0	1	0	gga-miR-133a-5p	N/A	N/A	N/A	-0.30	-0.37	N/A
ALOX15B	0380183.4	arachidonate 15-lipoxygenase, type B	5	Sites in UTR	1	0	0	1	0	gga-miR-133a-5p	N/A	N/A	N/A	-0.30	-0.30	N/A
SNN	0329565.5	stannin	663	Sites in UTR	1	0	0	1	0	gga-miR-133a-5p	N/A	N/A	N/A	-0.30	-0.30	N/A
TET1	0373644.4	tet methylcytosine dioxygenase 1	5	Sites in UTR	1	1	0	0	1	gga-miR-133a-5p	N/A	N/A	N/A	-0.30	-0.30	N/A
RARB	0437042.2	retinoic acid receptor, beta	48	Sites in UTR	1	0	0	1	1	gga-miR-133a-5p	N/A	N/A	N/A	-0.30	-0.30	N/A
NEUROD1	0295108.3	neuronal differentiation 1	5	Sites in UTR	1	0	0	1	0	gga-miR-133a-5p	N/A	N/A	N/A	-0.30	-0.30	N/A
TGFBR1	0374994.4	transforming growth factor, beta receptor 1	249	Sites in UTR	1	1	0	0	0	gga-miR-133a-5p	N/A	N/A	N/A	-0.30	-0.32	N/A
ANKRD13C	0370944.4	ankyrin repeat domain 13C	369	Sites in UTR	1	0	1	0	0	gga-miR-133a-5p	N/A	N/A	N/A	-0.29	-0.29	N/A
USP12	0282344.6	ubiquitin specific peptidase 12	35	Sites in UTR	2	1	1	0	0	gga-miR-133a-5p	N/A	N/A	N/A	-0.29	-0.47	N/A
COL4A4	0396625.3	collagen, type IV, alpha 4	133	Sites in UTR	1	0	0	1	0	gga-miR-133a-5p	N/A	N/A	N/A	-0.29	-0.33	N/A
PHC3	0495893.2	polyhomeotic homolog 3 (Drosophila)	366	Sites in UTR	1	0	0	1	0	gga-miR-133a-5p	N/A	N/A	N/A	-0.29	-0.29	N/A
TBL1X	0407597.2	transducin (beta)-like 1X-linked	125	Sites in UTR	1	0	0	1	1	gga-miR-133a-5p	N/A	N/A	N/A	-0.29	-0.29	N/A
NUTF2	0219169.4	nuclear transport factor 2	222	Sites in UTR	1	1	0	0	0	gga-miR-133a-5p	N/A	N/A	N/A	-0.29	-0.57	N/A
NAA30	0556492.1	N(alpha)-acetyltransferase 30, NatC catalytic subunit	418	Sites in UTR	1	1	0	0	0	gga-miR-133a-5p	N/A	N/A	N/A	-0.29	-0.36	N/A
BACH1	0286800.3	BTB and CNC homology 1, basic leucine zipper transcription factor 1	273	Sites in UTR	1	0	0	1	0	gga-miR-133a-5p	N/A	N/A	N/A	-0.29	-0.30	N/A
MON2	0546600.1	MON2 homolog (S. cerevisiae)	784	Sites in UTR	1	0	0	1	1	gga-miR-133a-5p	N/A	N/A	N/A	-0.29	-0.41	N/A
KCNA1	0382545.3	potassium voltage-gated channel, shaker-related subfamily, member 1 (episodic ataxia with myokymia)	5	Sites in UTR	1	0	0	1	0	gga-miR-133a-5p	N/A	N/A	N/A	-0.29	-0.29	N/A
BAZ2B	0392782.1	bromodomain adjacent to zinc finger domain, 2B	25	Sites in UTR	1	0	0	1	0	gga-miR-133a-5p	N/A	N/A	N/A	-0.29	-0.29	N/A
RELL2	0297164.3	RELT-like 2	44	Sites in UTR	1	0	0	1	1	gga-miR-133a-5p	N/A	N/A	N/A	-0.29	-0.29	N/A
PALM	0338448.5	paralemmin	341	Sites in UTR	2	0	0	2	1	gga-miR-133a-5p	N/A	N/A	N/A	-0.29	-0.29	N/A
RNF13	0392894.3	ring finger protein 13	5	Sites in UTR	1	0	1	0	0	gga-miR-133a-5p	N/A	N/A	N/A	-0.29	-0.29	N/A
MMP10	0279441.4	matrix metallopeptidase 10 (stromelysin 2)	33	Sites in UTR	1	0	0	1	0	gga-miR-133a-5p	N/A	N/A	N/A	-0.29	-0.29	N/A
ECSIT	0591104.1	ECSIT signalling integrator	623	Sites in UTR	1	0	0	1	0	gga-miR-133a-5p	N/A	N/A	N/A	-0.28	-0.28	N/A
PLEKHA5	0429027.2	pleckstrin homology domain containing, family A member 5	175	Sites in UTR	1	0	1	0	0	gga-miR-133a-5p	N/A	N/A	N/A	-0.28	-0.28	N/A
RORB	0376896.3	RAR-related orphan receptor B	5	Sites in UTR	1	0	0	1	2	gga-miR-133a-5p	N/A	N/A	N/A	-0.28	-0.28	N/A
PPP4R2	0356692.5	protein phosphatase 4, regulatory subunit 2	310	Sites in UTR	1	0	1	0	1	gga-miR-133a-5p	N/A	N/A	N/A	-0.28	-0.28	N/A
NTN1	0173229.2	netrin 1	12	Sites in UTR	1	0	0	1	1	gga-miR-133a-5p	N/A	N/A	N/A	-0.28	-0.28	N/A
TIAM2	0461783.3	T-cell lymphoma invasion and metastasis 2	192	Sites in UTR	1	0	1	0	0	gga-miR-133a-5p	N/A	N/A	N/A	-0.28	-0.33	N/A
ZNF782	0481138.1	zinc finger protein 782	8	Sites in UTR	1	0	0	1	0	gga-miR-133a-5p	N/A	N/A	N/A	-0.28	-0.28	N/A
ONECUT1	0560699.2	one cut homeobox 1	10	Sites in UTR	2	1	0	1	0	gga-miR-133a-5p	N/A	N/A	N/A	-0.28	-0.67	N/A
VPS13B	0395996.1	vacuolar protein sorting 13 homolog B (yeast)	262	Sites in UTR	1	0	1	0	3	gga-miR-133a-5p	N/A	N/A	N/A	-0.28	-0.28	N/A
DDI2	0480945.1	DNA-damage inducible 1 homolog 2 (S. cerevisiae)	357	Sites in UTR	1	0	1	0	0	gga-miR-133a-5p	N/A	N/A	N/A	-0.28	-0.28	N/A
PIK3R1	0521381.1	phosphoinositide-3-kinase, regulatory subunit 1 (alpha)	217	Sites in UTR	1	0	1	0	0	gga-miR-133a-5p	N/A	N/A	N/A	-0.28	-0.28	N/A
DOCK9	0376460.1	dedicator of cytokinesis 9	172	Sites in UTR	1	0	1	0	0	gga-miR-133a-5p	N/A	N/A	N/A	-0.28	-0.28	N/A
ARL13B	0535334.1	ADP-ribosylation factor-like 13B	23	Sites in UTR	1	0	0	1	0	gga-miR-133a-5p	N/A	N/A	N/A	-0.28	-0.28	N/A
EVI5	0370331.1	ecotropic viral integration site 5	172	Sites in UTR	1	0	0	1	0	gga-miR-133a-5p	N/A	N/A	N/A	-0.28	-0.28	N/A
ZNF682	0397165.2	zinc finger protein 682	117	Sites in UTR	1	0	1	0	1	gga-miR-133a-5p	N/A	N/A	N/A	-0.28	-0.37	N/A
JUNB	0302754.4	jun B proto-oncogene	1055	Sites in UTR	1	0	0	1	0	gga-miR-133a-5p	N/A	N/A	N/A	-0.28	-0.29	N/A
DOK7	0507039.1	docking protein 7	19	Sites in UTR	1	0	1	0	0	gga-miR-133a-5p	N/A	N/A	N/A	-0.28	-0.28	N/A
TMTC4	0376234.3	transmembrane and tetratricopeptide repeat containing 4	37	Sites in UTR	1	0	0	1	0	gga-miR-133a-5p	N/A	N/A	N/A	-0.28	-0.28	N/A
SNCB	0310112.3	synuclein, beta	5	Sites in UTR	1	0	0	1	0	gga-miR-133a-5p	N/A	N/A	N/A	-0.28	-0.28	N/A
JAZF1	0283928.5	JAZF zinc finger 1	869	Sites in UTR	1	0	0	1	0	gga-miR-133a-5p	N/A	N/A	N/A	-0.28	-0.28	N/A
PSME3	0541124.1	proteasome (prosome, macropain) activator subunit 3 (PA28 gamma; Ki)	3605	Sites in UTR	1	0	0	1	0	gga-miR-133a-5p	N/A	N/A	N/A	-0.27	-0.27	N/A
STK16	0409638.3	serine/threonine kinase 16	1416	Sites in UTR	1	0	0	1	1	gga-miR-133a-5p	N/A	N/A	N/A	-0.27	-0.35	N/A
PTPN4	0263708.2	protein tyrosine phosphatase, non-receptor type 4 (megakaryocyte)	215	Sites in UTR	3	1	1	1	1	gga-miR-133a-5p	N/A	N/A	N/A	-0.27	-0.60	N/A
ALS2	0457679.2	amyotrophic lateral sclerosis 2 (juvenile)	206	Sites in UTR	1	0	0	1	1	gga-miR-133a-5p	N/A	N/A	N/A	-0.27	-0.27	N/A
ADORA1	0367235.1	adenosine A1 receptor	5	Sites in UTR	1	0	0	1	0	gga-miR-133a-5p	N/A	N/A	N/A	-0.27	-0.27	N/A
YTHDC2	0161863.4	YTH domain containing 2	463	Sites in UTR	1	0	0	1	1	gga-miR-133a-5p	N/A	N/A	N/A	-0.27	-0.39	N/A
H2AFY	0511689.1	H2A histone family, member Y	2126	Sites in UTR	1	0	1	0	0	gga-miR-133a-5p	N/A	N/A	N/A	-0.27	-0.27	N/A
LAMP5	0246070.2	lysosomal-associated membrane protein family, member 5	26	Sites in UTR	1	0	0	1	0	gga-miR-133a-5p	N/A	N/A	N/A	-0.27	-0.27	N/A
TAGLN	0532870.1	transgelin	225	Sites in UTR	1	0	0	1	0	gga-miR-133a-5p	N/A	N/A	N/A	-0.27	-0.27	N/A
DESI2	0302550.11	desumoylating isopeptidase 2	147	Sites in UTR	1	0	0	1	0	gga-miR-133a-5p	N/A	N/A	N/A	-0.27	-0.27	N/A
LYRM2	0520318.1	LYR motif containing 2	305	Sites in UTR	1	0	0	1	0	gga-miR-133a-5p	N/A	N/A	N/A	-0.27	-0.28	N/A
RASSF8	0541490.1	Ras association (RalGDS/AF-6) domain family (N-terminal) member 8	1290	Sites in UTR	1	1	0	0	0	gga-miR-133a-5p	N/A	N/A	N/A	-0.27	-0.27	N/A
ZSCAN29	0562072.1	zinc finger and SCAN domain containing 29	32	Sites in UTR	1	0	0	1	4	gga-miR-133a-5p	N/A	N/A	N/A	-0.27	-0.69	N/A
NRG1	0341377.5	neuregulin 1	113	Sites in UTR	1	0	0	1	2	gga-miR-133a-5p	N/A	N/A	N/A	-0.27	-0.27	N/A
ZNF321P	0391777.3	zinc finger protein 321, pseudogene	14	Sites in UTR	1	0	0	1	3	gga-miR-133a-5p	N/A	N/A	N/A	-0.27	-0.64	N/A
SCML1	0380045.3	sex comb on midleg-like 1 (Drosophila)	722	Sites in UTR	1	0	0	1	0	gga-miR-133a-5p	N/A	N/A	N/A	-0.27	-0.27	N/A
WDR47	0400794.3	WD repeat domain 47	185	Sites in UTR	1	0	0	1	0	gga-miR-133a-5p	N/A	N/A	N/A	-0.27	-0.27	N/A
KAT6B	0287239.4	K(lysine) acetyltransferase 6B	266	Sites in UTR	1	0	0	1	1	gga-miR-133a-5p	N/A	N/A	N/A	-0.26	-0.31	N/A
TMEM129	0303277.2	transmembrane protein 129	57	Sites in UTR	1	0	0	1	0	gga-miR-133a-5p	N/A	N/A	N/A	-0.26	-0.26	N/A
PTP4A2	0602725.1	protein tyrosine phosphatase type IVA, member 2	5	Sites in UTR	1	0	0	1	0	gga-miR-133a-5p	N/A	N/A	N/A	-0.26	-0.26	N/A
ASAP2	0315273.4	ArfGAP with SH3 domain, ankyrin repeat and PH domain 2	38	Sites in UTR	1	0	1	0	0	gga-miR-133a-5p	N/A	N/A	N/A	-0.26	-0.26	N/A
TPD52L2	0346249.4	tumor protein D52-like 2	4185	Sites in UTR	1	0	0	1	0	gga-miR-133a-5p	N/A	N/A	N/A	-0.26	-0.29	N/A
RAX	0256852.7	retina and anterior neural fold homeobox	5	Sites in UTR	1	0	0	1	0	gga-miR-133a-5p	N/A	N/A	N/A	-0.26	-0.26	N/A
PARP8	0503750.2	poly (ADP-ribose) polymerase family, member 8	80	Sites in UTR	1	1	0	0	0	gga-miR-133a-5p	N/A	N/A	N/A	-0.26	-0.40	N/A
SNCAIP	0261368.8	synuclein, alpha interacting protein	236	Sites in UTR	1	0	0	1	0	gga-miR-133a-5p	N/A	N/A	N/A	-0.26	-0.26	N/A
FERMT2	0395631.2	fermitin family member 2	5888	Sites in UTR	1	0	0	1	1	gga-miR-133a-5p	N/A	N/A	N/A	-0.26	-0.28	N/A
PAK2	0327134.3	p21 protein (Cdc42/Rac)-activated kinase 2	145	Sites in UTR	1	0	1	0	0	gga-miR-133a-5p	N/A	N/A	N/A	-0.26	-0.26	N/A
RAD54B	0297592.5	RAD54 homolog B (S. cerevisiae)	36	Sites in UTR	1	0	0	1	0	gga-miR-133a-5p	N/A	N/A	N/A	-0.26	-0.32	N/A
LIN54	0395282.2	lin-54 homolog (C. elegans)	228	Sites in UTR	2	0	0	2	0	gga-miR-133a-5p	N/A	N/A	N/A	-0.26	-0.27	N/A
PSEN1	0344094.3	presenilin 1	1340	Sites in UTR	2	0	1	1	1	gga-miR-133a-5p	N/A	N/A	N/A	-0.26	-0.43	N/A
IST1	0329908.8	increased sodium tolerance 1 homolog (yeast)	305	Sites in UTR	1	0	1	0	0	gga-miR-133a-5p	N/A	N/A	N/A	-0.26	-0.26	N/A
SLC16A2	0587091.1	solute carrier family 16, member 2 (thyroid hormone transporter)	22	Sites in UTR	1	0	0	1	0	gga-miR-133a-5p	N/A	N/A	N/A	-0.26	-0.26	N/A
KCNMB2	0432997.1	potassium large conductance calcium-activated channel, subfamily M, beta member 2	5	Sites in UTR	1	0	1	0	0	gga-miR-133a-5p	N/A	N/A	N/A	-0.26	-0.26	N/A
SOX9	0245479.2	SRY (sex determining region Y)-box 9	2595	Sites in UTR	1	0	0	1	0	gga-miR-133a-5p	N/A	N/A	N/A	-0.26	-0.28	N/A
DIDO1	0266070.4	death inducer-obliterator 1	1279	Sites in UTR	1	0	0	1	0	gga-miR-133a-5p	N/A	N/A	N/A	-0.26	-0.26	N/A
KLHL17	0338591.3	kelch-like family member 17	46	Sites in UTR	1	0	0	1	0	gga-miR-133a-5p	N/A	N/A	N/A	-0.26	-0.26	N/A
OR4N2	0568211.1	olfactory receptor, family 4, subfamily N, member 2	5	Sites in UTR	1	0	0	1	0	gga-miR-133a-5p	N/A	N/A	N/A	-0.25	-0.25	N/A
AGPAT3	0291572.8	1-acylglycerol-3-phosphate O-acyltransferase 3	2443	Sites in UTR	1	0	0	1	0	gga-miR-133a-5p	N/A	N/A	N/A	-0.25	-0.27	N/A
ADIPOR2	0357103.4	adiponectin receptor 2	138	Sites in UTR	1	1	0	0	0	gga-miR-133a-5p	N/A	N/A	N/A	-0.25	-0.28	N/A
ZFP36L2	0282388.3	ZFP36 ring finger protein-like 2	317	Sites in UTR	1	0	0	1	1	gga-miR-133a-5p	N/A	N/A	N/A	-0.25	-0.31	N/A
ENG	0344849.3	endoglin	181	Sites in UTR	1	0	0	1	1	gga-miR-133a-5p	N/A	N/A	N/A	-0.25	-0.25	N/A
ZNF319	0299237.2	zinc finger protein 319	521	Sites in UTR	1	0	0	1	0	gga-miR-133a-5p	N/A	N/A	N/A	-0.25	-0.25	N/A
LRP8	0306052.6	low density lipoprotein receptor-related protein 8, apolipoprotein e receptor	16	Sites in UTR	1	0	0	1	0	gga-miR-133a-5p	N/A	N/A	N/A	-0.25	-0.25	N/A
PXK	0463280.1	PX domain containing serine/threonine kinase	220	Sites in UTR	1	0	0	1	1	gga-miR-133a-5p	N/A	N/A	N/A	-0.25	-0.25	N/A
CLIP1	0361654.4	CAP-GLY domain containing linker protein 1	17	Sites in UTR	1	0	0	1	0	gga-miR-133a-5p	N/A	N/A	N/A	-0.25	-0.25	N/A
STRBP	0447404.2	spermatid perinuclear RNA binding protein	575	Sites in UTR	1	0	1	0	0	gga-miR-133a-5p	N/A	N/A	N/A	-0.25	-0.25	N/A
PTPLB	0383657.5	protein tyrosine phosphatase-like (proline instead of catalytic arginine), member b	1275	Sites in UTR	1	0	0	1	0	gga-miR-133a-5p	N/A	N/A	N/A	-0.25	-0.25	N/A
KLF11	0305883.1	Kruppel-like factor 11	42	Sites in UTR	1	0	0	1	0	gga-miR-133a-5p	N/A	N/A	N/A	-0.25	-0.28	N/A
MOSPD2	0380492.3	motile sperm domain containing 2	76	Sites in UTR	1	0	0	1	0	gga-miR-133a-5p	N/A	N/A	N/A	-0.25	-0.25	N/A
HTR2C	0371950.3	5-hydroxytryptamine (serotonin) receptor 2C, G protein-coupled	5	Sites in UTR	1	0	0	1	0	gga-miR-133a-5p	N/A	N/A	N/A	-0.25	-0.25	N/A
HOOK3	0307602.4	hook microtubule-tethering protein 3	403	Sites in UTR	1	0	0	1	0	gga-miR-133a-5p	N/A	N/A	N/A	-0.25	-0.27	N/A
CDK15	0450471.2	cyclin-dependent kinase 15	7	Sites in UTR	1	0	0	1	0	gga-miR-133a-5p	N/A	N/A	N/A	-0.25	-0.25	N/A
YWHAH	0397492.1	tyrosine 3-monooxygenase/tryptophan 5-monooxygenase activation protein, eta polypeptide	7321	Sites in UTR	1	0	0	1	0	gga-miR-133a-5p	N/A	N/A	N/A	-0.25	-0.25	N/A
ZNF596	0308811.4	zinc finger protein 596	37	Sites in UTR	1	1	0	0	2	gga-miR-133a-5p	N/A	N/A	N/A	-0.25	-0.64	N/A
PLS3	0420625.2	plastin 3	8789	Sites in UTR	1	0	0	1	1	gga-miR-133a-5p	N/A	N/A	N/A	-0.25	-0.25	N/A
TRIM63	0374272.3	tripartite motif containing 63, E3 ubiquitin protein ligase	5	Sites in UTR	1	0	0	1	0	gga-miR-133a-5p	N/A	N/A	N/A	-0.25	-0.25	N/A
GJA1	0282561.3	gap junction protein, alpha 1, 43kDa	1732	Sites in UTR	1	0	0	1	0	gga-miR-133a-5p	N/A	N/A	N/A	-0.25	-0.25	N/A
DDX3X	0399959.2	DEAD (Asp-Glu-Ala-Asp) box helicase 3, X-linked	965	Sites in UTR	1	0	1	0	0	gga-miR-133a-5p	N/A	N/A	N/A	-0.25	-0.25	N/A
JARID2	0341776.2	jumonji, AT rich interactive domain 2	199	Sites in UTR	1	1	0	0	0	gga-miR-133a-5p	N/A	N/A	N/A	-0.25	-0.25	N/A
ROCK2	0315872.6	Rho-associated, coiled-coil containing protein kinase 2	142	Sites in UTR	2	0	1	1	0	gga-miR-133a-5p	N/A	N/A	N/A	-0.25	-0.28	N/A
LPHN3	0512091.2	latrophilin 3	93	Sites in UTR	1	0	1	0	0	gga-miR-133a-5p	N/A	N/A	N/A	-0.25	-0.25	N/A
FAM98A	0403368.1	family with sequence similarity 98, member A	89	Sites in UTR	1	1	0	0	0	gga-miR-133a-5p	N/A	N/A	N/A	-0.25	-0.25	N/A
USP10	0219473.7	ubiquitin specific peptidase 10	66	Sites in UTR	1	0	0	1	0	gga-miR-133a-5p	N/A	N/A	N/A	-0.25	-0.25	N/A
FOXO1	0379561.5	forkhead box O1	480	Sites in UTR	1	0	0	1	0	gga-miR-133a-5p	N/A	N/A	N/A	-0.24	-0.27	N/A
TRPS1	0395715.3	trichorhinophalangeal syndrome I	94	Sites in UTR	2	0	1	1	0	gga-miR-133a-5p	N/A	N/A	N/A	-0.24	-0.32	N/A
NTRK2	0395882.1	neurotrophic tyrosine kinase, receptor, type 2	48	Sites in UTR	1	0	0	1	0	gga-miR-133a-5p	N/A	N/A	N/A	-0.24	-0.24	N/A
BCL2	0398117.1	B-cell CLL/lymphoma 2	55	Sites in UTR	1	0	0	1	0	gga-miR-133a-5p	N/A	N/A	N/A	-0.24	-0.28	N/A
GRHL3	0361548.4	grainyhead-like 3 (Drosophila)	15	Sites in UTR	1	0	1	0	0	gga-miR-133a-5p	N/A	N/A	N/A	-0.24	-0.24	N/A
SGCD	0435422.3	sarcoglycan, delta (35kDa dystrophin-associated glycoprotein)	39	Sites in UTR	1	1	0	0	0	gga-miR-133a-5p	N/A	N/A	N/A	-0.24	-0.30	N/A
DOCK4	0428084.1	dedicator of cytokinesis 4	211	Sites in UTR	1	1	0	0	0	gga-miR-133a-5p	N/A	N/A	N/A	-0.24	-0.25	N/A
RNF19B	0356990.5	ring finger protein 19B	45	Sites in UTR	1	0	1	0	0	gga-miR-133a-5p	N/A	N/A	N/A	-0.24	-0.24	N/A
HIPK3	0303296.4	homeodomain interacting protein kinase 3	933	Sites in UTR	1	1	0	0	0	gga-miR-133a-5p	N/A	N/A	N/A	-0.24	-0.26	N/A
C1RL	0544702.1	complement component 1, r subcomponent-like	70	Sites in UTR	1	1	0	0	0	gga-miR-133a-5p	N/A	N/A	N/A	-0.24	-0.62	N/A
CRYBB3	0404334.1	crystallin, beta B3	10	Sites in UTR	1	0	0	1	2	gga-miR-133a-5p	N/A	N/A	N/A	-0.24	-0.41	N/A
ALDH1A2	0249750.4	aldehyde dehydrogenase 1 family, member A2	401	Sites in UTR	1	0	0	1	0	gga-miR-133a-5p	N/A	N/A	N/A	-0.24	-0.24	N/A
PHLPP1	0400316.4	PH domain and leucine rich repeat protein phosphatase 1	348	Sites in UTR	1	0	0	1	0	gga-miR-133a-5p	N/A	N/A	N/A	-0.24	-0.24	N/A
RMND5A	0283632.4	required for meiotic nuclear division 5 homolog A (S. cerevisiae)	261	Sites in UTR	1	0	0	1	0	gga-miR-133a-5p	N/A	N/A	N/A	-0.24	-0.27	N/A
GATAD2A	0360315.3	GATA zinc finger domain containing 2A	986	Sites in UTR	1	0	0	1	0	gga-miR-133a-5p	N/A	N/A	N/A	-0.23	-0.24	N/A
ARHGAP17	0441763.2	Rho GTPase activating protein 17	1337	Sites in UTR	1	0	0	1	1	gga-miR-133a-5p	N/A	N/A	N/A	-0.23	-0.24	N/A
HRK	0257572.5	harakiri, BCL2 interacting protein (contains only BH3 domain)	19	Sites in UTR	1	0	0	1	0	gga-miR-133a-5p	N/A	N/A	N/A	-0.23	-0.35	N/A
DEK	0397239.3	DEK oncogene	561	Sites in UTR	1	0	0	1	0	gga-miR-133a-5p	N/A	N/A	N/A	-0.23	-0.23	N/A
FLNA	0360319.4	filamin A, alpha	1246	Sites in UTR	1	0	0	1	0	gga-miR-133a-5p	N/A	N/A	N/A	-0.23	-0.23	N/A
PTK2	0522684.1	protein tyrosine kinase 2	1134	Sites in UTR	1	0	0	1	0	gga-miR-133a-5p	N/A	N/A	N/A	-0.23	-0.23	N/A
LEPRE1	0236040.4	leucine proline-enriched proteoglycan (leprecan) 1	4638	Sites in UTR	1	0	0	1	1	gga-miR-133a-5p	N/A	N/A	N/A	-0.23	-0.23	N/A
FAM196A	0522781.1	family with sequence similarity 196, member A	5	Sites in UTR	1	0	0	1	1	gga-miR-133a-5p	N/A	N/A	N/A	-0.23	-0.23	N/A
HIRA	0340170.4	histone cell cycle regulator	23	Sites in UTR	1	0	0	1	1	gga-miR-133a-5p	N/A	N/A	N/A	-0.23	-0.23	N/A
ZNF419	0415379.2	zinc finger protein 419	42	Sites in UTR	1	1	0	0	1	gga-miR-133a-5p	N/A	N/A	N/A	-0.23	-0.63	N/A
GPR68	0531499.2	G protein-coupled receptor 68	5	Sites in UTR	1	0	0	1	0	gga-miR-133a-5p	N/A	N/A	N/A	-0.23	-0.23	N/A
INPP5F	0361976.2	inositol polyphosphate-5-phosphatase F	988	Sites in UTR	1	0	0	1	0	gga-miR-133a-5p	N/A	N/A	N/A	-0.23	-0.23	N/A
FEM1C	0274457.3	fem-1 homolog c (C. elegans)	222	Sites in UTR	1	0	0	1	0	gga-miR-133a-5p	N/A	N/A	N/A	-0.23	-0.23	N/A
C17orf103	0468196.1	chromosome 17 open reading frame 103	54	Sites in UTR	1	0	0	1	0	gga-miR-133a-5p	N/A	N/A	N/A	-0.23	-0.23	N/A
ESRRG	0361525.3	estrogen-related receptor gamma	5	Sites in UTR	1	0	1	0	0	gga-miR-133a-5p	N/A	N/A	N/A	-0.23	-0.23	N/A
ZFAND2B	0409594.1	zinc finger, AN1-type domain 2B	132	Sites in UTR	1	1	0	0	0	gga-miR-133a-5p	N/A	N/A	N/A	-0.23	-0.23	N/A
NFIA	0403491.3	nuclear factor I/A	5	Sites in UTR	1	0	0	1	0	gga-miR-133a-5p	N/A	N/A	N/A	-0.23	-0.23	N/A
ZNF154	0512439.2	zinc finger protein 154	5	Sites in UTR	1	0	0	1	0	gga-miR-133a-5p	N/A	N/A	N/A	-0.23	-0.23	N/A
MIER3	0381226.3	mesoderm induction early response 1, family member 3	112	Sites in UTR	1	0	0	1	0	gga-miR-133a-5p	N/A	N/A	N/A	-0.22	-0.23	N/A
DCUN1D2	0332592.3	DCN1, defective in cullin neddylation 1, domain containing 2	17	Sites in UTR	1	0	0	1	0	gga-miR-133a-5p	N/A	N/A	N/A	-0.22	-0.25	N/A
SLC16A6	0327268.4	solute carrier family 16, member 6	17	Sites in UTR	1	0	1	0	0	gga-miR-133a-5p	N/A	N/A	N/A	-0.22	-0.22	N/A
SEC61A2	0379020.4	Sec61 alpha 2 subunit (S. cerevisiae)	105	Sites in UTR	1	0	1	0	0	gga-miR-133a-5p	N/A	N/A	N/A	-0.22	-0.22	N/A
CLPX	0300107.3	caseinolytic mitochondrial matrix peptidase chaperone subunit	251	Sites in UTR	1	0	0	1	0	gga-miR-133a-5p	N/A	N/A	N/A	-0.22	-0.28	N/A
CHST9	0580774.1	carbohydrate (N-acetylgalactosamine 4-0) sulfotransferase 9	20	Sites in UTR	1	0	0	1	0	gga-miR-133a-5p	N/A	N/A	N/A	-0.22	-0.22	N/A
GLCCI1	0223145.5	glucocorticoid induced transcript 1	654	Sites in UTR	1	0	0	1	0	gga-miR-133a-5p	N/A	N/A	N/A	-0.22	-0.22	N/A
VAV3	0370056.4	vav 3 guanine nucleotide exchange factor	1128	Sites in UTR	1	0	0	1	0	gga-miR-133a-5p	N/A	N/A	N/A	-0.22	-0.22	N/A
SEH1L	0262124.11	SEH1-like (S. cerevisiae)	632	Sites in UTR	1	0	0	1	0	gga-miR-133a-5p	N/A	N/A	N/A	-0.22	-0.22	N/A
ITSN1	0379960.5	intersectin 1 (SH3 domain protein)	194	Sites in UTR	1	0	0	1	0	gga-miR-133a-5p	N/A	N/A	N/A	-0.22	-0.22	N/A
ZBTB33	0326624.2	zinc finger and BTB domain containing 33	65	Sites in UTR	1	1	0	0	0	gga-miR-133a-5p	N/A	N/A	N/A	-0.22	-0.23	N/A
KCNJ2	0243457.3	potassium inwardly-rectifying channel, subfamily J, member 2	5	Sites in UTR	1	0	1	0	0	gga-miR-133a-5p	N/A	N/A	N/A	-0.22	-0.22	N/A
CLVS2	0275162.5	clavesin 2	19	Sites in UTR	1	0	1	0	1	gga-miR-133a-5p	N/A	N/A	N/A	-0.22	-0.25	N/A
ADARB2	0381312.1	adenosine deaminase, RNA-specific, B2 (non-functional)	9	Sites in UTR	1	1	0	0	1	gga-miR-133a-5p	N/A	N/A	N/A	-0.22	-0.51	N/A
SPATA2L	0289805.5	spermatogenesis associated 2-like	10	Sites in UTR	1	0	1	0	0	gga-miR-133a-5p	N/A	N/A	N/A	-0.22	-0.22	N/A
THBS1	0260356.5	thrombospondin 1	46844	Sites in UTR	1	0	0	1	0	gga-miR-133a-5p	N/A	N/A	N/A	-0.22	-0.23	N/A
PPP2R2A	0380737.3	protein phosphatase 2, regulatory subunit B, alpha	236	Sites in UTR	1	0	1	0	0	gga-miR-133a-5p	N/A	N/A	N/A	-0.22	-0.23	N/A
AFF1	0395146.4	AF4/FMR2 family, member 1	28	Sites in UTR	1	0	0	1	0	gga-miR-133a-5p	N/A	N/A	N/A	-0.21	-0.21	N/A
PPP6R3	0393800.2	protein phosphatase 6, regulatory subunit 3	400	Sites in UTR	1	0	0	1	0	gga-miR-133a-5p	N/A	N/A	N/A	-0.21	-0.21	N/A
FBXL12	0589626.1	F-box and leucine-rich repeat protein 12	27	Sites in UTR	1	0	0	1	0	gga-miR-133a-5p	N/A	N/A	N/A	-0.21	-0.21	N/A
ZC3H7A	0396516.2	zinc finger CCCH-type containing 7A	1071	Sites in UTR	1	0	1	0	0	gga-miR-133a-5p	N/A	N/A	N/A	-0.21	-0.21	N/A
EVX2	0308618.4	even-skipped homeobox 2	9	Sites in UTR	1	0	1	0	0	gga-miR-133a-5p	N/A	N/A	N/A	-0.21	-0.21	N/A
KIF21A	0361961.3	kinesin family member 21A	37	Sites in UTR	1	0	0	1	0	gga-miR-133a-5p	N/A	N/A	N/A	-0.21	-0.21	N/A
LONRF2	0393437.3	LON peptidase N-terminal domain and ring finger 2	394	Sites in UTR	1	0	1	0	0	gga-miR-133a-5p	N/A	N/A	N/A	-0.21	-0.23	N/A
PPP1R9A	0289495.5	protein phosphatase 1, regulatory subunit 9A	46	Sites in UTR	1	0	0	1	0	gga-miR-133a-5p	N/A	N/A	N/A	-0.21	-0.21	N/A
BNIP3L	0380629.2	BCL2/adenovirus E1B 19kDa interacting protein 3-like	191	Sites in UTR	1	0	0	1	0	gga-miR-133a-5p	N/A	N/A	N/A	-0.21	-0.21	N/A
SLC35F1	0360388.4	solute carrier family 35, member F1	56	Sites in UTR	1	0	0	1	0	gga-miR-133a-5p	N/A	N/A	N/A	-0.21	-0.21	N/A
RNF150	0515673.2	ring finger protein 150	518	Sites in UTR	2	0	0	2	0	gga-miR-133a-5p	N/A	N/A	N/A	-0.21	-0.25	N/A
SPOCK3	0357154.3	sparc/osteonectin, cwcv and kazal-like domains proteoglycan (testican) 3	46	Sites in UTR	1	0	1	0	0	gga-miR-133a-5p	N/A	N/A	N/A	-0.21	-0.21	N/A
SOCS6	0397942.3	suppressor of cytokine signaling 6	140	Sites in UTR	1	1	0	0	0	gga-miR-133a-5p	N/A	N/A	N/A	-0.21	-0.35	N/A
MBTD1	0586178.1	mbt domain containing 1	113	Sites in UTR	1	0	0	1	0	gga-miR-133a-5p	N/A	N/A	N/A	-0.21	-0.21	N/A
COL21A1	0244728.5	collagen, type XXI, alpha 1	9	Sites in UTR	1	0	0	1	0	gga-miR-133a-5p	N/A	N/A	N/A	-0.21	-0.21	N/A
UHRF1BP1	0192788.5	UHRF1 binding protein 1	360	Sites in UTR	1	0	0	1	0	gga-miR-133a-5p	N/A	N/A	N/A	-0.21	-0.27	N/A
FSBP	0481490.2	fibrinogen silencer binding protein	36	Sites in UTR	1	0	0	1	0	gga-miR-133a-5p	N/A	N/A	N/A	-0.21	-0.26	N/A
BATF	0286639.6	basic leucine zipper transcription factor, ATF-like	5	Sites in UTR	1	0	0	1	0	gga-miR-133a-5p	N/A	N/A	N/A	-0.21	-0.21	N/A
VCAN	0265077.3	versican	542	Sites in UTR	1	0	1	0	0	gga-miR-133a-5p	N/A	N/A	N/A	-0.21	-0.21	N/A
RBBP4	0373493.5	retinoblastoma binding protein 4	486	Sites in UTR	1	0	1	0	1	gga-miR-133a-5p	N/A	N/A	N/A	-0.20	-0.24	N/A
OPRL1	0336866.2	opiate receptor-like 1	12	Sites in UTR	1	0	0	1	0	gga-miR-133a-5p	N/A	N/A	N/A	-0.20	-0.20	N/A
BAP1	0460680.1	BRCA1 associated protein-1 (ubiquitin carboxy-terminal hydrolase)	445	Sites in UTR	1	0	0	1	0	gga-miR-133a-5p	N/A	N/A	N/A	-0.20	-0.21	N/A
RPUSD1	0565809.1	RNA pseudouridylate synthase domain containing 1	1360	Sites in UTR	1	0	0	1	1	gga-miR-133a-5p	N/A	N/A	N/A	-0.20	-0.20	N/A
MYO1B	0339514.4	myosin IB	3042	Sites in UTR	1	0	1	0	0	gga-miR-133a-5p	N/A	N/A	N/A	-0.20	-0.21	N/A
PHF2	0375376.4	PHD finger protein 2	151	Sites in UTR	1	0	1	0	0	gga-miR-133a-5p	N/A	N/A	N/A	-0.20	-0.20	N/A
ZNF605	0360187.4	zinc finger protein 605	147	Sites in UTR	1	0	0	1	0	gga-miR-133a-5p	N/A	N/A	N/A	-0.20	-0.21	N/A
DACH1	0305425.4	dachshund homolog 1 (Drosophila)	18	Sites in UTR	1	0	0	1	0	gga-miR-133a-5p	N/A	N/A	N/A	-0.20	-0.20	N/A
BBX	0415149.2	bobby sox homolog (Drosophila)	141	Sites in UTR	1	1	0	0	0	gga-miR-133a-5p	N/A	N/A	N/A	-0.20	-0.22	N/A
CAMK2D	0296402.5	calcium/calmodulin-dependent protein kinase II delta	938	Sites in UTR	1	0	1	0	0	gga-miR-133a-5p	N/A	N/A	N/A	-0.20	-0.20	N/A
ERBB2	0584450.1	v-erb-b2 avian erythroblastic leukemia viral oncogene homolog 2	511	Sites in UTR	1	0	0	1	0	gga-miR-133a-5p	N/A	N/A	N/A	-0.20	-0.20	N/A
KLF10	0285407.6	Kruppel-like factor 10	320	Sites in UTR	1	0	0	1	1	gga-miR-133a-5p	N/A	N/A	N/A	-0.20	-0.22	N/A
SPEN	0375759.3	spen homolog, transcriptional regulator (Drosophila)	7	Sites in UTR	1	0	1	0	0	gga-miR-133a-5p	N/A	N/A	N/A	-0.20	-0.20	N/A
PRLR	0342362.5	prolactin receptor	95	Sites in UTR	1	0	1	0	0	gga-miR-133a-5p	N/A	N/A	N/A	-0.20	-0.27	N/A
ARHGAP32	0524655.1	Rho GTPase activating protein 32	13	Sites in UTR	2	1	0	1	1	gga-miR-133a-5p	N/A	N/A	N/A	-0.20	-0.24	N/A
RIOK3	0339486.3	RIO kinase 3	757	Sites in UTR	1	0	0	1	0	gga-miR-133a-5p	N/A	N/A	N/A	-0.20	-0.24	N/A
KCNJ3	0295101.2	potassium inwardly-rectifying channel, subfamily J, member 3	21	Sites in UTR	2	0	1	1	0	gga-miR-133a-5p	N/A	N/A	N/A	-0.20	-0.20	N/A
PDIK1L	0374271.4	PDLIM1 interacting kinase 1 like	5	Sites in UTR	1	0	0	1	0	gga-miR-133a-5p	N/A	N/A	N/A	-0.20	-0.20	N/A
GALNT11	0430044.2	UDP-N-acetyl-alpha-D-galactosamine:polypeptide N-acetylgalactosaminyltransferase 11 (GalNAc-T11)	1025	Sites in UTR	1	0	0	1	0	gga-miR-133a-5p	N/A	N/A	N/A	-0.20	-0.20	N/A
PAN3	0282391.5	PAN3 poly(A) specific ribonuclease subunit homolog (S. cerevisiae)	361	Sites in UTR	1	0	0	1	0	gga-miR-133a-5p	N/A	N/A	N/A	-0.20	-0.20	N/A
PAPLN	0381166.3	papilin, proteoglycan-like sulfated glycoprotein	78	Sites in UTR	1	0	1	0	1	gga-miR-133a-5p	N/A	N/A	N/A	-0.20	-0.20	N/A
OSBPL1A	0319481.3	oxysterol binding protein-like 1A	539	Sites in UTR	1	0	1	0	0	gga-miR-133a-5p	N/A	N/A	N/A	-0.20	-0.21	N/A
ORMDL1	0392350.3	ORM1-like 1 (S. cerevisiae)	998	Sites in UTR	1	0	0	1	0	gga-miR-133a-5p	N/A	N/A	N/A	-0.20	-0.25	N/A
MTMR10	0435680.1	myotubularin related protein 10	30	Sites in UTR	1	0	1	0	0	gga-miR-133a-5p	N/A	N/A	N/A	-0.20	-0.21	N/A
FAM155A	0375915.2	family with sequence similarity 155, member A	118	Sites in UTR	1	0	0	1	1	gga-miR-133a-5p	N/A	N/A	N/A	-0.19	-0.25	N/A
SRSF6	0244020.3	serine/arginine-rich splicing factor 6	1914	Sites in UTR	1	0	0	1	0	gga-miR-133a-5p	N/A	N/A	N/A	-0.19	-0.23	N/A
KPNA5	0368564.1	karyopherin alpha 5 (importin alpha 6)	76	Sites in UTR	1	0	1	0	0	gga-miR-133a-5p	N/A	N/A	N/A	-0.19	-0.22	N/A
COL2A1	0380518.3	collagen, type II, alpha 1	1518	Sites in UTR	1	0	0	1	0	gga-miR-133a-5p	N/A	N/A	N/A	-0.19	-0.20	N/A
PYURF	0273968.4	PIGY upstream reading frame	103	Sites in UTR	1	0	0	1	0	gga-miR-133a-5p	N/A	N/A	N/A	-0.19	-0.21	N/A
RNF128	0324342.3	ring finger protein 128, E3 ubiquitin protein ligase	17	Sites in UTR	1	0	0	1	0	gga-miR-133a-5p	N/A	N/A	N/A	-0.19	-0.19	N/A
RICTOR	0357387.3	RPTOR independent companion of MTOR, complex 2	441	Sites in UTR	1	0	1	0	0	gga-miR-133a-5p	N/A	N/A	N/A	-0.19	-0.20	N/A
GRIN1	0371561.3	glutamate receptor, ionotropic, N-methyl D-aspartate 1	9	Sites in UTR	1	0	0	1	0	gga-miR-133a-5p	N/A	N/A	N/A	-0.19	-0.19	N/A
DDX3Y	0336079.3	DEAD (Asp-Glu-Ala-Asp) box helicase 3, Y-linked	5	Sites in UTR	1	0	1	0	0	gga-miR-133a-5p	N/A	N/A	N/A	-0.19	-0.19	N/A
PLIN4	0301286.3	perilipin 4	5	Sites in UTR	1	0	0	1	0	gga-miR-133a-5p	N/A	N/A	N/A	-0.19	-0.19	N/A
STOX2	0308497.4	storkhead box 2	379	Sites in UTR	1	0	0	1	0	gga-miR-133a-5p	N/A	N/A	N/A	-0.19	-0.19	N/A
DYRK1A	0339659.4	dual-specificity tyrosine-(Y)-phosphorylation regulated kinase 1A	448	Sites in UTR	1	0	0	1	0	gga-miR-133a-5p	N/A	N/A	N/A	-0.19	-0.20	N/A
MST4	0394334.2	Serine/threonine-protein kinase MST4	47	Sites in UTR	1	0	0	1	1	gga-miR-133a-5p	N/A	N/A	N/A	-0.19	-0.23	N/A
AGO1	0373204.4	argonaute RISC catalytic component 1	402	Sites in UTR	1	0	0	1	0	gga-miR-133a-5p	N/A	N/A	N/A	-0.19	-0.20	N/A
SCN1A	0423058.2	sodium channel, voltage-gated, type I, alpha subunit	21	Sites in UTR	1	0	1	0	1	gga-miR-133a-5p	N/A	N/A	N/A	-0.19	-0.19	N/A
HOXD4	0306324.3	homeobox D4	214	Sites in UTR	1	0	0	1	0	gga-miR-133a-5p	N/A	N/A	N/A	-0.19	-0.21	N/A
SPRED1	0299084.4	sprouty-related, EVH1 domain containing 1	547	Sites in UTR	1	0	0	1	0	gga-miR-133a-5p	N/A	N/A	N/A	-0.19	-0.19	N/A
DCP1A	0607628.1	decapping mRNA 1A	87	Sites in UTR	1	0	0	1	0	gga-miR-133a-5p	N/A	N/A	N/A	-0.18	-0.18	N/A
SH3RF1	0284637.9	SH3 domain containing ring finger 1	2747	Sites in UTR	1	0	0	1	0	gga-miR-133a-5p	N/A	N/A	N/A	-0.18	-0.18	N/A
ZNF85	0328178.8	zinc finger protein 85	35	Sites in UTR	1	0	0	1	0	gga-miR-133a-5p	N/A	N/A	N/A	-0.18	-0.31	N/A
SLC5A7	0264047.2	solute carrier family 5 (sodium/choline cotransporter), member 7	5	Sites in UTR	1	0	1	0	0	gga-miR-133a-5p	N/A	N/A	N/A	-0.18	-0.18	N/A
EBF2	0535548.1	early B-cell factor 2	11	Sites in UTR	1	1	0	0	0	gga-miR-133a-5p	N/A	N/A	N/A	-0.18	-0.35	N/A
NAGLU	0225927.2	N-acetylglucosaminidase, alpha	1913	Sites in UTR	1	0	0	1	0	gga-miR-133a-5p	N/A	N/A	N/A	-0.18	-0.18	N/A
ITPKB	0272117.3	inositol-trisphosphate 3-kinase B	5	Sites in UTR	1	0	0	1	0	gga-miR-133a-5p	N/A	N/A	N/A	-0.18	-0.18	N/A
KCNK2	0444842.2	potassium channel, subfamily K, member 2	258	Sites in UTR	1	0	0	1	0	gga-miR-133a-5p	N/A	N/A	N/A	-0.18	-0.18	N/A
PSD	0020673.5	pleckstrin and Sec7 domain containing	5	Sites in UTR	1	0	0	1	0	gga-miR-133a-5p	N/A	N/A	N/A	-0.18	-0.18	N/A
MMD	0262065.3	monocyte to macrophage differentiation-associated	558	Sites in UTR	1	0	0	1	0	gga-miR-133a-5p	N/A	N/A	N/A	-0.18	-0.18	N/A
CTDSPL2	0260327.4	CTD (carboxy-terminal domain, RNA polymerase II, polypeptide A) small phosphatase like 2	457	Sites in UTR	1	0	0	1	0	gga-miR-133a-5p	N/A	N/A	N/A	-0.18	-0.18	N/A
ZNF431	0311048.7	zinc finger protein 431	93	Sites in UTR	1	1	0	0	0	gga-miR-133a-5p	N/A	N/A	N/A	-0.18	-0.52	N/A
OLFML2B	0294794.3	olfactomedin-like 2B	5	Sites in UTR	1	0	0	1	0	gga-miR-133a-5p	N/A	N/A	N/A	-0.18	-0.18	N/A
THRB	0396671.2	thyroid hormone receptor, beta	55	Sites in UTR	1	0	0	1	1	gga-miR-133a-5p	N/A	N/A	N/A	-0.18	-0.27	N/A
ARL4A	0396663.1	ADP-ribosylation factor-like 4A	213	Sites in UTR	1	0	0	1	0	gga-miR-133a-5p	N/A	N/A	N/A	-0.18	-0.26	N/A
NPEPPS	0322157.4	aminopeptidase puromycin sensitive	2194	Sites in UTR	1	0	0	1	0	gga-miR-133a-5p	N/A	N/A	N/A	-0.18	-0.18	N/A
SHANK2	0449833.2	SH3 and multiple ankyrin repeat domains 2	26	Sites in UTR	1	0	0	1	0	gga-miR-133a-5p	N/A	N/A	N/A	-0.18	-0.18	N/A
L3MBTL3	0529410.1	l(3)mbt-like 3 (Drosophila)	60	Sites in UTR	1	0	0	1	0	gga-miR-133a-5p	N/A	N/A	N/A	-0.18	-0.23	N/A
SEC24D	0429811.2	SEC24 family, member D (S. cerevisiae)	50	Sites in UTR	1	0	1	0	0	gga-miR-133a-5p	N/A	N/A	N/A	-0.17	-0.17	N/A
POU6F2	0518318.2	POU class 6 homeobox 2	5	Sites in UTR	1	1	0	0	0	gga-miR-133a-5p	N/A	N/A	N/A	-0.17	-0.17	N/A
AFAP1	0360265.4	actin filament associated protein 1	1966	Sites in UTR	1	0	0	1	0	gga-miR-133a-5p	N/A	N/A	N/A	-0.17	-0.18	N/A
PGAP1	0354764.4	post-GPI attachment to proteins 1	106	Sites in UTR	1	1	0	0	0	gga-miR-133a-5p	N/A	N/A	N/A	-0.17	-0.19	N/A
KDM4B	0159111.4	lysine (K)-specific demethylase 4B	547	Sites in UTR	1	0	1	0	0	gga-miR-133a-5p	N/A	N/A	N/A	-0.17	-0.17	N/A
MCU	0373053.3	mitochondrial calcium uniporter	2421	Sites in UTR	1	0	0	1	0	gga-miR-133a-5p	N/A	N/A	N/A	-0.17	-0.17	N/A
SEMA3F	0002829.3	sema domain, immunoglobulin domain (Ig), short basic domain, secreted, (semaphorin) 3F	263	Sites in UTR	1	0	0	1	0	gga-miR-133a-5p	N/A	N/A	N/A	-0.17	-0.18	N/A
RCOR3	0367006.4	REST corepressor 3	374	Sites in UTR	1	1	0	0	0	gga-miR-133a-5p	N/A	N/A	N/A	-0.17	-0.30	N/A
KCNQ4	0347132.5	potassium voltage-gated channel, KQT-like subfamily, member 4	46	Sites in UTR	1	0	0	1	0	gga-miR-133a-5p	N/A	N/A	N/A	-0.17	-0.17	N/A
DTNA	0283365.9	dystrobrevin, alpha	144	Sites in UTR	1	0	0	1	0	gga-miR-133a-5p	N/A	N/A	N/A	-0.17	-0.17	N/A
TBX4	0393853.4	T-box 4	21	Sites in UTR	1	0	0	1	0	gga-miR-133a-5p	N/A	N/A	N/A	-0.17	-0.17	N/A
ABCA1	0374736.3	ATP-binding cassette, sub-family A (ABC1), member 1	184	Sites in UTR	2	0	0	2	0	gga-miR-133a-5p	N/A	N/A	N/A	-0.17	-0.17	N/A
SMAD3	0327367.4	SMAD family member 3	1140	Sites in UTR	1	0	0	1	0	gga-miR-133a-5p	N/A	N/A	N/A	-0.17	-0.23	N/A
HMGA2	0403681.2	high mobility group AT-hook 2	8021	Sites in UTR	1	0	0	1	0	gga-miR-133a-5p	N/A	N/A	N/A	-0.17	-0.17	N/A
SULF1	0458141.2	sulfatase 1	11	Sites in UTR	1	0	1	0	0	gga-miR-133a-5p	N/A	N/A	N/A	-0.17	-0.17	N/A
ASIC4	0347842.3	acid-sensing (proton-gated) ion channel family member 4	5	Sites in UTR	1	0	0	1	0	gga-miR-133a-5p	N/A	N/A	N/A	-0.17	-0.17	N/A
HAPLN4	0291481.7	hyaluronan and proteoglycan link protein 4	16	Sites in UTR	1	0	0	1	1	gga-miR-133a-5p	N/A	N/A	N/A	-0.17	-0.17	N/A
NRG2	0394770.1	neuregulin 2	9	Sites in UTR	1	0	0	1	0	gga-miR-133a-5p	N/A	N/A	N/A	-0.17	-0.17	N/A
HIPK1	0369558.1	homeodomain interacting protein kinase 1	930	Sites in UTR	2	1	0	1	0	gga-miR-133a-5p	N/A	N/A	N/A	-0.17	-0.17	N/A
LPPR4	0370185.3	Lipid phosphate phosphatase-related protein type 4	5	Sites in UTR	1	0	0	1	0	gga-miR-133a-5p	N/A	N/A	N/A	-0.17	-0.17	N/A
COL25A1	0399132.1	collagen, type XXV, alpha 1	270	Sites in UTR	1	0	1	0	0	gga-miR-133a-5p	N/A	N/A	N/A	-0.17	-0.19	N/A
ATRN	0262919.5	attractin	39	Sites in UTR	1	0	0	1	0	gga-miR-133a-5p	N/A	N/A	N/A	-0.17	-0.17	N/A
GPR158	0376351.3	G protein-coupled receptor 158	5	Sites in UTR	1	0	0	1	0	gga-miR-133a-5p	N/A	N/A	N/A	-0.17	-0.17	N/A
ACBD3	0366812.5	acyl-CoA binding domain containing 3	828	Sites in UTR	1	0	1	0	0	gga-miR-133a-5p	N/A	N/A	N/A	-0.17	-0.17	N/A
COL27A1	0356083.3	collagen, type XXVII, alpha 1	620	Sites in UTR	1	0	0	1	0	gga-miR-133a-5p	N/A	N/A	N/A	-0.17	-0.17	N/A
B4GALT1	0379731.4	UDP-Gal:betaGlcNAc beta 1,4- galactosyltransferase, polypeptide 1	2265	Sites in UTR	1	0	0	1	0	gga-miR-133a-5p	N/A	N/A	N/A	-0.17	-0.17	N/A
CTBP2	0337195.5	C-terminal binding protein 2	16	Sites in UTR	1	0	0	1	0	gga-miR-133a-5p	N/A	N/A	N/A	-0.17	-0.17	N/A
KCND1	0376477.1	potassium voltage-gated channel, Shal-related subfamily, member 1	149	Sites in UTR	1	0	0	1	0	gga-miR-133a-5p	N/A	N/A	N/A	-0.17	-0.17	N/A
PAPD7	0230859.6	PAP associated domain containing 7	3195	Sites in UTR	1	0	0	1	0	gga-miR-133a-5p	N/A	N/A	N/A	-0.16	-0.16	N/A
FAM179B	0382233.2	family with sequence similarity 179, member B	12	Sites in UTR	1	0	0	1	0	gga-miR-133a-5p	N/A	N/A	N/A	-0.16	-0.16	N/A
TMEM170B	0379426.1	transmembrane protein 170B	489	Sites in UTR	1	0	1	0	0	gga-miR-133a-5p	N/A	N/A	N/A	-0.16	-0.18	N/A
MBNL2	0345429.6	muscleblind-like splicing regulator 2	34	Sites in UTR	1	0	1	0	0	gga-miR-133a-5p	N/A	N/A	N/A	-0.16	-0.20	N/A
ZNF671	0317398.6	zinc finger protein 671	35	Sites in UTR	1	0	0	1	0	gga-miR-133a-5p	N/A	N/A	N/A	-0.16	-0.32	N/A
HOXD11	0249504.5	homeobox D11	124	Sites in UTR	1	1	0	0	0	gga-miR-133a-5p	N/A	N/A	N/A	-0.16	-0.47	N/A
RAX2	0555978.1	retina and anterior neural fold homeobox 2	5	Sites in UTR	1	0	0	1	0	gga-miR-133a-5p	N/A	N/A	N/A	-0.16	-0.16	N/A
GLRA3	0274093.3	glycine receptor, alpha 3	5	Sites in UTR	1	0	0	1	0	gga-miR-133a-5p	N/A	N/A	N/A	-0.16	-0.16	N/A
RTTN	0454359.1	rotatin	288	Sites in UTR	1	0	0	1	0	gga-miR-133a-5p	N/A	N/A	N/A	-0.16	-0.16	N/A
NAT8L	0331662.3	N-acetyltransferase 8-like (GCN5-related, putative)	220	Sites in UTR	1	0	0	1	0	gga-miR-133a-5p	N/A	N/A	N/A	-0.16	-0.16	N/A
PATZ1	0405309.3	POZ (BTB) and AT hook containing zinc finger 1	165	Sites in UTR	1	0	0	1	0	gga-miR-133a-5p	N/A	N/A	N/A	-0.16	-0.16	N/A
DIP2C	0280886.6	DIP2 disco-interacting protein 2 homolog C (Drosophila)	359	Sites in UTR	2	1	1	0	0	gga-miR-133a-5p	N/A	N/A	N/A	-0.16	-0.20	N/A
SLC39A9	0031146.4	solute carrier family 39, member 9	824	Sites in UTR	1	0	1	0	0	gga-miR-133a-5p	N/A	N/A	N/A	-0.16	-0.22	N/A
LRCH1	0311191.6	leucine-rich repeats and calponin homology (CH) domain containing 1	381	Sites in UTR	1	0	1	0	0	gga-miR-133a-5p	N/A	N/A	N/A	-0.16	-0.16	N/A
NIPBL	0448238.2	Nipped-B homolog (Drosophila)	250	Sites in UTR	1	0	0	1	0	gga-miR-133a-5p	N/A	N/A	N/A	-0.16	-0.16	N/A
PALM2	0448454.2	paralemmin 2	35	Sites in UTR	1	0	0	1	0	gga-miR-133a-5p	N/A	N/A	N/A	-0.16	-0.20	N/A
PCDH7	0543491.1	protocadherin 7	95	Sites in UTR	1	0	1	0	0	gga-miR-133a-5p	N/A	N/A	N/A	-0.16	-0.18	N/A
KPNA3	0261667.3	karyopherin alpha 3 (importin alpha 4)	104	Sites in UTR	1	0	0	1	0	gga-miR-133a-5p	N/A	N/A	N/A	-0.16	-0.26	N/A
PICK1	0404072.3	protein interacting with PRKCA 1	155	Sites in UTR	1	0	0	1	0	gga-miR-133a-5p	N/A	N/A	N/A	-0.16	-0.16	N/A
SLC6A5	0525748.1	solute carrier family 6 (neurotransmitter transporter), member 5	5	Sites in UTR	1	0	0	1	0	gga-miR-133a-5p	N/A	N/A	N/A	-0.16	-0.16	N/A
LIN28A	0326279.6	lin-28 homolog A (C. elegans)	5	Sites in UTR	1	0	0	1	0	gga-miR-133a-5p	N/A	N/A	N/A	-0.15	-0.15	N/A
PPARGC1A	0264867.2	peroxisome proliferator-activated receptor gamma, coactivator 1 alpha	19	Sites in UTR	1	0	0	1	0	gga-miR-133a-5p	N/A	N/A	N/A	-0.15	-0.18	N/A
KIF13A	0378814.5	kinesin family member 13A	725	Sites in UTR	1	0	0	1	1	gga-miR-133a-5p	N/A	N/A	N/A	-0.15	-0.16	N/A
ZNF778	0433976.2	zinc finger protein 778	11	Sites in UTR	1	0	0	1	0	gga-miR-133a-5p	N/A	N/A	N/A	-0.15	-0.29	N/A
IMPAD1	0262644.4	inositol monophosphatase domain containing 1	1488	Sites in UTR	1	1	0	0	0	gga-miR-133a-5p	N/A	N/A	N/A	-0.15	-0.56	N/A
LYST	0389794.3	lysosomal trafficking regulator	9	Sites in UTR	1	1	0	0	0	gga-miR-133a-5p	N/A	N/A	N/A	-0.15	-0.15	N/A
PPP2R2D	0422256.2	protein phosphatase 2, regulatory subunit B, delta	169	Sites in UTR	1	0	0	1	0	gga-miR-133a-5p	N/A	N/A	N/A	-0.15	-0.27	N/A
FAM46A	0369754.3	family with sequence similarity 46, member A	899	Sites in UTR	1	0	0	1	0	gga-miR-133a-5p	N/A	N/A	N/A	-0.15	-0.15	N/A
HMGXB4	0216106.5	HMG box domain containing 4	966	Sites in UTR	1	0	0	1	1	gga-miR-133a-5p	N/A	N/A	N/A	-0.15	-0.15	N/A
CACNA2D1	0356860.3	calcium channel, voltage-dependent, alpha 2/delta subunit 1	418	Sites in UTR	1	0	0	1	0	gga-miR-133a-5p	N/A	N/A	N/A	-0.15	-0.17	N/A
CD44	0278386.6	CD44 molecule (Indian blood group)	1543	Sites in UTR	1	0	0	1	0	gga-miR-133a-5p	N/A	N/A	N/A	-0.15	-0.27	N/A
NUMA1	0351960.6	nuclear mitotic apparatus protein 1	7	Sites in UTR	1	0	0	1	0	gga-miR-133a-5p	N/A	N/A	N/A	-0.15	-0.15	N/A
RETSAT	0295802.4	retinol saturase (all-trans-retinol 13,14-reductase)	2045	Sites in UTR	1	0	0	1	0	gga-miR-133a-5p	N/A	N/A	N/A	-0.15	-0.15	N/A
RTF1	0389629.4	Rtf1, Paf1/RNA polymerase II complex component, homolog (S. cerevisiae)	1869	Sites in UTR	1	0	1	0	0	gga-miR-133a-5p	N/A	N/A	N/A	-0.15	-0.17	N/A
BAZ1B	0339594.4	bromodomain adjacent to zinc finger domain, 1B	40	Sites in UTR	1	0	0	1	0	gga-miR-133a-5p	N/A	N/A	N/A	-0.15	-0.15	N/A
FER	0281092.4	fer (fps/fes related) tyrosine kinase	665	Sites in UTR	1	0	0	1	0	gga-miR-133a-5p	N/A	N/A	N/A	-0.15	-0.15	N/A
TRIOBP	0406386.3	TRIO and F-actin binding protein	1545	Sites in UTR	1	0	0	1	0	gga-miR-133a-5p	N/A	N/A	N/A	-0.15	-0.29	N/A
CXXC5	0302517.3	CXXC finger protein 5	1285	Sites in UTR	1	0	0	1	0	gga-miR-133a-5p	N/A	N/A	N/A	-0.15	-0.24	N/A
CHD2	0394196.4	chromodomain helicase DNA binding protein 2	1237	Sites in UTR	1	0	0	1	0	gga-miR-133a-5p	N/A	N/A	N/A	-0.15	-0.15	N/A
LARP1B	0441387.1	La ribonucleoprotein domain family, member 1B	32	Sites in UTR	1	0	1	0	0	gga-miR-133a-5p	N/A	N/A	N/A	-0.15	-0.18	N/A
ABR	0302538.5	active BCR-related	58	Sites in UTR	1	0	1	0	0	gga-miR-133a-5p	N/A	N/A	N/A	-0.15	-0.20	N/A
FGF9	0382353.5	fibroblast growth factor 9	136	Sites in UTR	1	1	0	0	0	gga-miR-133a-5p	N/A	N/A	N/A	-0.14	-0.25	N/A
SP8	0418710.2	Sp8 transcription factor	95	Sites in UTR	1	0	1	0	0	gga-miR-133a-5p	N/A	N/A	N/A	-0.14	-0.23	N/A
ADAMTSL1	0380548.4	ADAMTS-like 1	38	Sites in UTR	1	0	0	1	0	gga-miR-133a-5p	N/A	N/A	N/A	-0.14	-0.22	N/A
ATXN1L	0427980.2	ataxin 1-like	12	Sites in UTR	1	0	0	1	1	gga-miR-133a-5p	N/A	N/A	N/A	-0.14	-0.14	N/A
INHBB	0295228.3	inhibin, beta B	75	Sites in UTR	1	0	0	1	0	gga-miR-133a-5p	N/A	N/A	N/A	-0.14	-0.14	N/A
ERBB4	0342788.4	v-erb-b2 avian erythroblastic leukemia viral oncogene homolog 4	27	Sites in UTR	1	0	0	1	0	gga-miR-133a-5p	N/A	N/A	N/A	-0.14	-0.14	N/A
FAM83G	0388995.6	family with sequence similarity 83, member G	322	Sites in UTR	1	0	0	1	1	gga-miR-133a-5p	N/A	N/A	N/A	-0.14	-0.14	N/A
NRCAM	0379028.3	neuronal cell adhesion molecule	152	Sites in UTR	1	0	0	1	0	gga-miR-133a-5p	N/A	N/A	N/A	-0.14	-0.14	N/A
CBL	0264033.4	Cbl proto-oncogene, E3 ubiquitin protein ligase	309	Sites in UTR	1	0	0	1	0	gga-miR-133a-5p	N/A	N/A	N/A	-0.14	-0.14	N/A
SCRT1	0332135.4	scratch homolog 1, zinc finger protein (Drosophila)	5	Sites in UTR	1	0	0	1	0	gga-miR-133a-5p	N/A	N/A	N/A	-0.14	-0.14	N/A
FMR1	0370471.3	fragile X mental retardation 1	1155	Sites in UTR	1	0	1	0	0	gga-miR-133a-5p	N/A	N/A	N/A	-0.14	-0.14	N/A
FAR1	0354817.3	fatty acyl CoA reductase 1	814	Sites in UTR	1	0	0	1	0	gga-miR-133a-5p	N/A	N/A	N/A	-0.14	-0.15	N/A
DAB2IP	0408936.3	DAB2 interacting protein	1787	Sites in UTR	1	0	0	1	0	gga-miR-133a-5p	N/A	N/A	N/A	-0.14	-0.14	N/A
VANGL2	0368061.2	VANGL planar cell polarity protein 2	560	Sites in UTR	1	0	0	1	0	gga-miR-133a-5p	N/A	N/A	N/A	-0.14	-0.14	N/A
PSD2	0274710.3	pleckstrin and Sec7 domain containing 2	5	Sites in UTR	1	0	0	1	1	gga-miR-133a-5p	N/A	N/A	N/A	-0.14	-0.14	N/A
SYNJ1	0357345.3	synaptojanin 1	143	Sites in UTR	1	0	0	1	0	gga-miR-133a-5p	N/A	N/A	N/A	-0.14	-0.15	N/A
NR3C2	0344721.4	nuclear receptor subfamily 3, group C, member 2	425	Sites in UTR	1	1	0	0	0	gga-miR-133a-5p	N/A	N/A	N/A	-0.14	-0.14	N/A
TOR4A	0357503.2	torsin family 4, member A	222	Sites in UTR	1	0	1	0	1	gga-miR-133a-5p	N/A	N/A	N/A	-0.14	-0.14	N/A
AFF2	0370460.2	AF4/FMR2 family, member 2	8	Sites in UTR	1	0	1	0	0	gga-miR-133a-5p	N/A	N/A	N/A	-0.14	-0.14	N/A
SPIN1	0375859.3	spindlin 1	686	Sites in UTR	1	0	1	0	0	gga-miR-133a-5p	N/A	N/A	N/A	-0.14	-0.14	N/A
FOXO3	0343882.6	forkhead box O3	32	Sites in UTR	1	0	0	1	0	gga-miR-133a-5p	N/A	N/A	N/A	-0.14	-0.14	N/A
PAPPA	0328252.3	pregnancy-associated plasma protein A, pappalysin 1	350	Sites in UTR	1	0	0	1	0	gga-miR-133a-5p	N/A	N/A	N/A	-0.14	-0.15	N/A
LSM14A	0433627.5	LSM14A, SCD6 homolog A (S. cerevisiae)	362	Sites in UTR	1	0	0	1	0	gga-miR-133a-5p	N/A	N/A	N/A	-0.13	-0.20	N/A
DIP2B	0301180.5	DIP2 disco-interacting protein 2 homolog B (Drosophila)	1613	Sites in UTR	1	0	1	0	0	gga-miR-133a-5p	N/A	N/A	N/A	-0.13	-0.14	N/A
CUL5	0393094.2	cullin 5	761	Sites in UTR	1	0	0	1	0	gga-miR-133a-5p	N/A	N/A	N/A	-0.13	-0.14	N/A
LIMK2	0331728.4	LIM domain kinase 2	233	Sites in UTR	1	0	0	1	0	gga-miR-133a-5p	N/A	N/A	N/A	-0.13	-0.13	N/A
NHS	0380060.3	Nance-Horan syndrome (congenital cataracts and dental anomalies)	72	Sites in UTR	1	0	1	0	0	gga-miR-133a-5p	N/A	N/A	N/A	-0.13	-0.13	N/A
B4GALT5	0371711.4	UDP-Gal:betaGlcNAc beta 1,4- galactosyltransferase, polypeptide 5	1000	Sites in UTR	1	0	0	1	0	gga-miR-133a-5p	N/A	N/A	N/A	-0.13	-0.13	N/A
VWA1	0338660.5	von Willebrand factor A domain containing 1	145	Sites in UTR	2	1	0	1	3	gga-miR-133a-5p	N/A	N/A	N/A	-0.13	-0.58	N/A
MRRF	0344641.3	mitochondrial ribosome recycling factor	85	Sites in UTR	1	1	0	0	0	gga-miR-133a-5p	N/A	N/A	N/A	-0.13	-0.63	N/A
GRIP1	0398016.3	glutamate receptor interacting protein 1	28	Sites in UTR	1	0	0	1	0	gga-miR-133a-5p	N/A	N/A	N/A	-0.13	-0.13	N/A
KLHL28	0396128.4	kelch-like family member 28	9	Sites in UTR	1	0	0	1	0	gga-miR-133a-5p	N/A	N/A	N/A	-0.13	-0.13	N/A
ATP11A	0487903.1	ATPase, class VI, type 11A	731	Sites in UTR	1	0	0	1	0	gga-miR-133a-5p	N/A	N/A	N/A	-0.13	-0.14	N/A
SCN2A	0375437.2	sodium channel, voltage-gated, type II, alpha subunit	7	Sites in UTR	1	0	1	0	0	gga-miR-133a-5p	N/A	N/A	N/A	-0.13	-0.13	N/A
PRDM10	0358825.5	PR domain containing 10	68	Sites in UTR	1	0	0	1	0	gga-miR-133a-5p	N/A	N/A	N/A	-0.13	-0.13	N/A
MACF1	0567887.1	microtubule-actin crosslinking factor 1	668	Sites in UTR	1	0	0	1	0	gga-miR-133a-5p	N/A	N/A	N/A	-0.13	-0.15	N/A
NSUN5	0428206.1	NOP2/Sun domain family, member 5	28	Sites in UTR	1	0	1	0	1	gga-miR-133a-5p	N/A	N/A	N/A	-0.13	-0.27	N/A
VGLL3	0398399.2	vestigial like 3 (Drosophila)	187	Sites in UTR	1	0	0	1	2	gga-miR-133a-5p	N/A	N/A	N/A	-0.13	-0.45	N/A
ZNF701	0540331.1	zinc finger protein 701	15	Sites in UTR	1	1	0	0	1	gga-miR-133a-5p	N/A	N/A	N/A	-0.13	-0.42	N/A
SORBS2	0284776.7	sorbin and SH3 domain containing 2	1279	Sites in UTR	1	0	1	0	0	gga-miR-133a-5p	N/A	N/A	N/A	-0.12	-0.13	N/A
DAZAP1	0336761.6	DAZ associated protein 1	3500	Sites in UTR	1	0	0	1	0	gga-miR-133a-5p	N/A	N/A	N/A	-0.12	-0.12	N/A
ATXN7	0295900.6	ataxin 7	264	Sites in UTR	1	0	0	1	0	gga-miR-133a-5p	N/A	N/A	N/A	-0.12	-0.15	N/A
STARD13	0336934.5	StAR-related lipid transfer (START) domain containing 13	314	Sites in UTR	1	1	0	0	0	gga-miR-133a-5p	N/A	N/A	N/A	-0.12	-0.17	N/A
SIX3	0260653.3	SIX homeobox 3	15	Sites in UTR	1	0	1	0	0	gga-miR-133a-5p	N/A	N/A	N/A	-0.12	-0.41	N/A
ABHD17A	0590661.1	abhydrolase domain containing 17A	202	Sites in UTR	1	0	0	1	0	gga-miR-133a-5p	N/A	N/A	N/A	-0.12	-0.12	N/A
FRS2	0550389.1	fibroblast growth factor receptor substrate 2	176	Sites in UTR	1	0	0	1	0	gga-miR-133a-5p	N/A	N/A	N/A	-0.12	-0.17	N/A
USP47	0339865.5	ubiquitin specific peptidase 47	665	Sites in UTR	1	0	0	1	0	gga-miR-133a-5p	N/A	N/A	N/A	-0.12	-0.14	N/A
MYEF2	0324324.7	myelin expression factor 2	358	Sites in UTR	1	0	0	1	1	gga-miR-133a-5p	N/A	N/A	N/A	-0.12	-0.29	N/A
LHX1	0254457.5	LIM homeobox 1	15	Sites in UTR	1	0	0	1	0	gga-miR-133a-5p	N/A	N/A	N/A	-0.12	-0.12	N/A
TUBGCP6	0439308.2	tubulin, gamma complex associated protein 6	1062	Sites in UTR	1	0	1	0	1	gga-miR-133a-5p	N/A	N/A	N/A	-0.12	-0.12	N/A
CTCF	0264010.4	CCCTC-binding factor (zinc finger protein)	1037	Sites in UTR	1	0	0	1	0	gga-miR-133a-5p	N/A	N/A	N/A	-0.12	-0.12	N/A
RBM27	0265271.5	RNA binding motif protein 27	130	Sites in UTR	1	0	1	0	1	gga-miR-133a-5p	N/A	N/A	N/A	-0.12	-0.26	N/A
TGFB2	0366930.4	transforming growth factor, beta 2	157	Sites in UTR	1	0	0	1	0	gga-miR-133a-5p	N/A	N/A	N/A	-0.12	-0.24	N/A
DCLK1	0379892.4	doublecortin-like kinase 1	9	Sites in UTR	2	0	1	1	0	gga-miR-133a-5p	N/A	N/A	N/A	-0.12	-0.26	N/A
NLGN4X	0381095.3	neuroligin 4, X-linked	5	Sites in UTR	1	0	0	1	0	gga-miR-133a-5p	N/A	N/A	N/A	-0.12	-0.12	N/A
KIAA1468	0398130.2	KIAA1468	756	Sites in UTR	1	0	0	1	0	gga-miR-133a-5p	N/A	N/A	N/A	-0.12	-0.18	N/A
NPFFR2	0344413.5	neuropeptide FF receptor 2	8	Sites in UTR	1	0	0	1	0	gga-miR-133a-5p	N/A	N/A	N/A	-0.12	-0.34	N/A
HIVEP2	0367604.1	human immunodeficiency virus type I enhancer binding protein 2	137	Sites in UTR	2	0	0	2	0	gga-miR-133a-5p	N/A	N/A	N/A	-0.12	-0.40	N/A
SKIL	0458537.3	SKI-like oncogene	210	Sites in UTR	1	1	0	0	0	gga-miR-133a-5p	N/A	N/A	N/A	-0.11	-0.17	N/A
GIT1	0579937.1	G protein-coupled receptor kinase interacting ArfGAP 1	18	Sites in UTR	1	0	1	0	0	gga-miR-133a-5p	N/A	N/A	N/A	-0.11	-0.11	N/A
GRM1	0392299.2	glutamate receptor, metabotropic 1	5	Sites in UTR	1	0	0	1	1	gga-miR-133a-5p	N/A	N/A	N/A	-0.11	-0.11	N/A
PPP2R5E	0337537.3	protein phosphatase 2, regulatory subunit B', epsilon isoform	23	Sites in UTR	2	0	2	0	0	gga-miR-133a-5p	N/A	N/A	N/A	-0.11	-0.31	N/A
MLLT3	0380338.4	myeloid/lymphoid or mixed-lineage leukemia (trithorax homolog, Drosophila); translocated to, 3	385	Sites in UTR	1	0	1	0	0	gga-miR-133a-5p	N/A	N/A	N/A	-0.11	-0.21	N/A
MPLKIP	0306984.6	M-phase specific PLK1 interacting protein	32	Sites in UTR	1	0	1	0	0	gga-miR-133a-5p	N/A	N/A	N/A	-0.11	-0.24	N/A
SERAC1	0367102.2	serine active site containing 1	129	Sites in UTR	1	0	1	0	0	gga-miR-133a-5p	N/A	N/A	N/A	-0.11	-0.25	N/A
NR3C1	0394464.2	nuclear receptor subfamily 3, group C, member 1 (glucocorticoid receptor)	682	Sites in UTR	1	1	0	0	1	gga-miR-133a-5p	N/A	N/A	N/A	-0.11	-0.27	N/A
SOX5	0546136.1	SRY (sex determining region Y)-box 5	43	Sites in UTR	1	1	0	0	0	gga-miR-133a-5p	N/A	N/A	N/A	-0.11	-0.34	N/A
AQP4	0383168.4	aquaporin 4	10	Sites in UTR	1	0	0	1	0	gga-miR-133a-5p	N/A	N/A	N/A	-0.11	-0.14	N/A
KDM5A	0399788.2	lysine (K)-specific demethylase 5A	118	Sites in UTR	2	1	0	1	2	gga-miR-133a-5p	N/A	N/A	N/A	-0.10	-0.42	N/A
SMIM13	0416247.2	small integral membrane protein 13	199	Sites in UTR	1	0	0	1	0	gga-miR-133a-5p	N/A	N/A	N/A	-0.10	-0.27	N/A
AAK1	0409085.4	AP2 associated kinase 1	27	Sites in UTR	1	0	0	1	0	gga-miR-133a-5p	N/A	N/A	N/A	-0.10	-0.24	N/A
COL5A2	0374866.3	collagen, type V, alpha 2	4327	Sites in UTR	1	0	0	1	0	gga-miR-133a-5p	N/A	N/A	N/A	-0.10	-0.15	N/A
EBF1	0313708.6	early B-cell factor 1	42	Sites in UTR	1	0	0	1	0	gga-miR-133a-5p	N/A	N/A	N/A	-0.10	-0.17	N/A
IGF1R	0268035.6	insulin-like growth factor 1 receptor	561	Sites in UTR	1	0	0	1	0	gga-miR-133a-5p	N/A	N/A	N/A	-0.10	-0.15	N/A
MAN1A2	0356554.3	mannosidase, alpha, class 1A, member 2	603	Sites in UTR	1	0	0	1	0	gga-miR-133a-5p	N/A	N/A	N/A	-0.10	-0.19	N/A
ZNF292	0369577.3	zinc finger protein 292	230	Sites in UTR	1	0	0	1	0	gga-miR-133a-5p	N/A	N/A	N/A	-0.10	-0.13	N/A
RELN	0428762.1	reelin	252	Sites in UTR	1	0	0	1	0	gga-miR-133a-5p	N/A	N/A	N/A	-0.10	-0.16	N/A
RBM38	0440234.2	RNA binding motif protein 38	18	Sites in UTR	1	0	1	0	0	gga-miR-133a-5p	N/A	N/A	N/A	-0.10	-0.14	N/A
GBX2	0551105.1	gastrulation brain homeobox 2	53	Sites in UTR	1	0	0	1	1	gga-miR-133a-5p	N/A	N/A	N/A	-0.10	-0.18	N/A
MPRIP	0341712.4	myosin phosphatase Rho interacting protein	521	Sites in UTR	1	0	0	1	0	gga-miR-133a-5p	N/A	N/A	N/A	-0.10	-0.16	N/A
PHYHIPL	0373880.4	phytanoyl-CoA 2-hydroxylase interacting protein-like	26	Sites in UTR	1	0	1	0	0	gga-miR-133a-5p	N/A	N/A	N/A	-0.10	-0.26	N/A
HDAC9	0405010.3	histone deacetylase 9	13	Sites in UTR	1	0	0	1	0	gga-miR-133a-5p	N/A	N/A	N/A	-0.10	-0.27	N/A
DUSP8	0397374.3	dual specificity phosphatase 8	26	Sites in UTR	1	0	0	1	0	gga-miR-133a-5p	N/A	N/A	N/A	-0.10	-0.11	N/A
KIAA0930	0336156.5	KIAA0930	1107	Sites in UTR	1	0	1	0	0	gga-miR-133a-5p	N/A	N/A	N/A	-0.09	-0.33	N/A
ZNF737	0427401.4	zinc finger protein 737	7	Sites in UTR	1	1	0	0	0	gga-miR-133a-5p	N/A	N/A	N/A	-0.09	-0.46	N/A
TMEM222	0374076.4	transmembrane protein 222	312	Sites in UTR	1	0	0	1	0	gga-miR-133a-5p	N/A	N/A	N/A	-0.09	-0.09	N/A
SMARCE1	0377808.4	SWI/SNF related, matrix associated, actin dependent regulator of chromatin, subfamily e, member 1	252	Sites in UTR	1	0	0	1	0	gga-miR-133a-5p	N/A	N/A	N/A	-0.09	-0.36	N/A
HSPA4L	0296464.4	heat shock 70kDa protein 4-like	348	Sites in UTR	1	1	0	0	0	gga-miR-133a-5p	N/A	N/A	N/A	-0.09	-0.37	N/A
MLLT10	0377072.3	myeloid/lymphoid or mixed-lineage leukemia (trithorax homolog, Drosophila); translocated to, 10	495	Sites in UTR	1	0	0	1	0	gga-miR-133a-5p	N/A	N/A	N/A	-0.09	-0.09	N/A
ATP2B4	0367218.3	ATPase, Ca++ transporting, plasma membrane 4	7311	Sites in UTR	1	0	0	1	1	gga-miR-133a-5p	N/A	N/A	N/A	-0.09	-0.09	N/A
PCDH19	0420881.2	protocadherin 19	7	Sites in UTR	1	1	0	0	0	gga-miR-133a-5p	N/A	N/A	N/A	-0.09	-0.09	N/A
DOK6	0382713.5	docking protein 6	8	Sites in UTR	1	0	1	0	0	gga-miR-133a-5p	N/A	N/A	N/A	-0.09	-0.11	N/A
PDE4D	0340635.6	phosphodiesterase 4D, cAMP-specific	747	Sites in UTR	1	0	1	0	0	gga-miR-133a-5p	N/A	N/A	N/A	-0.09	-0.10	N/A
DOT1L	0398665.3	DOT1-like histone H3K79 methyltransferase	439	Sites in UTR	1	0	0	1	0	gga-miR-133a-5p	N/A	N/A	N/A	-0.09	-0.10	N/A
NOL10	0345985.3	nucleolar protein 10	106	Sites in UTR	1	0	0	1	0	gga-miR-133a-5p	N/A	N/A	N/A	-0.09	-0.23	N/A
PMEPA1	0341744.3	prostate transmembrane protein, androgen induced 1	736	Sites in UTR	1	0	0	1	0	gga-miR-133a-5p	N/A	N/A	N/A	-0.09	-0.15	N/A
ZFAND3	0287218.4	zinc finger, AN1-type domain 3	86	Sites in UTR	1	0	0	1	0	gga-miR-133a-5p	N/A	N/A	N/A	-0.09	-0.14	N/A
TEAD1	0361905.4	TEA domain family member 1 (SV40 transcriptional enhancer factor)	740	Sites in UTR	1	0	1	0	1	gga-miR-133a-5p	N/A	N/A	N/A	-0.08	-0.09	N/A
CNOT6	0393356.1	CCR4-NOT transcription complex, subunit 6	300	Sites in UTR	1	0	0	1	0	gga-miR-133a-5p	N/A	N/A	N/A	-0.08	-0.26	N/A
ZNF217	0371471.2	zinc finger protein 217	668	Sites in UTR	1	0	1	0	0	gga-miR-133a-5p	N/A	N/A	N/A	-0.08	-0.08	N/A
UNC5A	0261961.3	unc-5 homolog A (C. elegans)	7	Sites in UTR	1	0	0	1	0	gga-miR-133a-5p	N/A	N/A	N/A	-0.08	-0.11	N/A
RSF1	0308488.6	remodeling and spacing factor 1	216	Sites in UTR	1	0	1	0	0	gga-miR-133a-5p	N/A	N/A	N/A	-0.08	-0.08	N/A
C14orf37	0267485.7	chromosome 14 open reading frame 37	25	Sites in UTR	1	0	0	1	0	gga-miR-133a-5p	N/A	N/A	N/A	-0.08	-0.23	N/A
DST	0312431.6	dystonin	439	Sites in UTR	1	0	0	1	0	gga-miR-133a-5p	N/A	N/A	N/A	-0.08	-0.08	N/A
COL8A1	0261037.3	collagen, type VIII, alpha 1	601	Sites in UTR	1	0	1	0	0	gga-miR-133a-5p	N/A	N/A	N/A	-0.08	-0.09	N/A
SLC12A5	0243964.3	solute carrier family 12 (potassium/chloride transporter), member 5	5	Sites in UTR	1	0	0	1	0	gga-miR-133a-5p	N/A	N/A	N/A	-0.08	-0.08	N/A
SLC4A7	0295736.5	solute carrier family 4, sodium bicarbonate cotransporter, member 7	146	Sites in UTR	1	0	1	0	0	gga-miR-133a-5p	N/A	N/A	N/A	-0.08	-0.10	N/A
OTP	0306422.3	orthopedia homeobox	9	Sites in UTR	1	0	1	0	0	gga-miR-133a-5p	N/A	N/A	N/A	-0.08	-0.08	N/A
WWTR1	0465804.1	WW domain containing transcription regulator 1	828	Sites in UTR	1	0	0	1	0	gga-miR-133a-5p	N/A	N/A	N/A	-0.08	-0.27	N/A
SUV420H1	0304363.4	suppressor of variegation 4-20 homolog 1 (Drosophila)	62	Sites in UTR	1	0	0	1	0	gga-miR-133a-5p	N/A	N/A	N/A	-0.08	-0.21	N/A
GPM6B	0454189.2	glycoprotein M6B	135	Sites in UTR	1	0	0	1	0	gga-miR-133a-5p	N/A	N/A	N/A	-0.08	-0.19	N/A
MARCH5	0358935.2	membrane-associated ring finger (C3HC4) 5	881	Sites in UTR	1	1	0	0	0	gga-miR-133a-5p	N/A	N/A	N/A	-0.08	-0.41	N/A
TJP1	0346128.6	tight junction protein 1	140	Sites in UTR	1	0	0	1	0	gga-miR-133a-5p	N/A	N/A	N/A	-0.08	-0.20	N/A
ZNF675	0359788.4	zinc finger protein 675	81	Sites in UTR	1	1	0	0	0	gga-miR-133a-5p	N/A	N/A	N/A	-0.08	-0.53	N/A
LPHN2	0370715.1	latrophilin 2	407	Sites in UTR	1	0	1	0	0	gga-miR-133a-5p	N/A	N/A	N/A	-0.07	-0.07	N/A
N4BP2L2	0267068.3	NEDD4 binding protein 2-like 2	74	Sites in UTR	1	0	0	1	1	gga-miR-133a-5p	N/A	N/A	N/A	-0.07	-0.27	N/A
VPS35	0299138.7	vacuolar protein sorting 35 homolog (S. cerevisiae)	1801	Sites in UTR	1	0	0	1	0	gga-miR-133a-5p	N/A	N/A	N/A	-0.07	-0.23	N/A
COG1	0299886.4	component of oligomeric golgi complex 1	111	Sites in UTR	1	0	0	1	0	gga-miR-133a-5p	N/A	N/A	N/A	-0.07	-0.23	N/A
CEPT1	0545121.1	choline/ethanolamine phosphotransferase 1	148	Sites in UTR	1	0	0	1	0	gga-miR-133a-5p	N/A	N/A	N/A	-0.07	-0.20	N/A
LMTK2	0297293.5	lemur tyrosine kinase 2	51	Sites in UTR	1	0	0	1	0	gga-miR-133a-5p	N/A	N/A	N/A	-0.07	-0.21	N/A
FAM117B	0392238.2	family with sequence similarity 117, member B	245	Sites in UTR	1*	0	0	0	2	gga-miR-133a-5p	N/A	N/A	N/A	-0.07	-0.07	N/A
SLC23A2	0338244.1	solute carrier family 23 (ascorbic acid transporter), member 2	121	Sites in UTR	1	0	0	1	0	gga-miR-133a-5p	N/A	N/A	N/A	-0.07	-0.12	N/A
PRKCE	0306156.3	protein kinase C, epsilon	164	Sites in UTR	1	1	0	0	0	gga-miR-133a-5p	N/A	N/A	N/A	-0.07	-0.07	N/A
PPM1A	0395076.4	protein phosphatase, Mg2+/Mn2+ dependent, 1A	412	Sites in UTR	1	1	0	0	0	gga-miR-133a-5p	N/A	N/A	N/A	-0.07	-0.39	N/A
PLXDC2	0377252.4	plexin domain containing 2	506	Sites in UTR	1	0	0	1	0	gga-miR-133a-5p	N/A	N/A	N/A	-0.06	-0.18	N/A
LNPEP	0231368.5	leucyl/cystinyl aminopeptidase	28	Sites in UTR	1	1	0	0	0	gga-miR-133a-5p	N/A	N/A	N/A	-0.06	-0.39	N/A
ARHGEF12	0397843.2	Rho guanine nucleotide exchange factor (GEF) 12	815	Sites in UTR	1	0	0	1	1	gga-miR-133a-5p	N/A	N/A	N/A	-0.06	-0.07	N/A
DNM1L	0452533.2	dynamin 1-like	399	Sites in UTR	1	0	1	0	0	gga-miR-133a-5p	N/A	N/A	N/A	-0.06	-0.31	N/A
SMG6	0544865.1	SMG6 nonsense mediated mRNA decay factor	832	Sites in UTR	1	0	1	0	0	gga-miR-133a-5p	N/A	N/A	N/A	-0.06	-0.06	N/A
ETF1	0499810.2	eukaryotic translation termination factor 1	31	Sites in UTR	1	0	1	0	0	gga-miR-133a-5p	N/A	N/A	N/A	-0.06	-0.07	N/A
C5orf24	0394976.3	chromosome 5 open reading frame 24	2668	Sites in UTR	1	0	0	1	0	gga-miR-133a-5p	N/A	N/A	N/A	-0.06	-0.06	N/A
MTF2	0370298.4	metal response element binding transcription factor 2	653	Sites in UTR	1	0	0	1	0	gga-miR-133a-5p	N/A	N/A	N/A	-0.06	-0.17	N/A
BTF3L4	0489308.2	basic transcription factor 3-like 4	1245	Sites in UTR	1	0	1	0	0	gga-miR-133a-5p	N/A	N/A	N/A	-0.06	-0.32	N/A
ARHGAP6	0380736.1	Rho GTPase activating protein 6	12	Sites in UTR	1	0	1	0	0	gga-miR-133a-5p	N/A	N/A	N/A	-0.06	-0.06	N/A
STXBP6	0396700.1	syntaxin binding protein 6 (amisyn)	40	Sites in UTR	1	0	0	1	0	gga-miR-133a-5p	N/A	N/A	N/A	-0.06	-0.20	N/A
LPPR5	0370188.3	Lipid phosphate phosphatase-related protein type 5	23	Sites in UTR	1	0	0	1	0	gga-miR-133a-5p	N/A	N/A	N/A	-0.06	-0.28	N/A
GJC1	0426548.1	gap junction protein, gamma 1, 45kDa	195	Sites in UTR	1	0	0	1	0	gga-miR-133a-5p	N/A	N/A	N/A	-0.05	-0.33	N/A
NR4A3	0330847.1	nuclear receptor subfamily 4, group A, member 3	244	Sites in UTR	1	0	0	1	1	gga-miR-133a-5p	N/A	N/A	N/A	-0.05	-0.10	N/A
CALML4	0395465.3	calmodulin-like 4	307	Sites in UTR	1	0	0	1	0	gga-miR-133a-5p	N/A	N/A	N/A	-0.05	-0.25	N/A
MXI1	0332674.5	MAX interactor 1, dimerization protein	278	Sites in UTR	1	0	0	1	0	gga-miR-133a-5p	N/A	N/A	N/A	-0.05	-0.28	N/A
LTB4R	0396789.4	leukotriene B4 receptor	70	Sites in UTR	1	0	0	1	1	gga-miR-133a-5p	N/A	N/A	N/A	-0.05	-0.40	N/A
FIGN	0333129.3	fidgetin	10	Sites in UTR	1	0	1	0	1	gga-miR-133a-5p	N/A	N/A	N/A	-0.05	-0.10	N/A
SLC7A11	0280612.5	solute carrier family 7 (anionic amino acid transporter light chain, xc- system), member 11	61	Sites in UTR	1	0	1	0	0	gga-miR-133a-5p	N/A	N/A	N/A	-0.05	-0.20	N/A
TMEM178B	0565468.1	transmembrane protein 178B	129	Sites in UTR	1	0	1	0	0	gga-miR-133a-5p	N/A	N/A	N/A	-0.05	-0.05	N/A
SCML2	0398048.3	sex comb on midleg-like 2 (Drosophila)	7	Sites in UTR	1	0	0	1	0	gga-miR-133a-5p	N/A	N/A	N/A	-0.05	-0.21	N/A
USP49	0394253.3	ubiquitin specific peptidase 49	44	Sites in UTR	2	1	1	0	0	gga-miR-133a-5p	N/A	N/A	N/A	-0.04	-0.43	N/A
TOX	0361421.1	thymocyte selection-associated high mobility group box	139	Sites in UTR	1	1	0	0	0	gga-miR-133a-5p	N/A	N/A	N/A	-0.04	-0.44	N/A
PDE7B	0308191.6	phosphodiesterase 7B	148	Sites in UTR	1	0	0	1	0	gga-miR-133a-5p	N/A	N/A	N/A	-0.04	-0.20	N/A
THAP1	0345117.2	THAP domain containing, apoptosis associated protein 1	196	Sites in UTR	1	0	0	1	0	gga-miR-133a-5p	N/A	N/A	N/A	-0.04	-0.42	N/A
ZNF827	0379448.4	zinc finger protein 827	17	Sites in UTR	1	0	0	1	0	gga-miR-133a-5p	N/A	N/A	N/A	-0.04	-0.15	N/A
PTBP3	0374257.1	polypyrimidine tract binding protein 3	214	Sites in UTR	1	0	1	0	0	gga-miR-133a-5p	N/A	N/A	N/A	-0.04	-0.14	N/A
EML6	0356458.6	echinoderm microtubule associated protein like 6	39	Sites in UTR	1	1	0	0	0	gga-miR-133a-5p	N/A	N/A	N/A	-0.04	-0.35	N/A
NSL1	0422588.2	NSL1, MIS12 kinetochore complex component	180	Sites in UTR	1	0	0	1	0	gga-miR-133a-5p	N/A	N/A	N/A	-0.04	-0.33	N/A
SEMA3A	0265362.4	sema domain, immunoglobulin domain (Ig), short basic domain, secreted, (semaphorin) 3A	162	Sites in UTR	1	0	0	1	0	gga-miR-133a-5p	N/A	N/A	N/A	-0.04	-0.24	N/A
ZCCHC8	0536306.1	zinc finger, CCHC domain containing 8	297	Sites in UTR	1	1	0	0	0	gga-miR-133a-5p	N/A	N/A	N/A	-0.04	-0.52	N/A
KLHL4	0373119.4	kelch-like family member 4	58	Sites in UTR	1	0	1	0	0	gga-miR-133a-5p	N/A	N/A	N/A	-0.04	-0.19	N/A
CINP	0541568.2	cyclin-dependent kinase 2 interacting protein	2407	Sites in UTR	1	0	1	0	0	gga-miR-133a-5p	N/A	N/A	N/A	-0.04	-0.39	N/A
C2orf44	0406895.3	chromosome 2 open reading frame 44	104	Sites in UTR	1	0	1	0	0	gga-miR-133a-5p	N/A	N/A	N/A	-0.04	-0.29	N/A
SMURF1	0361368.2	SMAD specific E3 ubiquitin protein ligase 1	58	Sites in UTR	1	0	1	0	1	gga-miR-133a-5p	N/A	N/A	N/A	-0.04	-0.16	N/A
C19orf25	0588849.1	chromosome 19 open reading frame 25	498	Sites in UTR	1	0	0	1	1	gga-miR-133a-5p	N/A	N/A	N/A	-0.04	-0.21	N/A
PCNX	0304743.2	pecanex homolog (Drosophila)	458	Sites in UTR	1	1	0	0	0	gga-miR-133a-5p	N/A	N/A	N/A	-0.04	-0.08	N/A
SFMBT1	0394752.3	Scm-like with four mbt domains 1	116	Sites in UTR	1	0	1	0	0	gga-miR-133a-5p	N/A	N/A	N/A	-0.04	-0.23	N/A
HOXD12	0404162.2	homeobox D12	6	Sites in UTR	1	0	0	1	0	gga-miR-133a-5p	N/A	N/A	N/A	-0.04	-0.31	N/A
ZNF691	0372508.3	zinc finger protein 691	115	Sites in UTR	1	0	0	1	1	gga-miR-133a-5p	N/A	N/A	N/A	-0.04	-0.32	N/A
UBE2R2	0263228.3	ubiquitin-conjugating enzyme E2R 2	2442	Sites in UTR	1	0	0	1	0	gga-miR-133a-5p	N/A	N/A	N/A	-0.04	-0.25	N/A
PCDHB16	0361016.2	protocadherin beta 16	36	Sites in UTR	2	0	1	1	1	gga-miR-133a-5p	N/A	N/A	N/A	-0.03	-0.22	N/A
BMP3	0282701.2	bone morphogenetic protein 3	36	Sites in UTR	1	1	0	0	0	gga-miR-133a-5p	N/A	N/A	N/A	-0.03	-0.67	N/A
STXBP5	0367481.3	syntaxin binding protein 5 (tomosyn)	555	Sites in UTR	2	1	0	1	0	gga-miR-133a-5p	N/A	N/A	N/A	-0.03	-0.22	N/A
SMURF2	0262435.9	SMAD specific E3 ubiquitin protein ligase 2	978	Sites in UTR	1	0	0	1	0	gga-miR-133a-5p	N/A	N/A	N/A	-0.03	-0.18	N/A
BRD3	0303407.7	bromodomain containing 3	77	Sites in UTR	3	0	1	2	0	gga-miR-133a-5p	N/A	N/A	N/A	-0.03	-0.40	N/A
REPS2	0357277.3	RALBP1 associated Eps domain containing 2	36	Sites in UTR	1	0	1	0	0	gga-miR-133a-5p	N/A	N/A	N/A	-0.03	-0.24	N/A
APLP2	0263574.5	amyloid beta (A4) precursor-like protein 2	5552	Sites in UTR	1	0	1	0	0	gga-miR-133a-5p	N/A	N/A	N/A	-0.03	-0.22	N/A
NEGR1	0357731.5	neuronal growth regulator 1	28	Sites in UTR	1	0	0	1	0	gga-miR-133a-5p	N/A	N/A	N/A	-0.03	-0.17	N/A
GFRA1	0439649.3	GDNF family receptor alpha 1	69	Sites in UTR	2	1	0	1	0	gga-miR-133a-5p	N/A	N/A	N/A	-0.03	-0.45	N/A
TMEM132E	0321639.5	transmembrane protein 132E	461	Sites in UTR	1	0	1	0	0	gga-miR-133a-5p	N/A	N/A	N/A	-0.03	-0.03	N/A
TBL3	0568546.1	transducin (beta)-like 3	57	Sites in UTR	1	0	0	1	1	gga-miR-133a-5p	N/A	N/A	N/A	-0.03	-0.18	N/A
SOS1	0426016.1	son of sevenless homolog 1 (Drosophila)	189	Sites in UTR	1	0	0	1	0	gga-miR-133a-5p	N/A	N/A	N/A	-0.03	-0.20	N/A
FYN	0368682.3	FYN oncogene related to SRC, FGR, YES	2659	Sites in UTR	1	0	1	0	0	gga-miR-133a-5p	N/A	N/A	N/A	-0.03	-0.20	N/A
MFN1	0471841.1	mitofusin 1	502	Sites in UTR	2	1	0	1	0	gga-miR-133a-5p	N/A	N/A	N/A	-0.03	-0.65	N/A
ITPK1	0267615.6	inositol-tetrakisphosphate 1-kinase	60	Sites in UTR	1	0	0	1	0	gga-miR-133a-5p	N/A	N/A	N/A	-0.03	-0.34	N/A
C20orf112	0359676.5	chromosome 20 open reading frame 112	148	Sites in UTR	1	0	0	1	0	gga-miR-133a-5p	N/A	N/A	N/A	-0.02	-0.04	N/A
TNRC6B	0335727.9	trinucleotide repeat containing 6B	69	Sites in UTR	1	1	0	0	1	gga-miR-133a-5p	N/A	N/A	N/A	-0.02	-0.03	N/A
IVNS1ABP	0367498.3	influenza virus NS1A binding protein	2215	Sites in UTR	1	0	0	1	0	gga-miR-133a-5p	N/A	N/A	N/A	-0.02	-0.22	N/A
XRRA1	0527087.1	X-ray radiation resistance associated 1	136	Sites in UTR	1	0	0	1	0	gga-miR-133a-5p	N/A	N/A	N/A	-0.02	-0.35	N/A
UBN2	0473989.3	ubinuclein 2	238	Sites in UTR	1	0	1	0	0	gga-miR-133a-5p	N/A	N/A	N/A	-0.02	-0.03	N/A
SUMO1	0392246.2	small ubiquitin-like modifier 1	180	Sites in UTR	1	0	1	0	0	gga-miR-133a-5p	N/A	N/A	N/A	-0.02	-0.35	N/A
LOX	0231004.4	lysyl oxidase	3441	Sites in UTR	1	0	0	1	0	gga-miR-133a-5p	N/A	N/A	N/A	-0.02	-0.26	N/A
MARCKS	0368635.4	myristoylated alanine-rich protein kinase C substrate	188	Sites in UTR	1	1	0	0	0	gga-miR-133a-5p	N/A	N/A	N/A	-0.02	-0.51	N/A
AKAP2	0374525.1	A kinase (PRKA) anchor protein 2	1287	Sites in UTR	1	0	1	0	0	gga-miR-133a-5p	N/A	N/A	N/A	-0.02	-0.02	N/A
PALM2-AKAP2	0374530.3	PALM2-AKAP2 readthrough	1287	Sites in UTR	1	0	1	0	0	gga-miR-133a-5p	N/A	N/A	N/A	-0.02	-0.02	N/A
TSHZ2	0371497.5	teashirt zinc finger homeobox 2	351	Sites in UTR	1	0	1	0	2	gga-miR-133a-5p	N/A	N/A	N/A	-0.02	-0.02	N/A
TCF12	0267811.5	transcription factor 12	101	Sites in UTR	1	0	0	1	0	gga-miR-133a-5p	N/A	N/A	N/A	-0.02	-0.29	N/A
ABL2	0502732.1	c-abl oncogene 2, non-receptor tyrosine kinase	892	Sites in UTR	1	0	1	0	0	gga-miR-133a-5p	N/A	N/A	N/A	-0.02	-0.02	N/A
AGXT	0307503.3	alanine-glyoxylate aminotransferase	365	Sites in UTR	1	0	0	1	0	gga-miR-133a-5p	N/A	N/A	N/A	-0.02	-0.16	N/A
ZNF480	0490272.1	zinc finger protein 480	239	Sites in UTR	1	1	0	0	2	gga-miR-133a-5p	N/A	N/A	N/A	-0.02	-1.31	N/A
RPGRIP1L	0262135.4	RPGRIP1-like	55	Sites in UTR	1	0	0	1	0	gga-miR-133a-5p	N/A	N/A	N/A	-0.02	-0.21	N/A
C17orf85	0158149.3	chromosome 17 open reading frame 85	718	Sites in UTR	1	1	0	0	0	gga-miR-133a-5p	N/A	N/A	N/A	-0.02	-0.42	N/A
HNRNPR	0478691.1	heterogeneous nuclear ribonucleoprotein R	6629	Sites in UTR	1	1	0	0	0	gga-miR-133a-5p	N/A	N/A	N/A	-0.02	-0.36	N/A
TMEM151A	0327259.4	transmembrane protein 151A	163	Sites in UTR	1	0	0	1	0	gga-miR-133a-5p	N/A	N/A	N/A	-0.02	-0.16	N/A
RRAGD	0369415.4	Ras-related GTP binding D	644	Sites in UTR	1	1	0	0	0	gga-miR-133a-5p	N/A	N/A	N/A	-0.02	-0.50	N/A
CSGALNACT2	0374466.3	chondroitin sulfate N-acetylgalactosaminyltransferase 2	128	Sites in UTR	1	0	0	1	0	gga-miR-133a-5p	N/A	N/A	N/A	-0.02	-0.36	N/A
PCSK9	0302118.5	proprotein convertase subtilisin/kexin type 9	2345	Sites in UTR	1	0	1	0	0	gga-miR-133a-5p	N/A	N/A	N/A	-0.02	-0.20	N/A
CREBBP	0262367.5	CREB binding protein	532	Sites in UTR	1	0	0	1	0	gga-miR-133a-5p	N/A	N/A	N/A	-0.02	-0.12	N/A
AHCYL2	0325006.3	adenosylhomocysteinase-like 2	51	Sites in UTR	1	0	0	1	0	gga-miR-133a-5p	N/A	N/A	N/A	-0.02	-0.26	N/A
ETFDH	0511912.1	electron-transferring-flavoprotein dehydrogenase	117	Sites in UTR	1	0	0	1	0	gga-miR-133a-5p	N/A	N/A	N/A	-0.01	-0.40	N/A
DIO2	0438257.4	deiodinase, iodothyronine, type II	98	Sites in UTR	1	0	0	1	0	gga-miR-133a-5p	N/A	N/A	N/A	-0.01	-0.32	N/A
DONSON	0453626.1	downstream neighbor of SON	103	Sites in UTR	1	0	1	0	0	gga-miR-133a-5p	N/A	N/A	N/A	-0.01	-0.19	N/A
TCIRG1	0265686.3	T-cell, immune regulator 1, ATPase, H+ transporting, lysosomal V0 subunit A3	2756	Sites in UTR	1	1	0	0	1	gga-miR-133a-5p	N/A	N/A	N/A	-0.01	-0.33	N/A
SH3GLB1	0370558.4	SH3-domain GRB2-like endophilin B1	3418	Sites in UTR	1	0	1	0	0	gga-miR-133a-5p	N/A	N/A	N/A	-0.01	-0.27	N/A
AEBP2	0266508.9	AE binding protein 2	1228	Sites in UTR	1	0	0	1	0	gga-miR-133a-5p	N/A	N/A	N/A	-0.01	-0.24	N/A
PAXBP1	0331923.4	PAX3 and PAX7 binding protein 1	340	Sites in UTR	1	0	1	0	0	gga-miR-133a-5p	N/A	N/A	N/A	-0.01	-0.32	N/A
ZNF250	0292579.7	zinc finger protein 250	67	Sites in UTR	1	0	0	1	0	gga-miR-133a-5p	N/A	N/A	N/A	-0.01	-0.18	N/A
ZNF177	0541595.2	Zinc finger protein 177	36	Sites in UTR	1	0	0	1	0	gga-miR-133a-5p	N/A	N/A	N/A	-0.01	-0.32	N/A
PLEKHG3	0247226.7	pleckstrin homology domain containing, family G (with RhoGef domain) member 3	97	Sites in UTR	1	0	0	1	0	gga-miR-133a-5p	N/A	N/A	N/A	-0.01	-0.25	N/A
HUNK	0270112.2	hormonally up-regulated Neu-associated kinase	85	Sites in UTR	1	0	0	1	0	gga-miR-133a-5p	N/A	N/A	N/A	-0.01	-0.22	N/A
SUPT3H	0371460.1	suppressor of Ty 3 homolog (S. cerevisiae)	175	Sites in UTR	1	0	0	1	0	gga-miR-133a-5p	N/A	N/A	N/A	-0.01	-0.23	N/A
SIK3	0375300.1	SIK family kinase 3	134	Sites in UTR	1	0	0	1	0	gga-miR-133a-5p	N/A	N/A	N/A	-0.01	-0.23	N/A
NR6A1	0487099.2	nuclear receptor subfamily 6, group A, member 1	1082	Sites in UTR	1	0	0	1	0	gga-miR-133a-5p	N/A	N/A	N/A	-0.01	-0.01	N/A
HOXA13	0222753.4	homeobox A13	328	Sites in UTR	2	0	0	2	0	gga-miR-133a-5p	N/A	N/A	N/A	-0.01	-0.38	N/A
PIGW	0328396.2	phosphatidylinositol glycan anchor biosynthesis, class W	265	Sites in UTR	1	0	1	0	0	gga-miR-133a-5p	N/A	N/A	N/A	-0.01	-0.34	N/A
ZNF107	0344930.3	zinc finger protein 107	209	Sites in UTR	1	1	0	0	0	gga-miR-133a-5p	N/A	N/A	N/A	-0.01	-0.32	N/A
FRMPD4	0380682.1	FERM and PDZ domain containing 4	25	Sites in UTR	1	0	0	1	0	gga-miR-133a-5p	N/A	N/A	N/A	-0.01	-0.01	N/A
TIMP3	0266085.6	TIMP metallopeptidase inhibitor 3	7421	Sites in UTR	1	0	0	1	0	gga-miR-133a-5p	N/A	N/A	N/A	-0.01	-0.09	N/A
ACVR2A	0241416.7	activin A receptor, type IIA	109	Sites in UTR	1	0	0	1	0	gga-miR-133a-5p	N/A	N/A	N/A	-0.01	-0.22	N/A
RP11-315D16.2	0562767.1	Uncharacterized protein	304	Sites in UTR	1	0	0	1	0	gga-miR-133a-5p	N/A	N/A	N/A	-0.01	-0.26	N/A
ITPA	0380113.3	inosine triphosphatase (nucleoside triphosphate pyrophosphatase)	187	Sites in UTR	1	0	1	0	0	gga-miR-133a-5p	N/A	N/A	N/A	-0.01	-0.43	N/A
POLDIP3	0348657.2	polymerase (DNA-directed), delta interacting protein 3	148	Sites in UTR	1	0	0	1	0	gga-miR-133a-5p	N/A	N/A	N/A	-0.01	-0.29	N/A
ALX1	0316824.3	ALX homeobox 1	37	Sites in UTR	1	0	0	1	0	gga-miR-133a-5p	N/A	N/A	N/A	-0.01	-0.22	N/A
CABYR	0415309.2	calcium binding tyrosine-(Y)-phosphorylation regulated	139	Sites in UTR	1	0	1	0	0	gga-miR-133a-5p	N/A	N/A	N/A	-0.01	-0.43	N/A
UBD	0377050.4	ubiquitin D	112	Sites in UTR	1	0	0	1	1	gga-miR-133a-5p	N/A	N/A	N/A	-0.01	-0.47	N/A
SOGA3	0556132.1	SOGA family member 3	95	Sites in UTR	1	0	0	1	0	gga-miR-133a-5p	N/A	N/A	N/A	-0.01	-0.16	N/A
ZNF670	0366503.2	zinc finger protein 670	117	Sites in UTR	1	0	0	1	0	gga-miR-133a-5p	N/A	N/A	N/A	-0.01	-0.30	N/A
STAU2	0522695.1	staufen double-stranded RNA binding protein 2	306	Sites in UTR	1	1	0	0	0	gga-miR-133a-5p	N/A	N/A	N/A	-0.01	-0.27	N/A
SHB	0377707.3	Src homology 2 domain containing adaptor protein B	1436	Sites in UTR	1	0	0	1	0	gga-miR-133a-5p	N/A	N/A	N/A	-0.01	-0.22	N/A
LIMCH1	0313860.7	LIM and calponin homology domains 1	1058	Sites in UTR	1	0	0	1	0	gga-miR-133a-5p	N/A	N/A	N/A	-0.01	-0.13	N/A
ZMYM2	0382869.3	zinc finger, MYM-type 2	172	Sites in UTR	1	0	0	1	0	gga-miR-133a-5p	N/A	N/A	N/A	-0.01	-0.26	N/A
LRIG3	0379141.4	leucine-rich repeats and immunoglobulin-like domains 3	366	Sites in UTR	1	0	0	1	0	gga-miR-133a-5p	N/A	N/A	N/A	-0.01	-0.10	N/A
OIP5	0220514.3	Opa interacting protein 5	178	Sites in UTR	1	0	0	1	0	gga-miR-133a-5p	N/A	N/A	N/A	-0.01	-0.30	N/A
CCNL1	0295926.3	cyclin L1	161	Sites in UTR	1	0	0	1	0	gga-miR-133a-5p	N/A	N/A	N/A	-0.01	-0.18	N/A
PAQR3	0512733.1	progestin and adipoQ receptor family member III	217	Sites in UTR	1	0	0	1	0	gga-miR-133a-5p	N/A	N/A	N/A	-0.01	-0.28	N/A
PAPD5	0357464.3	PAP associated domain containing 5	152	Sites in UTR	1	0	0	1	0	gga-miR-133a-5p	N/A	N/A	N/A	-0.01	-0.18	N/A
RBM12B	0399300.2	RNA binding motif protein 12B	143	Sites in UTR	1	0	1	0	0	gga-miR-133a-5p	N/A	N/A	N/A	-0.01	-0.16	N/A
HIF1A	0323441.6	hypoxia inducible factor 1, alpha subunit (basic helix-loop-helix transcription factor)	1955	Sites in UTR	1	1	0	0	0	gga-miR-133a-5p	N/A	N/A	N/A	-0.01	-0.41	N/A
BCL9L	0334801.3	B-cell CLL/lymphoma 9-like	91	Sites in UTR	1	0	0	1	0	gga-miR-133a-5p	N/A	N/A	N/A	0	-0.09	N/A
LOXL3	0264094.3	lysyl oxidase-like 3	235	Sites in UTR	1	0	0	1	0	gga-miR-133a-5p	N/A	N/A	N/A	0	-0.24	N/A
CNBP	0502976.1	CCHC-type zinc finger, nucleic acid binding protein	2257	Sites in UTR	1	0	0	1	0	gga-miR-133a-5p	N/A	N/A	N/A	0	-0.28	N/A
FRYL	0503238.1	FRY-like	276	Sites in UTR	1	0	1	0	0	gga-miR-133a-5p	N/A	N/A	N/A	0	-0.26	N/A
RRP7A	0323013.6	ribosomal RNA processing 7 homolog A (S. cerevisiae)	522	Sites in UTR	1	0	1	0	0	gga-miR-133a-5p	N/A	N/A	N/A	0	-0.16	N/A
CADM1	0452722.3	cell adhesion molecule 1	676	Sites in UTR	1	0	0	1	1	gga-miR-133a-5p	N/A	N/A	N/A	0	-0.26	N/A
GPR37	0303921.2	G protein-coupled receptor 37 (endothelin receptor type B-like)	395	Sites in UTR	1	0	0	1	0	gga-miR-133a-5p	N/A	N/A	N/A	0	-0.20	N/A
CCDC149	0428116.2	coiled-coil domain containing 149	187	Sites in UTR	1	0	1	0	0	gga-miR-133a-5p	N/A	N/A	N/A	0	-0.29	N/A
KCNMB4	0258111.4	potassium large conductance calcium-activated channel, subfamily M, beta member 4	486	Sites in UTR	1	0	0	1	0	gga-miR-133a-5p	N/A	N/A	N/A	0	-0.20	N/A
TARDBP	0240185.3	TAR DNA binding protein	410	Sites in UTR	1	0	1	0	0	gga-miR-133a-5p	N/A	N/A	N/A	0	-0.19	N/A
SRSF3	0373715.6	serine/arginine-rich splicing factor 3	2593	Sites in UTR	1	1	0	0	0	gga-miR-133a-5p	N/A	N/A	N/A	0	-0.38	N/A
DGCR14	0252137.6	DiGeorge syndrome critical region gene 14	269	Sites in UTR	1	0	0	1	0	gga-miR-133a-5p	N/A	N/A	N/A	0	-0.12	N/A
ATP6V0A2	0330342.3	ATPase, H+ transporting, lysosomal V0 subunit a2	376	Sites in UTR	1	0	0	1	0	gga-miR-133a-5p	N/A	N/A	N/A	0	-0.25	N/A
LMAN2L	0264963.4	lectin, mannose-binding 2-like	355	Sites in UTR	1	0	0	1	0	gga-miR-133a-5p	N/A	N/A	N/A	0	-0.19	N/A
CAPN7	0253693.2	calpain 7	76	Sites in UTR	1	0	1	0	0	gga-miR-133a-5p	N/A	N/A	N/A	0	-0.15	N/A
GHITM	0372134.3	growth hormone inducible transmembrane protein	2402	Sites in UTR	1	1	0	0	0	gga-miR-133a-5p	N/A	N/A	N/A	0	-0.72	N/A
CREB1	0432329.2	cAMP responsive element binding protein 1	295	Sites in UTR	1	0	0	1	0	gga-miR-133a-5p	N/A	N/A	N/A	0	-0.11	N/A
ATG7	0354449.3	autophagy related 7	1467	Sites in UTR	1	1	0	0	0	gga-miR-133a-5p	N/A	N/A	N/A	0	-0.45	N/A
RAB11A	0569896.1	RAB11A, member RAS oncogene family	5781	Sites in UTR	1	0	1	0	0	gga-miR-133a-5p	N/A	N/A	N/A	0	-0.22	N/A
SERPINH1	0533603.1	serpin peptidase inhibitor, clade H (heat shock protein 47), member 1, (collagen binding protein 1)	5956	Sites in UTR	1	0	0	1	0	gga-miR-133a-5p	N/A	N/A	N/A	0	-0.42	N/A
ITGA6	0375221.2	integrin, alpha 6	1328	Sites in UTR	1	0	1	0	0	gga-miR-133a-5p	N/A	N/A	N/A	0	-0.29	N/A
GDAP2	0369443.5	ganglioside induced differentiation associated protein 2	656	Sites in UTR	1	0	1	0	0	gga-miR-133a-5p	N/A	N/A	N/A	0	-0.07	N/A
HPS1	0361490.4	Hermansky-Pudlak syndrome 1	382	Sites in UTR	1	0	0	1	1	gga-miR-133a-5p	N/A	N/A	N/A	0	-0.10	N/A
TMEM257	0408967.2	transmembrane protein 257	5	Sites in UTR	1	1	0	0	0	gga-miR-133a-5p	N/A	N/A	N/A	0	-1.01	N/A
SIPA1L1	0555818.1	signal-induced proliferation-associated 1 like 1	291	Sites in UTR	1	0	0	1	0	gga-miR-133a-5p	N/A	N/A	N/A	0	-0.09	N/A
PFKP	0381125.4	phosphofructokinase, platelet	1364	Sites in UTR	1	1	0	0	0	gga-miR-133a-5p	N/A	N/A	N/A	0	-0.83	N/A
CDH19	0540086.1	cadherin 19, type 2	5	Sites in UTR	2	1	0	1	0	gga-miR-133a-5p	N/A	N/A	N/A	0	-0.71	N/A
ARL8B	0419534.2	ADP-ribosylation factor-like 8B	664	Sites in UTR	1	0	1	0	0	gga-miR-133a-5p	N/A	N/A	N/A	0	-0.23	N/A
LDHA	0227157.4	lactate dehydrogenase A	375	Sites in UTR	1	0	1	0	1	gga-miR-133a-5p	N/A	N/A	N/A	0	-0.35	N/A
RNMTL1	0304478.4	RNA methyltransferase like 1	1736	Sites in UTR	1	0	0	1	0	gga-miR-133a-5p	N/A	N/A	N/A	0	-0.28	N/A
SPATA22	0268981.5	spermatogenesis associated 22	5	Sites in UTR	1	0	0	1	0	gga-miR-133a-5p	N/A	N/A	N/A	0	-0.32	N/A
BECN1	0438274.3	beclin 1, autophagy related	2879	Sites in UTR	1	0	0	1	0	gga-miR-133a-5p	N/A	N/A	N/A	0	-0.31	N/A
ZBTB20	0462705.1	zinc finger and BTB domain containing 20	5	Sites in UTR	1	1	0	0	1	gga-miR-133a-5p	N/A	N/A	N/A	0	-0.30	N/A
FGF10	0264664.4	fibroblast growth factor 10	5	Sites in UTR	1	0	0	1	0	gga-miR-133a-5p	N/A	N/A	N/A	0	-0.25	N/A
TCF3	0262965.5	transcription factor 3	1267	Sites in UTR	1	0	0	1	0	gga-miR-133a-5p	N/A	N/A	N/A	0	-0.11	N/A
YPEL4	0524669.1	yippee-like 4 (Drosophila)	5	Sites in UTR	1	0	0	1	0	gga-miR-133a-5p	N/A	N/A	N/A	0	-0.22	N/A
FAT2	0261800.5	FAT atypical cadherin 2	5	Sites in UTR	1	0	0	1	0	gga-miR-133a-5p	N/A	N/A	N/A	0	-0.23	N/A
KCNC2	0393288.2	potassium voltage-gated channel, Shaw-related subfamily, member 2	5	Sites in UTR	1	0	0	1	0	gga-miR-133a-5p	N/A	N/A	N/A	0	-0.19	N/A
OSBPL9	0371710.3	oxysterol binding protein-like 9	4836	Sites in UTR	1	0	1	0	0	gga-miR-133a-5p	N/A	N/A	N/A	0	-0.26	N/A
PPL	0345988.2	periplakin	849	Sites in UTR	1	0	0	1	0	gga-miR-133a-5p	N/A	N/A	N/A	0	-0.12	N/A
SMPD3	0219334.5	sphingomyelin phosphodiesterase 3, neutral membrane (neutral sphingomyelinase II)	9	Sites in UTR	1	0	1	0	0	gga-miR-133a-5p	N/A	N/A	N/A	0	-0.30	N/A
GPX8	0296734.6	glutathione peroxidase 8 (putative)	2107	Sites in UTR	1	0	1	0	0	gga-miR-133a-5p	N/A	N/A	N/A	0	-0.34	N/A
RIMS4	0372851.3	regulating synaptic membrane exocytosis 4	30	Sites in UTR	1	1	0	0	0	gga-miR-133a-5p	N/A	N/A	N/A	0	-0.79	N/A
ZNF350	0243644.4	zinc finger protein 350	13	Sites in UTR	1	0	0	1	0	gga-miR-133a-5p	N/A	N/A	N/A	0	-0.29	N/A
SLC25A26	0354883.6	solute carrier family 25 (S-adenosylmethionine carrier), member 26	1791	Sites in UTR	1	0	0	1	0	gga-miR-133a-5p	N/A	N/A	N/A	0	-0.19	N/A
ITGB1BP1	0360635.3	integrin beta 1 binding protein 1	14310	Sites in UTR	1	0	0	1	0	gga-miR-133a-5p	N/A	N/A	N/A	0	-0.26	N/A
ATIC	0236959.9	5-aminoimidazole-4-carboxamide ribonucleotide formyltransferase/IMP cyclohydrolase	5791	Sites in UTR	1	0	0	1	0	gga-miR-133a-5p	N/A	N/A	N/A	0	-0.23	N/A
SNAP25	0254976.2	synaptosomal-associated protein, 25kDa	54	Sites in UTR	1	1	0	0	0	gga-miR-133a-5p	N/A	N/A	N/A	0	-0.44	N/A
NME1	0511355.1	NME/NM23 nucleoside diphosphate kinase 1	25174	Sites in UTR	1	0	0	1	0	gga-miR-133a-5p	N/A	N/A	N/A	0	-0.35	N/A
ZNF285	0330997.4	zinc finger protein 285	31	Sites in UTR	1	0	0	1	0	gga-miR-133a-5p	N/A	N/A	N/A	0	-0.26	N/A
CHST10	0264249.3	carbohydrate sulfotransferase 10	33	Sites in UTR	1	0	1	0	0	gga-miR-133a-5p	N/A	N/A	N/A	0	-0.44	N/A
SOCS5	0306503.5	suppressor of cytokine signaling 5	72	Sites in UTR	2	0	1	1	0	gga-miR-133a-5p	N/A	N/A	N/A	0	-0.37	N/A
PDXDC1	0396410.4	pyridoxal-dependent decarboxylase domain containing 1	6417	Sites in UTR	1	0	0	1	0	gga-miR-133a-5p	N/A	N/A	N/A	0	-0.25	N/A
PURA	0331327.3	purine-rich element binding protein A	367	Sites in UTR	1	0	1	0	0	gga-miR-133a-5p	N/A	N/A	N/A	0	-0.17	N/A
C1orf210	0523677.1	chromosome 1 open reading frame 210	43	Sites in UTR	1	0	0	1	1	gga-miR-133a-5p	N/A	N/A	N/A	0	-0.21	N/A
N4BP3	0274605.5	NEDD4 binding protein 3	35	Sites in UTR	1	0	1	0	0	gga-miR-133a-5p	N/A	N/A	N/A	0	-0.02	N/A
ZNF607	0355202.4	zinc finger protein 607	667	Sites in UTR	1	0	1	0	0	gga-miR-133a-5p	N/A	N/A	N/A	0	-0.13	N/A
PLCL1	0428675.1	phospholipase C-like 1	31	Sites in UTR	1	1	0	0	0	gga-miR-133a-5p	N/A	N/A	N/A	0	-0.16	N/A
RBM14	0393979.3	RNA binding motif protein 14	3993	Sites in UTR	1	0	1	0	0	gga-miR-133a-5p	N/A	N/A	N/A	0	-0.09	N/A
MYOT	0239926.4	myotilin	5	Sites in UTR	1*	0	0	0	1	gga-miR-133a-5p	N/A	N/A	N/A	0	0	N/A
WT1	0379079.2	Wilms tumor 1	29	Sites in UTR	1	0	0	1	0	gga-miR-133a-5p	N/A	N/A	N/A	0	-0.14	N/A
TTI2	0360742.5	TELO2 interacting protein 2	188	Sites in UTR	1	0	0	1	0	gga-miR-133a-5p	N/A	N/A	N/A	0	-0.36	N/A
PKIA	0396418.2	protein kinase (cAMP-dependent, catalytic) inhibitor alpha	542	Sites in UTR	1	0	0	1	0	gga-miR-133a-5p	N/A	N/A	N/A	0	-0.32	N/A
NDNF	0379692.4	neuron-derived neurotrophic factor	51	Sites in UTR	1	0	1	0	0	gga-miR-133a-5p	N/A	N/A	N/A	0	-0.27	N/A
APCDD1	0355285.5	adenomatosis polyposis coli down-regulated 1	83	Sites in UTR	1*	0	0	0	1	gga-miR-133a-5p	N/A	N/A	N/A	0	0	N/A
ICA1L	0392237.2	islet cell autoantigen 1,69kDa-like	82	Sites in UTR	1	0	0	1	0	gga-miR-133a-5p	N/A	N/A	N/A	0	-0.16	N/A
* includes non-canonical sites (centered and/or 3' compensatory)

## Sheet: miR-142-5p
Ortholog of target gene	Representative transcript	Gene name	Number of 3P-seq tags supporting UTR + 5	Link to sites in UTRs	Site counts				6mer sites	Representative miRNA	Cumulative weighted context++ score	Total context++ score	Aggregate PCT
					total	8mer	7mer-m8	7mer-A1
KIAA0087	ENST00000242109.3	KIAA0087	5	Sites in UTR	2	1	0	1	0	gga-miR-142-5p	-1.41	-1.41	N/A
TXN2	ENST00000216185.2	thioredoxin 2	3060	Sites in UTR	2	2	0	0	0	gga-miR-142-5p	-0.78	-0.78	N/A
C1orf143	ENST00000443836.1	chromosome 1 open reading frame 143	5	Sites in UTR	1	1	0	0	0	gga-miR-142-5p	-0.67	-0.67	N/A
GLRX5	ENST00000331334.4	glutaredoxin 5	6308	Sites in UTR	1	1	0	0	0	gga-miR-142-5p	-0.65	-0.65	N/A
SHISA6	ENST00000441885.3	shisa family member 6	5	Sites in UTR	2	2	0	0	0	gga-miR-142-5p	-0.63	-0.63	N/A
ANKS1B	ENST00000546960.1	ankyrin repeat and sterile alpha motif domain containing 1B	21	Sites in UTR	4	3	1	0	0	gga-miR-142-5p	-0.61	-0.61	N/A
C10orf88	ENST00000481909.1	chromosome 10 open reading frame 88	269	Sites in UTR	1	1	0	0	0	gga-miR-142-5p	-0.61	-0.61	N/A
CDC14A	ENST00000370125.2	cell division cycle 14A	123	Sites in UTR	2	1	1	0	0	gga-miR-142-5p	-0.58	-0.58	N/A
MAP2K1	ENST00000307102.5	mitogen-activated protein kinase kinase 1	8	Sites in UTR	2	0	0	2	0	gga-miR-142-5p	-0.56	-0.56	N/A
ARHGEF9	ENST00000253401.6	Cdc42 guanine nucleotide exchange factor (GEF) 9	13	Sites in UTR	2	1	1	0	0	gga-miR-142-5p	-0.56	-0.56	N/A
DPP9	ENST00000594671.1	dipeptidyl-peptidase 9	422	Sites in UTR	1	1	0	0	0	gga-miR-142-5p	-0.54	-0.54	N/A
CCNE1	ENST00000262643.3	cyclin E1	954	Sites in UTR	2	1	0	1	0	gga-miR-142-5p	-0.51	-0.51	N/A
SNX10	ENST00000396376.1	sorting nexin 10	9	Sites in UTR	2	1	0	1	0	gga-miR-142-5p	-0.50	-0.53	N/A
BDNF	ENST00000439476.2	brain-derived neurotrophic factor	2696	Sites in UTR	1	1	0	0	0	gga-miR-142-5p	-0.47	-0.48	N/A
SLC25A2	ENST00000239451.4	solute carrier family 25 (mitochondrial carrier; ornithine transporter) member 2	5	Sites in UTR	1	1	0	0	0	gga-miR-142-5p	-0.47	-0.47	N/A
FLJ20373	ENST00000414004.2		75	Sites in UTR	2	0	1	1	0	gga-miR-142-5p	-0.46	-0.46	N/A
SLC5A7	ENST00000264047.2	solute carrier family 5 (sodium/choline cotransporter), member 7	5	Sites in UTR	2	2	0	0	0	gga-miR-142-5p	-0.46	-0.46	N/A
PDIA6	ENST00000272227.3	protein disulfide isomerase family A, member 6	23851	Sites in UTR	1	1	0	0	0	gga-miR-142-5p	-0.45	-0.45	N/A
RNF166	ENST00000312838.4	ring finger protein 166	1977	Sites in UTR	1	1	0	0	0	gga-miR-142-5p	-0.45	-0.46	N/A
IPPK	ENST00000287996.3	inositol 1,3,4,5,6-pentakisphosphate 2-kinase	211	Sites in UTR	1	1	0	0	1	gga-miR-142-5p	-0.45	-0.49	N/A
SMCO4	ENST00000525141.1	single-pass membrane protein with coiled-coil domains 4	220	Sites in UTR	2	0	1	1	0	gga-miR-142-5p	-0.45	-0.51	N/A
GLUD2	ENST00000328078.1	glutamate dehydrogenase 2	22	Sites in UTR	1	1	0	0	0	gga-miR-142-5p	-0.44	-0.44	N/A
TOX	ENST00000361421.1	thymocyte selection-associated high mobility group box	139	Sites in UTR	2	2	0	0	0	gga-miR-142-5p	-0.43	-0.57	N/A
TFDP1	ENST00000375370.5	transcription factor Dp-1	8913	Sites in UTR	1	1	0	0	1	gga-miR-142-5p	-0.42	-0.42	N/A
ZCCHC24	ENST00000372336.3	zinc finger, CCHC domain containing 24	359	Sites in UTR	1	1	0	0	0	gga-miR-142-5p	-0.42	-0.42	N/A
EIF4H	ENST00000265753.8	eukaryotic translation initiation factor 4H	5	Sites in UTR	1	1	0	0	0	gga-miR-142-5p	-0.41	-0.41	N/A
SPTY2D1	ENST00000336349.5	SPT2, Suppressor of Ty, domain containing 1 (S. cerevisiae)	241	Sites in UTR	1	1	0	0	0	gga-miR-142-5p	-0.41	-0.41	N/A
KLHDC10	ENST00000335420.5	kelch domain containing 10	347	Sites in UTR	1	1	0	0	0	gga-miR-142-5p	-0.41	-0.48	N/A
RFK	ENST00000376736.1	riboflavin kinase	797	Sites in UTR	1	0	0	1	0	gga-miR-142-5p	-0.40	-0.40	N/A
LARP7	ENST00000344442.5	La ribonucleoprotein domain family, member 7	21	Sites in UTR	1	1	0	0	0	gga-miR-142-5p	-0.40	-0.40	N/A
KIAA1009	ENST00000257766.4	KIAA1009	7	Sites in UTR	1	1	0	0	0	gga-miR-142-5p	-0.40	-0.40	N/A
NSG1	ENST00000421177.2	Neuron-specific protein family member 1	25	Sites in UTR	2	0	1	1	0	gga-miR-142-5p	-0.39	-0.39	N/A
UBE2R2	ENST00000263228.3	ubiquitin-conjugating enzyme E2R 2	2442	Sites in UTR	1	1	0	0	0	gga-miR-142-5p	-0.39	-0.40	N/A
CSF3	ENST00000394149.3	colony stimulating factor 3 (granulocyte)	5	Sites in UTR	1	0	1	0	0	gga-miR-142-5p	-0.39	-0.39	N/A
HIBADH	ENST00000265395.2	3-hydroxyisobutyrate dehydrogenase	1676	Sites in UTR	1	1	0	0	1	gga-miR-142-5p	-0.39	-0.39	N/A
DLL1	ENST00000366756.3	delta-like 1 (Drosophila)	85	Sites in UTR	1	1	0	0	0	gga-miR-142-5p	-0.38	-0.38	N/A
HTR2A	ENST00000378688.4	5-hydroxytryptamine (serotonin) receptor 2A, G protein-coupled	5	Sites in UTR	3*	1	1	0	2	gga-miR-142-5p	-0.38	-0.38	N/A
SLC39A9	ENST00000031146.4	solute carrier family 39, member 9	824	Sites in UTR	1	1	0	0	1	gga-miR-142-5p	-0.37	-0.38	N/A
PTX3	ENST00000295927.3	pentraxin 3, long	135	Sites in UTR	1	1	0	0	0	gga-miR-142-5p	-0.37	-0.49	N/A
RAD51AP2	ENST00000399080.2	RAD51 associated protein 2	5	Sites in UTR	1	0	1	0	0	gga-miR-142-5p	-0.37	-0.37	N/A
SFPQ	ENST00000357214.5	splicing factor proline/glutamine-rich	4735	Sites in UTR	1	1	0	0	1	gga-miR-142-5p	-0.36	-0.36	N/A
ONECUT2	ENST00000491143.2	one cut homeobox 2	847	Sites in UTR	3	0	2	1	2	gga-miR-142-5p	-0.36	-0.38	N/A
RAC3	ENST00000306897.4	ras-related C3 botulinum toxin substrate 3 (rho family, small GTP binding protein Rac3)	16	Sites in UTR	1	1	0	0	0	gga-miR-142-5p	-0.35	-0.35	N/A
ARL15	ENST00000502271.1	ADP-ribosylation factor-like 15	119	Sites in UTR	1	1	0	0	0	gga-miR-142-5p	-0.35	-0.45	N/A
FBRSL1	ENST00000434748.2	fibrosin-like 1	778	Sites in UTR	1	1	0	0	0	gga-miR-142-5p	-0.35	-0.35	N/A
PSMA6	ENST00000555764.1	proteasome (prosome, macropain) subunit, alpha type, 6	5	Sites in UTR	1	0	0	1	0	gga-miR-142-5p	-0.34	-0.34	N/A
CAMK4	ENST00000282356.4	calcium/calmodulin-dependent protein kinase IV	73	Sites in UTR	1	1	0	0	0	gga-miR-142-5p	-0.34	-0.44	N/A
RNF24	ENST00000336095.6	ring finger protein 24	448	Sites in UTR	1	1	0	0	0	gga-miR-142-5p	-0.34	-0.40	N/A
MST4	ENST00000394334.2	Serine/threonine-protein kinase MST4	47	Sites in UTR	3	0	2	1	0	gga-miR-142-5p	-0.33	-0.41	N/A
FGF10	ENST00000264664.4	fibroblast growth factor 10	5	Sites in UTR	1	1	0	0	0	gga-miR-142-5p	-0.33	-0.33	N/A
DUSP5	ENST00000369583.3	dual specificity phosphatase 5	600	Sites in UTR	1	1	0	0	0	gga-miR-142-5p	-0.32	-0.35	N/A
SLC4A10	ENST00000415876.2	solute carrier family 4, sodium bicarbonate transporter, member 10	5	Sites in UTR	2	1	1	0	0	gga-miR-142-5p	-0.32	-0.32	N/A
ATF1	ENST00000262053.3	activating transcription factor 1	1599	Sites in UTR	1	1	0	0	0	gga-miR-142-5p	-0.32	-0.39	N/A
GPR146	ENST00000297468.3	G protein-coupled receptor 146	5	Sites in UTR	1	1	0	0	0	gga-miR-142-5p	-0.32	-0.32	N/A
PDE3A	ENST00000359062.3	phosphodiesterase 3A, cGMP-inhibited	1182	Sites in UTR	2	0	2	0	1	gga-miR-142-5p	-0.31	-0.36	N/A
KIT	ENST00000288135.5	v-kit Hardy-Zuckerman 4 feline sarcoma viral oncogene homolog	329	Sites in UTR	2	1	0	1	0	gga-miR-142-5p	-0.31	-0.31	N/A
RAD54B	ENST00000297592.5	RAD54 homolog B (S. cerevisiae)	36	Sites in UTR	2	0	1	1	0	gga-miR-142-5p	-0.31	-0.33	N/A
SPSB1	ENST00000328089.6	splA/ryanodine receptor domain and SOCS box containing 1	572	Sites in UTR	2	0	2	0	0	gga-miR-142-5p	-0.31	-0.32	N/A
RBFOX1	ENST00000355637.4	RNA binding protein, fox-1 homolog (C. elegans) 1	5	Sites in UTR	1	1	0	0	1	gga-miR-142-5p	-0.31	-0.31	N/A
FNBP1L	ENST00000370253.2	formin binding protein 1-like	219	Sites in UTR	1	1	0	0	1	gga-miR-142-5p	-0.31	-0.31	N/A
PTER	ENST00000378000.1	phosphotriesterase related	217	Sites in UTR	2	1	0	1	0	gga-miR-142-5p	-0.31	-0.37	N/A
PBX4	ENST00000251203.9	pre-B-cell leukemia homeobox 4	11	Sites in UTR	1	0	1	0	1	gga-miR-142-5p	-0.30	-0.30	N/A
ZBTB34	ENST00000319119.4	zinc finger and BTB domain containing 34	726	Sites in UTR	2	0	1	1	1	gga-miR-142-5p	-0.30	-0.31	N/A
HMGN5	ENST00000358130.2	high mobility group nucleosome binding domain 5	46	Sites in UTR	1	0	0	1	0	gga-miR-142-5p	-0.30	-0.30	N/A
SIAH3	ENST00000400405.2	siah E3 ubiquitin protein ligase family member 3	5	Sites in UTR	1	0	1	0	0	gga-miR-142-5p	-0.30	-0.30	N/A
FZD10	ENST00000539839.1	frizzled family receptor 10	36	Sites in UTR	2	1	1	0	0	gga-miR-142-5p	-0.30	-0.30	N/A
THBS1	ENST00000260356.5	thrombospondin 1	46844	Sites in UTR	2	0	2	0	0	gga-miR-142-5p	-0.30	-0.31	N/A
TMEM65	ENST00000297632.6	transmembrane protein 65	769	Sites in UTR	1	1	0	0	1	gga-miR-142-5p	-0.30	-0.61	N/A
VAV3	ENST00000370056.4	vav 3 guanine nucleotide exchange factor	1128	Sites in UTR	1	1	0	0	1	gga-miR-142-5p	-0.30	-0.30	N/A
OLFM1	ENST00000371796.3	olfactomedin 1	610	Sites in UTR	2	1	0	1	1	gga-miR-142-5p	-0.29	-0.29	N/A
ANKRD10	ENST00000375758.5	ankyrin repeat domain 10	37	Sites in UTR	1	1	0	0	0	gga-miR-142-5p	-0.29	-0.29	N/A
SUZ12	ENST00000322652.5	SUZ12 polycomb repressive complex 2 subunit	104	Sites in UTR	1	1	0	0	0	gga-miR-142-5p	-0.29	-0.30	N/A
OSBPL11	ENST00000296220.5	oxysterol binding protein-like 11	101	Sites in UTR	1	1	0	0	1	gga-miR-142-5p	-0.29	-0.31	N/A
LIN7C	ENST00000278193.2	lin-7 homolog C (C. elegans)	1701	Sites in UTR	1	1	0	0	0	gga-miR-142-5p	-0.29	-0.33	N/A
PRKAR2B	ENST00000265717.4	protein kinase, cAMP-dependent, regulatory, type II, beta	148	Sites in UTR	1	1	0	0	0	gga-miR-142-5p	-0.29	-0.35	N/A
RAD21	ENST00000297338.2	RAD21 homolog (S. pombe)	5	Sites in UTR	2	0	1	1	0	gga-miR-142-5p	-0.28	-0.28	N/A
SOCS5	ENST00000306503.5	suppressor of cytokine signaling 5	72	Sites in UTR	1	1	0	0	0	gga-miR-142-5p	-0.28	-0.30	N/A
RAI2	ENST00000415486.3	retinoic acid induced 2	46	Sites in UTR	1	0	0	1	0	gga-miR-142-5p	-0.28	-0.28	N/A
AGPS	ENST00000264167.4	alkylglycerone phosphate synthase	1610	Sites in UTR	1	1	0	0	0	gga-miR-142-5p	-0.28	-0.36	N/A
ZNF800	ENST00000393313.1	zinc finger protein 800	239	Sites in UTR	2	1	0	1	0	gga-miR-142-5p	-0.28	-0.28	N/A
SGK1	ENST00000367858.5	serum/glucocorticoid regulated kinase 1	369	Sites in UTR	2	1	1	0	0	gga-miR-142-5p	-0.28	-0.28	N/A
PHF19	ENST00000373896.3	PHD finger protein 19	490	Sites in UTR	1	0	1	0	0	gga-miR-142-5p	-0.27	-0.27	N/A
WSB1	ENST00000262394.2	WD repeat and SOCS box containing 1	175	Sites in UTR	1	1	0	0	0	gga-miR-142-5p	-0.27	-0.55	N/A
STX7	ENST00000367941.2	syntaxin 7	1395	Sites in UTR	1	0	0	1	0	gga-miR-142-5p	-0.27	-0.29	N/A
RTN1	ENST00000395090.1	reticulon 1	80	Sites in UTR	1	0	0	1	1	gga-miR-142-5p	-0.27	-0.27	N/A
GABRA1	ENST00000428797.2	gamma-aminobutyric acid (GABA) A receptor, alpha 1	5	Sites in UTR	2	1	1	0	0	gga-miR-142-5p	-0.27	-0.27	N/A
ANKRD62	ENST00000314074.8	ankyrin repeat domain 62	5	Sites in UTR	1	1	0	0	0	gga-miR-142-5p	-0.27	-0.27	N/A
TES	ENST00000358204.4	testis derived transcript (3 LIM domains)	34	Sites in UTR	1	0	0	1	0	gga-miR-142-5p	-0.26	-0.26	N/A
EPN2	ENST00000314728.5	epsin 2	1609	Sites in UTR	2	0	2	0	0	gga-miR-142-5p	-0.26	-0.29	N/A
XKR4	ENST00000327381.6	XK, Kell blood group complex subunit-related family, member 4	5	Sites in UTR	3	1	0	2	0	gga-miR-142-5p	-0.26	-0.26	N/A
PTBP1	ENST00000350092.4	polypyrimidine tract binding protein 1	7007	Sites in UTR	1	0	1	0	0	gga-miR-142-5p	-0.26	-0.27	N/A
AC015987.2	ENST00000416501.1		5	Sites in UTR	1	0	1	0	1	gga-miR-142-5p	-0.26	-0.26	N/A
LPAR6	ENST00000378434.4	lysophosphatidic acid receptor 6	5	Sites in UTR	1	0	1	0	0	gga-miR-142-5p	-0.26	-0.26	N/A
AIDA	ENST00000340020.6	axin interactor, dorsalization associated	48	Sites in UTR	2	1	0	1	0	gga-miR-142-5p	-0.26	-0.30	N/A
FOXA2	ENST00000419308.2	forkhead box A2	1207	Sites in UTR	1	0	1	0	0	gga-miR-142-5p	-0.26	-0.26	N/A
PRPF39	ENST00000355765.6	pre-mRNA processing factor 39	252	Sites in UTR	1	0	0	1	0	gga-miR-142-5p	-0.26	-0.26	N/A
HOXC10	ENST00000303460.4	homeobox C10	152	Sites in UTR	1	1	0	0	0	gga-miR-142-5p	-0.26	-0.31	N/A
BTBD9	ENST00000314100.6	BTB (POZ) domain containing 9	65	Sites in UTR	1	1	0	0	0	gga-miR-142-5p	-0.26	-0.36	N/A
BMF	ENST00000220446.4	Bcl2 modifying factor	179	Sites in UTR	1	1	0	0	0	gga-miR-142-5p	-0.26	-0.33	N/A
VGLL2	ENST00000352536.3	vestigial like 2 (Drosophila)	5	Sites in UTR	2	0	2	0	0	gga-miR-142-5p	-0.26	-0.37	N/A
GLRA3	ENST00000274093.3	glycine receptor, alpha 3	5	Sites in UTR	2	0	1	1	0	gga-miR-142-5p	-0.26	-0.26	N/A
C15orf41	ENST00000567389.1	chromosome 15 open reading frame 41	48	Sites in UTR	1	1	0	0	0	gga-miR-142-5p	-0.26	-0.26	N/A
NRG1	ENST00000341377.5	neuregulin 1	113	Sites in UTR	2	2	0	0	1	gga-miR-142-5p	-0.26	-0.28	N/A
LAP3	ENST00000226299.4	leucine aminopeptidase 3	549	Sites in UTR	1	0	0	1	0	gga-miR-142-5p	-0.26	-0.27	N/A
RPS6KB1	ENST00000225577.4	ribosomal protein S6 kinase, 70kDa, polypeptide 1	16	Sites in UTR	1	0	0	1	1	gga-miR-142-5p	-0.26	-0.26	N/A
TASP1	ENST00000337743.4	taspase, threonine aspartase, 1	58	Sites in UTR	1	1	0	0	1	gga-miR-142-5p	-0.25	-0.47	N/A
RP11-1055B8.7	ENST00000307745.7	BAH and coiled-coil domain-containing protein 1	247	Sites in UTR	1	1	0	0	0	gga-miR-142-5p	-0.25	-0.25	N/A
DCAF7	ENST00000310827.4	DDB1 and CUL4 associated factor 7	3289	Sites in UTR	1	1	0	0	0	gga-miR-142-5p	-0.25	-0.25	N/A
CBLN4	ENST00000064571.2	cerebellin 4 precursor	5	Sites in UTR	1	0	0	1	1	gga-miR-142-5p	-0.25	-0.25	N/A
CBX4	ENST00000269397.4	chromobox homolog 4	3211	Sites in UTR	1	1	0	0	0	gga-miR-142-5p	-0.25	-0.25	N/A
HSF2	ENST00000452194.1	heat shock transcription factor 2	1073	Sites in UTR	1	0	1	0	0	gga-miR-142-5p	-0.25	-0.26	N/A
GPR158	ENST00000376351.3	G protein-coupled receptor 158	5	Sites in UTR	1	1	0	0	0	gga-miR-142-5p	-0.25	-0.25	N/A
GBAS	ENST00000322090.3	glioblastoma amplified sequence	273	Sites in UTR	2	0	1	1	0	gga-miR-142-5p	-0.24	-0.24	N/A
TMEM70	ENST00000517439.1	transmembrane protein 70	6179	Sites in UTR	1	0	1	0	0	gga-miR-142-5p	-0.24	-0.24	N/A
VCAN	ENST00000265077.3	versican	542	Sites in UTR	1	0	1	0	1	gga-miR-142-5p	-0.24	-0.24	N/A
CHRM2	ENST00000445907.2	cholinergic receptor, muscarinic 2	5	Sites in UTR	1	0	0	1	0	gga-miR-142-5p	-0.24	-0.24	N/A
BCHE	ENST00000264381.3	butyrylcholinesterase	5	Sites in UTR	1	0	0	1	0	gga-miR-142-5p	-0.24	-0.24	N/A
NAMPT	ENST00000222553.3	nicotinamide phosphoribosyltransferase	375	Sites in UTR	1	1	0	0	0	gga-miR-142-5p	-0.24	-0.24	N/A
SRSF6	ENST00000244020.3	serine/arginine-rich splicing factor 6	1914	Sites in UTR	1	0	0	1	0	gga-miR-142-5p	-0.24	-0.24	N/A
SMAP1	ENST00000370455.3	small ArfGAP 1	64	Sites in UTR	1	0	1	0	1	gga-miR-142-5p	-0.24	-0.24	N/A
NOC3L	ENST00000371361.3	nucleolar complex associated 3 homolog (S. cerevisiae)	70	Sites in UTR	1	0	0	1	1	gga-miR-142-5p	-0.23	-0.27	N/A
DLGAP2	ENST00000421627.2	discs, large (Drosophila) homolog-associated protein 2	5	Sites in UTR	2	0	1	1	0	gga-miR-142-5p	-0.23	-0.23	N/A
EPS8	ENST00000543523.1	epidermal growth factor receptor pathway substrate 8	2643	Sites in UTR	1	1	0	0	0	gga-miR-142-5p	-0.23	-0.23	N/A
PALM2	ENST00000448454.2	paralemmin 2	35	Sites in UTR	2	0	2	0	0	gga-miR-142-5p	-0.23	-0.23	N/A
KIF3C	ENST00000264712.3	kinesin family member 3C	177	Sites in UTR	1	1	0	0	0	gga-miR-142-5p	-0.23	-0.23	N/A
TOB1	ENST00000499247.2	transducer of ERBB2, 1	102	Sites in UTR	1	0	0	1	0	gga-miR-142-5p	-0.23	-0.23	N/A
CCSER1	ENST00000509176.1	coiled-coil serine-rich protein 1	5	Sites in UTR	1	0	1	0	1	gga-miR-142-5p	-0.23	-0.23	N/A
FTO	ENST00000471389.1	fat mass and obesity associated	240	Sites in UTR	1	0	1	0	0	gga-miR-142-5p	-0.23	-0.23	N/A
RAB28	ENST00000338176.4	RAB28, member RAS oncogene family	302	Sites in UTR	1	0	0	1	0	gga-miR-142-5p	-0.23	-0.23	N/A
RANBP1	ENST00000430524.1	RAN binding protein 1	30	Sites in UTR	1	0	1	0	0	gga-miR-142-5p	-0.23	-0.30	N/A
IP6K3	ENST00000451316.1	inositol hexakisphosphate kinase 3	8	Sites in UTR	1	0	0	1	0	gga-miR-142-5p	-0.23	-0.23	N/A
SOCS4	ENST00000395472.2	suppressor of cytokine signaling 4	336	Sites in UTR	1	1	0	0	0	gga-miR-142-5p	-0.23	-0.31	N/A
BCR	ENST00000305877.8	breakpoint cluster region	5	Sites in UTR	1	1	0	0	0	gga-miR-142-5p	-0.23	-0.23	N/A
ACPL2	ENST00000286353.4	acid phosphatase-like 2	72	Sites in UTR	3	0	3	0	0	gga-miR-142-5p	-0.23	-0.25	N/A
HK1	ENST00000359426.6	hexokinase 1	620	Sites in UTR	1	1	0	0	0	gga-miR-142-5p	-0.23	-0.23	N/A
KIAA1328	ENST00000592521.1	KIAA1328	155	Sites in UTR	1	0	1	0	0	gga-miR-142-5p	-0.23	-0.23	N/A
NHLH2	ENST00000320238.3	nescient helix loop helix 2	16	Sites in UTR	1	0	1	0	0	gga-miR-142-5p	-0.22	-0.22	N/A
ADAMTSL2	ENST00000354484.4	ADAMTS-like 2	5	Sites in UTR	1	0	1	0	0	gga-miR-142-5p	-0.22	-0.22	N/A
CLOCK	ENST00000309964.4	clock circadian regulator	86	Sites in UTR	2	1	1	0	1	gga-miR-142-5p	-0.22	-0.26	N/A
TBX20	ENST00000408931.3	T-box 20	0	Sites in UTR	1	1	0	0	0	gga-miR-142-5p	-0.22	-0.22	N/A
BTG1	ENST00000256015.3	B-cell translocation gene 1, anti-proliferative	1677	Sites in UTR	1	0	0	1	0	gga-miR-142-5p	-0.22	-0.22	N/A
STMN2	ENST00000518111.1	stathmin-like 2	7	Sites in UTR	1	0	0	1	0	gga-miR-142-5p	-0.22	-0.22	N/A
ODF2L	ENST00000359242.3	outer dense fiber of sperm tails 2-like	164	Sites in UTR	1	0	0	1	0	gga-miR-142-5p	-0.22	-0.25	N/A
MEOX2	ENST00000262041.5	mesenchyme homeobox 2	5	Sites in UTR	1	0	0	1	0	gga-miR-142-5p	-0.21	-0.21	N/A
RABL6	ENST00000432842.2	RAB, member RAS oncogene family-like 6	10	Sites in UTR	1	0	0	1	0	gga-miR-142-5p	-0.21	-0.21	N/A
MPP7	ENST00000375732.1	membrane protein, palmitoylated 7 (MAGUK p55 subfamily member 7)	50	Sites in UTR	2	1	1	0	0	gga-miR-142-5p	-0.21	-0.36	N/A
SLC25A6	ENST00000381401.5	solute carrier family 25 (mitochondrial carrier; adenine nucleotide translocator), member 6	5	Sites in UTR	1	0	0	1	0	gga-miR-142-5p	-0.21	-0.21	N/A
FNIP1	ENST00000307968.7	folliculin interacting protein 1	32	Sites in UTR	1	0	0	1	0	gga-miR-142-5p	-0.21	-0.21	N/A
COL8A1	ENST00000261037.3	collagen, type VIII, alpha 1	601	Sites in UTR	1	1	0	0	0	gga-miR-142-5p	-0.21	-0.24	N/A
ABCA10	ENST00000416101.2	ATP-binding cassette, sub-family A (ABC1), member 10	7	Sites in UTR	1	0	1	0	1	gga-miR-142-5p	-0.21	-0.21	N/A
FBXO11	ENST00000402508.1	F-box protein 11	359	Sites in UTR	1	1	0	0	0	gga-miR-142-5p	-0.21	-0.21	N/A
TRPC1	ENST00000273482.6	transient receptor potential cation channel, subfamily C, member 1	18	Sites in UTR	1	1	0	0	0	gga-miR-142-5p	-0.21	-0.21	N/A
PIK3CB	ENST00000477593.1	phosphatidylinositol-4,5-bisphosphate 3-kinase, catalytic subunit beta	437	Sites in UTR	2	1	1	0	0	gga-miR-142-5p	-0.21	-0.24	N/A
ZEB1	ENST00000361642.5	zinc finger E-box binding homeobox 1	59	Sites in UTR	2	0	1	1	0	gga-miR-142-5p	-0.21	-0.21	N/A
ZRANB2	ENST00000254821.6	zinc finger, RAN-binding domain containing 2	4196	Sites in UTR	1	0	1	0	1	gga-miR-142-5p	-0.21	-0.21	N/A
FGF2	ENST00000264498.3	fibroblast growth factor 2 (basic)	123	Sites in UTR	1	1	0	0	0	gga-miR-142-5p	-0.20	-0.30	N/A
TMTC1	ENST00000256062.5	transmembrane and tetratricopeptide repeat containing 1	379	Sites in UTR	2	0	1	1	0	gga-miR-142-5p	-0.20	-0.21	N/A
LHX9	ENST00000367390.3	LIM homeobox 9	40	Sites in UTR	2	1	1	0	1	gga-miR-142-5p	-0.20	-0.28	N/A
PHOX2B	ENST00000226382.2	paired-like homeobox 2b	5	Sites in UTR	1	1	0	0	0	gga-miR-142-5p	-0.20	-0.20	N/A
GAD1	ENST00000358196.3	glutamate decarboxylase 1 (brain, 67kDa)	16	Sites in UTR	1	0	1	0	0	gga-miR-142-5p	-0.20	-0.20	N/A
TMEM2	ENST00000377044.4	transmembrane protein 2	130	Sites in UTR	1	0	1	0	0	gga-miR-142-5p	-0.20	-0.20	N/A
PLS1	ENST00000457734.2	plastin 1	467	Sites in UTR	1	0	1	0	0	gga-miR-142-5p	-0.20	-0.21	N/A
LHX1	ENST00000254457.5	LIM homeobox 1	15	Sites in UTR	1	0	1	0	0	gga-miR-142-5p	-0.20	-0.20	N/A
SLC38A1	ENST00000398637.5	solute carrier family 38, member 1	1967	Sites in UTR	2	1	1	0	0	gga-miR-142-5p	-0.20	-0.29	N/A
NOS1	ENST00000317775.6	nitric oxide synthase 1 (neuronal)	5	Sites in UTR	1	1	0	0	0	gga-miR-142-5p	-0.20	-0.20	N/A
NCK2	ENST00000451463.2	NCK adaptor protein 2	178	Sites in UTR	1	0	1	0	0	gga-miR-142-5p	-0.20	-0.20	N/A
SLC4A4	ENST00000340595.3	solute carrier family 4 (sodium bicarbonate cotransporter), member 4	400	Sites in UTR	1	1	0	0	1	gga-miR-142-5p	-0.19	-0.20	N/A
ALDH1A2	ENST00000249750.4	aldehyde dehydrogenase 1 family, member A2	401	Sites in UTR	1	1	0	0	0	gga-miR-142-5p	-0.19	-0.19	N/A
HNRNPA2B1	ENST00000354667.4	heterogeneous nuclear ribonucleoprotein A2/B1	25319	Sites in UTR	1	0	0	1	0	gga-miR-142-5p	-0.19	-0.19	N/A
TOB2	ENST00000327492.3	transducer of ERBB2, 2	71	Sites in UTR	1	0	1	0	0	gga-miR-142-5p	-0.19	-0.21	N/A
FRMD5	ENST00000484674.1	FERM domain containing 5	161	Sites in UTR	1	0	0	1	0	gga-miR-142-5p	-0.19	-0.24	N/A
FAM32A	ENST00000263384.7	family with sequence similarity 32, member A	1163	Sites in UTR	1	0	0	1	0	gga-miR-142-5p	-0.19	-0.21	N/A
LRP12	ENST00000424843.2	low density lipoprotein receptor-related protein 12	378	Sites in UTR	1	1	0	0	0	gga-miR-142-5p	-0.19	-0.19	N/A
EBF2	ENST00000535548.1	early B-cell factor 2	11	Sites in UTR	3	1	1	1	0	gga-miR-142-5p	-0.19	-0.37	N/A
TCFL5	ENST00000335351.3	transcription factor-like 5 (basic helix-loop-helix)	183	Sites in UTR	1	0	0	1	0	gga-miR-142-5p	-0.19	-0.21	N/A
TUBB3	ENST00000315491.7	Tubulin beta-3 chain	11	Sites in UTR	1	0	1	0	0	gga-miR-142-5p	-0.19	-0.19	N/A
HAPLN1	ENST00000274341.4	hyaluronan and proteoglycan link protein 1	5	Sites in UTR	1	0	0	1	0	gga-miR-142-5p	-0.19	-0.19	N/A
DISC1	ENST00000439617.2	disrupted in schizophrenia 1	132	Sites in UTR	1	0	0	1	0	gga-miR-142-5p	-0.19	-0.20	N/A
ASPH	ENST00000356457.5	aspartate beta-hydroxylase	3013	Sites in UTR	1	0	0	1	1	gga-miR-142-5p	-0.19	-0.24	N/A
SULT4A1	ENST00000330884.4	sulfotransferase family 4A, member 1	25	Sites in UTR	1	0	0	1	0	gga-miR-142-5p	-0.19	-0.19	N/A
ROCK1	ENST00000399799.2	Rho-associated, coiled-coil containing protein kinase 1	7	Sites in UTR	1	1	0	0	0	gga-miR-142-5p	-0.19	-0.19	N/A
HAUS3	ENST00000243706.4	HAUS augmin-like complex, subunit 3	466	Sites in UTR	1	1	0	0	0	gga-miR-142-5p	-0.19	-0.46	N/A
PPP2R5E	ENST00000337537.3	protein phosphatase 2, regulatory subunit B', epsilon isoform	23	Sites in UTR	1	0	1	0	2	gga-miR-142-5p	-0.19	-0.24	N/A
SYNPR	ENST00000479198.1	synaptoporin	5	Sites in UTR	2	0	2	0	0	gga-miR-142-5p	-0.19	-0.19	N/A
FCHO2	ENST00000430046.2	FCH domain only 2	158	Sites in UTR	2	1	1	0	1	gga-miR-142-5p	-0.19	-0.19	N/A
CNEP1R1	ENST00000458059.3	CTD nuclear envelope phosphatase 1 regulatory subunit 1	546	Sites in UTR	1	0	0	1	0	gga-miR-142-5p	-0.19	-0.19	N/A
MSN	ENST00000360270.5	moesin	5947	Sites in UTR	2	0	1	1	0	gga-miR-142-5p	-0.19	-0.19	N/A
UBE2V1	ENST00000371657.5	ubiquitin-conjugating enzyme E2 variant 1	1621	Sites in UTR	1	1	0	0	0	gga-miR-142-5p	-0.19	-0.19	N/A
ING5	ENST00000313552.6	inhibitor of growth family, member 5	529	Sites in UTR	2	0	1	1	0	gga-miR-142-5p	-0.19	-0.26	N/A
CMPK1	ENST00000371873.5	cytidine monophosphate (UMP-CMP) kinase 1, cytosolic	4366	Sites in UTR	1	0	1	0	0	gga-miR-142-5p	-0.19	-0.19	N/A
HGF	ENST00000222390.5	hepatocyte growth factor (hepapoietin A; scatter factor)	18	Sites in UTR	2	1	1	0	0	gga-miR-142-5p	-0.19	-0.19	N/A
MMP10	ENST00000279441.4	matrix metallopeptidase 10 (stromelysin 2)	33	Sites in UTR	1	0	1	0	0	gga-miR-142-5p	-0.19	-0.19	N/A
FOXC2	ENST00000320354.4	forkhead box C2 (MFH-1, mesenchyme forkhead 1)	665	Sites in UTR	1	0	0	1	0	gga-miR-142-5p	-0.19	-0.19	N/A
VAPB	ENST00000475243.1	VAMP (vesicle-associated membrane protein)-associated protein B and C	391	Sites in UTR	2	0	1	1	0	gga-miR-142-5p	-0.19	-0.23	N/A
KIAA1524	ENST00000295746.8	KIAA1524	498	Sites in UTR	1	0	0	1	0	gga-miR-142-5p	-0.19	-0.20	N/A
HTR7	ENST00000371719.2	5-hydroxytryptamine (serotonin) receptor 7, adenylate cyclase-coupled	12	Sites in UTR	1	0	0	1	0	gga-miR-142-5p	-0.18	-0.18	N/A
SLIT3	ENST00000519560.1	slit homolog 3 (Drosophila)	13	Sites in UTR	1	0	0	1	0	gga-miR-142-5p	-0.18	-0.23	N/A
FAM171B	ENST00000304698.5	family with sequence similarity 171, member B	5	Sites in UTR	1	0	0	1	0	gga-miR-142-5p	-0.18	-0.18	N/A
PCDH20	ENST00000409204.4	protocadherin 20	50	Sites in UTR	1	1	0	0	0	gga-miR-142-5p	-0.18	-0.18	N/A
TMEM164	ENST00000372073.1	transmembrane protein 164	711	Sites in UTR	1	0	1	0	0	gga-miR-142-5p	-0.18	-0.21	N/A
NTRK2	ENST00000395882.1	neurotrophic tyrosine kinase, receptor, type 2	48	Sites in UTR	1	0	0	1	1	gga-miR-142-5p	-0.18	-0.18	N/A
DIS3L2	ENST00000325385.7	DIS3 mitotic control homolog (S. cerevisiae)-like 2	45	Sites in UTR	1	0	1	0	0	gga-miR-142-5p	-0.18	-0.18	N/A
CAMSAP2	ENST00000358823.2	calmodulin regulated spectrin-associated protein family, member 2	235	Sites in UTR	1	0	0	1	0	gga-miR-142-5p	-0.18	-0.18	N/A
EIF4A2	ENST00000323963.5	eukaryotic translation initiation factor 4A2	304	Sites in UTR	1	0	0	1	0	gga-miR-142-5p	-0.18	-0.18	N/A
WDR44	ENST00000254029.3	WD repeat domain 44	392	Sites in UTR	1	0	1	0	0	gga-miR-142-5p	-0.18	-0.18	N/A
PRPF38A	ENST00000257181.9	pre-mRNA processing factor 38A	892	Sites in UTR	1	0	1	0	0	gga-miR-142-5p	-0.18	-0.18	N/A
TSNAX	ENST00000366639.4	translin-associated factor X	936	Sites in UTR	1	0	1	0	0	gga-miR-142-5p	-0.18	-0.19	N/A
TSHZ2	ENST00000371497.5	teashirt zinc finger homeobox 2	351	Sites in UTR	4	0	2	2	0	gga-miR-142-5p	-0.18	-0.18	N/A
ETV3	ENST00000368192.4	ets variant 3	37	Sites in UTR	1	0	0	1	0	gga-miR-142-5p	-0.18	-0.18	N/A
ZC3H15	ENST00000337859.6	zinc finger CCCH-type containing 15	395	Sites in UTR	1	0	1	0	0	gga-miR-142-5p	-0.18	-0.18	N/A
LRRTM2	ENST00000274711.6	leucine rich repeat transmembrane neuronal 2	5	Sites in UTR	1	1	0	0	0	gga-miR-142-5p	-0.18	-0.18	N/A
ALDH1A1	ENST00000297785.3	aldehyde dehydrogenase 1 family, member A1	825	Sites in UTR	1	0	0	1	0	gga-miR-142-5p	-0.18	-0.18	N/A
NAA35	ENST00000361671.5	N(alpha)-acetyltransferase 35, NatC auxiliary subunit	69	Sites in UTR	1	1	0	0	0	gga-miR-142-5p	-0.18	-0.41	N/A
CXXC4	ENST00000394767.2	CXXC finger protein 4	121	Sites in UTR	2	0	1	1	1	gga-miR-142-5p	-0.18	-0.27	N/A
MAN1A1	ENST00000368468.3	mannosidase, alpha, class 1A, member 1	248	Sites in UTR	2	0	0	2	0	gga-miR-142-5p	-0.18	-0.26	N/A
GNB1	ENST00000378609.4	guanine nucleotide binding protein (G protein), beta polypeptide 1	3695	Sites in UTR	1	1	0	0	0	gga-miR-142-5p	-0.18	-0.25	N/A
MAFB	ENST00000373313.2	v-maf avian musculoaponeurotic fibrosarcoma oncogene homolog B	333	Sites in UTR	1	0	1	0	2	gga-miR-142-5p	-0.18	-0.18	N/A
MNT	ENST00000174618.4	MNT, MAX dimerization protein	146	Sites in UTR	1	1	0	0	1	gga-miR-142-5p	-0.17	-0.19	N/A
INSIG1	ENST00000342407.5	insulin induced gene 1	1776	Sites in UTR	1	0	1	0	1	gga-miR-142-5p	-0.17	-0.23	N/A
BCL11B	ENST00000357195.3	B-cell CLL/lymphoma 11B (zinc finger protein)	73	Sites in UTR	2	0	1	1	1	gga-miR-142-5p	-0.17	-0.17	N/A
AKAP1	ENST00000337714.3	A kinase (PRKA) anchor protein 1	843	Sites in UTR	1	0	0	1	0	gga-miR-142-5p	-0.17	-0.17	N/A
CNOT7	ENST00000361272.4	CCR4-NOT transcription complex, subunit 7	415	Sites in UTR	1	0	1	0	0	gga-miR-142-5p	-0.17	-0.17	N/A
NRIP1	ENST00000400199.1	nuclear receptor interacting protein 1	342	Sites in UTR	1	0	1	0	0	gga-miR-142-5p	-0.17	-0.17	N/A
MARCH2	ENST00000602117.1	membrane-associated ring finger (C3HC4) 2, E3 ubiquitin protein ligase	909	Sites in UTR	1	0	1	0	0	gga-miR-142-5p	-0.17	-0.17	N/A
KANK1	ENST00000382303.1	KN motif and ankyrin repeat domains 1	6	Sites in UTR	1	1	0	0	0	gga-miR-142-5p	-0.17	-0.17	N/A
PAK2	ENST00000327134.3	p21 protein (Cdc42/Rac)-activated kinase 2	145	Sites in UTR	1	1	0	0	0	gga-miR-142-5p	-0.17	-0.17	N/A
NTN1	ENST00000173229.2	netrin 1	12	Sites in UTR	1	0	1	0	1	gga-miR-142-5p	-0.17	-0.17	N/A
SNAI1	ENST00000244050.2	snail family zinc finger 1	486	Sites in UTR	1	0	1	0	0	gga-miR-142-5p	-0.17	-0.17	N/A
BRWD1	ENST00000342449.3	bromodomain and WD repeat domain containing 1	96	Sites in UTR	1	0	1	0	2	gga-miR-142-5p	-0.17	-0.17	N/A
CSTF3	ENST00000323959.4	cleavage stimulation factor, 3' pre-RNA, subunit 3, 77kDa	291	Sites in UTR	1	0	1	0	0	gga-miR-142-5p	-0.17	-0.17	N/A
ARHGAP5	ENST00000345122.3	Rho GTPase activating protein 5	757	Sites in UTR	4	1	2	1	0	gga-miR-142-5p	-0.17	-0.43	N/A
TUBB3	ENST00000556922.1	tubulin, beta 3 class III	11	Sites in UTR	1	0	1	0	0	gga-miR-142-5p	-0.17	-0.17	N/A
RP11-766F14.2	ENST00000511828.1	Protein LOC285556	5	Sites in UTR	1	0	0	1	0	gga-miR-142-5p	-0.17	-0.17	N/A
CHST11	ENST00000549260.1	carbohydrate (chondroitin 4) sulfotransferase 11	686	Sites in UTR	1	0	0	1	0	gga-miR-142-5p	-0.17	-0.20	N/A
FGF9	ENST00000382353.5	fibroblast growth factor 9	136	Sites in UTR	2	1	1	0	0	gga-miR-142-5p	-0.17	-0.27	N/A
RALYL	ENST00000517638.1	RALY RNA binding protein-like	7	Sites in UTR	1	0	1	0	0	gga-miR-142-5p	-0.17	-0.17	N/A
UTRN	ENST00000367545.3	utrophin	87	Sites in UTR	2	0	0	2	0	gga-miR-142-5p	-0.17	-0.20	N/A
SLITRK1	ENST00000377084.2	SLIT and NTRK-like family, member 1	5	Sites in UTR	1	0	0	1	1	gga-miR-142-5p	-0.17	-0.17	N/A
SLC1A3	ENST00000265113.4	solute carrier family 1 (glial high affinity glutamate transporter), member 3	34	Sites in UTR	1	0	0	1	0	gga-miR-142-5p	-0.17	-0.17	N/A
CACUL1	ENST00000369151.3	CDK2-associated, cullin domain 1	213	Sites in UTR	1	0	0	1	0	gga-miR-142-5p	-0.16	-0.26	N/A
CLCN4	ENST00000380833.4	chloride channel, voltage-sensitive 4	182	Sites in UTR	1	0	1	0	0	gga-miR-142-5p	-0.16	-0.21	N/A
FAM155A	ENST00000375915.2	family with sequence similarity 155, member A	118	Sites in UTR	1	0	1	0	0	gga-miR-142-5p	-0.16	-0.16	N/A
VPS4B	ENST00000238497.5	vacuolar protein sorting 4 homolog B (S. cerevisiae)	180	Sites in UTR	1	0	1	0	0	gga-miR-142-5p	-0.16	-0.16	N/A
EPS15	ENST00000371730.2	epidermal growth factor receptor pathway substrate 15	325	Sites in UTR	2	1	1	0	0	gga-miR-142-5p	-0.16	-0.33	N/A
DCLK1	ENST00000379892.4	doublecortin-like kinase 1	9	Sites in UTR	2	1	1	0	0	gga-miR-142-5p	-0.16	-0.19	N/A
ZMYM2	ENST00000382869.3	zinc finger, MYM-type 2	172	Sites in UTR	1	0	0	1	0	gga-miR-142-5p	-0.16	-0.26	N/A
ZNF618	ENST00000288466.7	zinc finger protein 618	778	Sites in UTR	1	0	1	0	1	gga-miR-142-5p	-0.16	-0.17	N/A
PLCB1	ENST00000378641.3	phospholipase C, beta 1 (phosphoinositide-specific)	21	Sites in UTR	1	1	0	0	1	gga-miR-142-5p	-0.16	-0.16	N/A
MYCN	ENST00000281043.3	v-myc avian myelocytomatosis viral oncogene neuroblastoma derived homolog	73	Sites in UTR	1	0	1	0	0	gga-miR-142-5p	-0.16	-0.16	N/A
CYFIP2	ENST00000318218.6	cytoplasmic FMR1 interacting protein 2	303	Sites in UTR	1	0	1	0	0	gga-miR-142-5p	-0.16	-0.16	N/A
PPP1R15B	ENST00000367188.4	protein phosphatase 1, regulatory subunit 15B	2154	Sites in UTR	1	0	1	0	0	gga-miR-142-5p	-0.16	-0.18	N/A
TMEM131	ENST00000186436.5	transmembrane protein 131	111	Sites in UTR	1	1	0	0	1	gga-miR-142-5p	-0.16	-0.16	N/A
SLC7A14	ENST00000231706.5	solute carrier family 7, member 14	5	Sites in UTR	1	0	0	1	0	gga-miR-142-5p	-0.16	-0.16	N/A
ITGB6	ENST00000283249.2	integrin, beta 6	5	Sites in UTR	1	0	1	0	0	gga-miR-142-5p	-0.16	-0.16	N/A
PAPPA	ENST00000328252.3	pregnancy-associated plasma protein A, pappalysin 1	350	Sites in UTR	1	0	0	1	1	gga-miR-142-5p	-0.16	-0.18	N/A
TCF12	ENST00000267811.5	transcription factor 12	101	Sites in UTR	1	0	0	1	1	gga-miR-142-5p	-0.16	-0.19	N/A
PPM1H	ENST00000228705.6	protein phosphatase, Mg2+/Mn2+ dependent, 1H	45	Sites in UTR	1	0	0	1	0	gga-miR-142-5p	-0.16	-0.17	N/A
KIAA2022	ENST00000055682.6	KIAA2022	5	Sites in UTR	3	2	1	0	0	gga-miR-142-5p	-0.16	-0.16	N/A
RALA	ENST00000005257.2	v-ral simian leukemia viral oncogene homolog A (ras related)	21	Sites in UTR	1	0	1	0	0	gga-miR-142-5p	-0.16	-0.16	N/A
PTPRT	ENST00000373187.1	protein tyrosine phosphatase, receptor type, T	5	Sites in UTR	1	1	0	0	0	gga-miR-142-5p	-0.16	-0.16	N/A
CPEB4	ENST00000265085.5	cytoplasmic polyadenylation element binding protein 4	472	Sites in UTR	1	0	0	1	0	gga-miR-142-5p	-0.16	-0.16	N/A
RAB14	ENST00000373840.4	RAB14, member RAS oncogene family	586	Sites in UTR	1	0	1	0	0	gga-miR-142-5p	-0.16	-0.22	N/A
RAI14	ENST00000265109.3	retinoic acid induced 14	2228	Sites in UTR	1	0	0	1	0	gga-miR-142-5p	-0.16	-0.17	N/A
SMIM13	ENST00000416247.2	small integral membrane protein 13	199	Sites in UTR	1	0	1	0	0	gga-miR-142-5p	-0.16	-0.21	N/A
HIPK3	ENST00000303296.4	homeodomain interacting protein kinase 3	933	Sites in UTR	2	1	1	0	1	gga-miR-142-5p	-0.16	-0.17	N/A
NOS1AP	ENST00000361897.5	nitric oxide synthase 1 (neuronal) adaptor protein	5	Sites in UTR	1	0	0	1	0	gga-miR-142-5p	-0.16	-0.16	N/A
GNA12	ENST00000275364.3	guanine nucleotide binding protein (G protein) alpha 12	565	Sites in UTR	1	0	1	0	0	gga-miR-142-5p	-0.16	-0.16	N/A
NDRG1	ENST00000323851.7	N-myc downstream regulated 1	2195	Sites in UTR	1	0	0	1	1	gga-miR-142-5p	-0.16	-0.16	N/A
PPP1R12A	ENST00000261207.5	protein phosphatase 1, regulatory subunit 12A	276	Sites in UTR	1	0	1	0	0	gga-miR-142-5p	-0.16	-0.16	N/A
HMGCLL1	ENST00000274901.4	3-hydroxymethyl-3-methylglutaryl-CoA lyase-like 1	11	Sites in UTR	1	0	0	1	0	gga-miR-142-5p	-0.15	-0.15	N/A
PSME4	ENST00000404125.1	proteasome (prosome, macropain) activator subunit 4	146	Sites in UTR	1	0	0	1	0	gga-miR-142-5p	-0.15	-0.15	N/A
RECK	ENST00000377966.3	reversion-inducing-cysteine-rich protein with kazal motifs	10	Sites in UTR	1	1	0	0	0	gga-miR-142-5p	-0.15	-0.15	N/A
RPS6KC1	ENST00000366960.3	ribosomal protein S6 kinase, 52kDa, polypeptide 1	57	Sites in UTR	2	0	1	1	0	gga-miR-142-5p	-0.15	-0.15	N/A
ACVR1C	ENST00000243349.8	activin A receptor, type IC	27	Sites in UTR	1	0	0	1	0	gga-miR-142-5p	-0.15	-0.24	N/A
RALGAPB	ENST00000397038.1	Ral GTPase activating protein, beta subunit (non-catalytic)	1120	Sites in UTR	1	1	0	0	0	gga-miR-142-5p	-0.15	-0.19	N/A
MSL2	ENST00000309993.2	male-specific lethal 2 homolog (Drosophila)	175	Sites in UTR	1	0	0	1	1	gga-miR-142-5p	-0.15	-0.20	N/A
ATG4A	ENST00000372232.3	autophagy related 4A, cysteine peptidase	73	Sites in UTR	1	0	0	1	1	gga-miR-142-5p	-0.15	-0.28	N/A
KIF3A	ENST00000378746.4	kinesin family member 3A	33	Sites in UTR	1	0	1	0	0	gga-miR-142-5p	-0.15	-0.17	N/A
ITGBL1	ENST00000545560.2	integrin, beta-like 1 (with EGF-like repeat domains)	106	Sites in UTR	1	0	0	1	1	gga-miR-142-5p	-0.15	-0.18	N/A
IP6K2	ENST00000431721.2	inositol hexakisphosphate kinase 2	474	Sites in UTR	1	0	1	0	1	gga-miR-142-5p	-0.15	-0.15	N/A
TAF1L	ENST00000242310.4	TAF1 RNA polymerase II, TATA box binding protein (TBP)-associated factor, 210kDa-like	5	Sites in UTR	1	0	0	1	0	gga-miR-142-5p	-0.15	-0.15	N/A
SEPT7	ENST00000435235.1	septin 7	97	Sites in UTR	1	0	1	0	0	gga-miR-142-5p	-0.15	-0.21	N/A
MOSPD2	ENST00000380492.3	motile sperm domain containing 2	76	Sites in UTR	1	0	1	0	0	gga-miR-142-5p	-0.15	-0.15	N/A
GOLGA7	ENST00000405786.2	golgin A7	34	Sites in UTR	1	0	0	1	0	gga-miR-142-5p	-0.15	-0.19	N/A
BZW2	ENST00000258761.3	basic leucine zipper and W2 domains 2	3418	Sites in UTR	1	0	0	1	0	gga-miR-142-5p	-0.15	-0.15	N/A
ZCCHC6	ENST00000277141.6	zinc finger, CCHC domain containing 6	20	Sites in UTR	1	1	0	0	0	gga-miR-142-5p	-0.15	-0.15	N/A
SDF4	ENST00000263741.7	stromal cell derived factor 4	2036	Sites in UTR	1	0	0	1	0	gga-miR-142-5p	-0.15	-0.15	N/A
ERN1	ENST00000433197.3	endoplasmic reticulum to nucleus signaling 1	182	Sites in UTR	1	0	0	1	0	gga-miR-142-5p	-0.15	-0.15	N/A
UBR1	ENST00000382177.2	ubiquitin protein ligase E3 component n-recognin 1	11	Sites in UTR	1	0	0	1	1	gga-miR-142-5p	-0.15	-0.16	N/A
PCGF5	ENST00000336126.5	polycomb group ring finger 5	176	Sites in UTR	2	1	1	0	1	gga-miR-142-5p	-0.15	-0.37	N/A
FUNDC1	ENST00000378045.4	FUN14 domain containing 1	73	Sites in UTR	1	1	0	0	0	gga-miR-142-5p	-0.15	-0.42	N/A
FAM129A	ENST00000367511.3	family with sequence similarity 129, member A	213	Sites in UTR	1	0	1	0	0	gga-miR-142-5p	-0.15	-0.15	N/A
HS3ST3B1	ENST00000360954.2	heparan sulfate (glucosamine) 3-O-sulfotransferase 3B1	1489	Sites in UTR	1	0	1	0	0	gga-miR-142-5p	-0.15	-0.15	N/A
ZBTB39	ENST00000300101.2	zinc finger and BTB domain containing 39	7	Sites in UTR	1	1	0	0	0	gga-miR-142-5p	-0.15	-0.15	N/A
IST1	ENST00000329908.8	increased sodium tolerance 1 homolog (yeast)	305	Sites in UTR	1	0	1	0	0	gga-miR-142-5p	-0.15	-0.15	N/A
CYR61	ENST00000451137.2	cysteine-rich, angiogenic inducer, 61	2690	Sites in UTR	1	1	0	0	0	gga-miR-142-5p	-0.15	-0.54	N/A
H3F3B	ENST00000591890.1	H3 histone, family 3B (H3.3B)	336	Sites in UTR	1	0	1	0	0	gga-miR-142-5p	-0.14	-0.17	N/A
NLGN4X	ENST00000381095.3	neuroligin 4, X-linked	5	Sites in UTR	1	0	0	1	0	gga-miR-142-5p	-0.14	-0.14	N/A
SMAD7	ENST00000262158.2	SMAD family member 7	142	Sites in UTR	1	0	0	1	0	gga-miR-142-5p	-0.14	-0.14	N/A
PCDH18	ENST00000412923.2	protocadherin 18	112	Sites in UTR	1	1	0	0	0	gga-miR-142-5p	-0.14	-0.33	N/A
SLMO2	ENST00000355937.4	slowmo homolog 2 (Drosophila)	374	Sites in UTR	1	0	0	1	0	gga-miR-142-5p	-0.14	-0.17	N/A
RP5-1052I5.2	ENST00000370548.2	Heparan sulfate 2-O-sulfotransferase 1	21	Sites in UTR	1	0	0	1	0	gga-miR-142-5p	-0.14	-0.14	N/A
MBNL3	ENST00000370839.3	muscleblind-like splicing regulator 3	593	Sites in UTR	1	1	0	0	1	gga-miR-142-5p	-0.14	-0.20	N/A
C16orf52	ENST00000542527.2	chromosome 16 open reading frame 52	102	Sites in UTR	1	0	1	0	0	gga-miR-142-5p	-0.14	-0.19	N/A
MOB4	ENST00000233892.4	MOB family member 4, phocein	123	Sites in UTR	1	0	1	0	0	gga-miR-142-5p	-0.14	-0.16	N/A
EDIL3	ENST00000296591.5	EGF-like repeats and discoidin I-like domains 3	2825	Sites in UTR	1	0	1	0	0	gga-miR-142-5p	-0.14	-0.14	N/A
BHLHE22	ENST00000321870.1	basic helix-loop-helix family, member e22	27	Sites in UTR	1	1	0	0	0	gga-miR-142-5p	-0.14	-0.28	N/A
PCGF3	ENST00000362003.5	polycomb group ring finger 3	503	Sites in UTR	1	0	0	1	0	gga-miR-142-5p	-0.14	-0.20	N/A
ACSL6	ENST00000379264.2	acyl-CoA synthetase long-chain family member 6	7	Sites in UTR	1	0	0	1	0	gga-miR-142-5p	-0.14	-0.14	N/A
RBPJ	ENST00000342320.4	recombination signal binding protein for immunoglobulin kappa J region	70	Sites in UTR	2	1	1	0	0	gga-miR-142-5p	-0.14	-0.16	N/A
CCDC28A	ENST00000332797.6	coiled-coil domain containing 28A	543	Sites in UTR	1	0	0	1	0	gga-miR-142-5p	-0.14	-0.14	N/A
AKAP9	ENST00000356239.3	A kinase (PRKA) anchor protein 9	514	Sites in UTR	1	0	1	0	1	gga-miR-142-5p	-0.14	-0.15	N/A
CSRNP3	ENST00000314499.7	cysteine-serine-rich nuclear protein 3	24	Sites in UTR	1	0	1	0	0	gga-miR-142-5p	-0.14	-0.14	N/A
GPR27	ENST00000304411.2	G protein-coupled receptor 27	781	Sites in UTR	1	0	0	1	0	gga-miR-142-5p	-0.14	-0.14	N/A
SMURF1	ENST00000361368.2	SMAD specific E3 ubiquitin protein ligase 1	58	Sites in UTR	3	1	0	2	0	gga-miR-142-5p	-0.14	-0.62	N/A
ZFR	ENST00000265069.8	zinc finger RNA binding protein	102	Sites in UTR	1	0	0	1	1	gga-miR-142-5p	-0.14	-0.15	N/A
PGM5	ENST00000396396.1	phosphoglucomutase 5	23	Sites in UTR	1	0	0	1	0	gga-miR-142-5p	-0.14	-0.14	N/A
LHFPL2	ENST00000515007.2	lipoma HMGIC fusion partner-like 2	16	Sites in UTR	1	0	0	1	0	gga-miR-142-5p	-0.14	-0.14	N/A
BACH1	ENST00000286800.3	BTB and CNC homology 1, basic leucine zipper transcription factor 1	273	Sites in UTR	1	0	1	0	0	gga-miR-142-5p	-0.14	-0.14	N/A
SPOPL	ENST00000280098.4	speckle-type POZ protein-like	216	Sites in UTR	2	0	2	0	0	gga-miR-142-5p	-0.14	-0.14	N/A
TSC1	ENST00000298552.3	tuberous sclerosis 1	838	Sites in UTR	1	1	0	0	0	gga-miR-142-5p	-0.14	-0.15	N/A
B4GALT6	ENST00000306851.5	UDP-Gal:betaGlcNAc beta 1,4- galactosyltransferase, polypeptide 6	146	Sites in UTR	1	0	0	1	1	gga-miR-142-5p	-0.13	-0.14	N/A
UBR5	ENST00000520539.1	ubiquitin protein ligase E3 component n-recognin 5	733	Sites in UTR	1	0	1	0	0	gga-miR-142-5p	-0.13	-0.15	N/A
SOWAHC	ENST00000356454.3	sosondowah ankyrin repeat domain family member C	431	Sites in UTR	1	0	1	0	0	gga-miR-142-5p	-0.13	-0.16	N/A
ANO4	ENST00000392979.3	anoctamin 4	128	Sites in UTR	1	0	0	1	0	gga-miR-142-5p	-0.13	-0.13	N/A
ZBTB41	ENST00000367405.4	zinc finger and BTB domain containing 41	33	Sites in UTR	1	0	0	1	1	gga-miR-142-5p	-0.13	-0.17	N/A
RNF219	ENST00000282003.6	ring finger protein 219	680	Sites in UTR	1	0	1	0	0	gga-miR-142-5p	-0.13	-0.13	N/A
KCNA5	ENST00000252321.3	potassium voltage-gated channel, shaker-related subfamily, member 5	5	Sites in UTR	1	0	1	0	0	gga-miR-142-5p	-0.13	-0.13	N/A
POSTN	ENST00000541179.1	periostin, osteoblast specific factor	43	Sites in UTR	1	0	0	1	0	gga-miR-142-5p	-0.13	-0.13	N/A
RTF1	ENST00000389629.4	Rtf1, Paf1/RNA polymerase II complex component, homolog (S. cerevisiae)	1869	Sites in UTR	2	2	0	0	0	gga-miR-142-5p	-0.13	-0.22	N/A
GNS	ENST00000418919.2	glucosamine (N-acetyl)-6-sulfatase	2435	Sites in UTR	1	1	0	0	0	gga-miR-142-5p	-0.13	-0.16	N/A
UBL3	ENST00000380680.4	ubiquitin-like 3	431	Sites in UTR	1	0	1	0	0	gga-miR-142-5p	-0.13	-0.13	N/A
PTPN12	ENST00000248594.6	protein tyrosine phosphatase, non-receptor type 12	167	Sites in UTR	1	1	0	0	0	gga-miR-142-5p	-0.13	-0.13	N/A
DSE	ENST00000452085.3	dermatan sulfate epimerase	975	Sites in UTR	1	0	1	0	0	gga-miR-142-5p	-0.13	-0.13	N/A
TMEM132B	ENST00000299308.3	transmembrane protein 132B	5	Sites in UTR	1	1	0	0	0	gga-miR-142-5p	-0.13	-0.13	N/A
ZBTB42	ENST00000342537.7	zinc finger and BTB domain containing 42	182	Sites in UTR	1	0	0	1	0	gga-miR-142-5p	-0.13	-0.14	N/A
SIX4	ENST00000216513.4	SIX homeobox 4	94	Sites in UTR	1	0	1	0	0	gga-miR-142-5p	-0.13	-0.13	N/A
ITCH	ENST00000374864.4	itchy E3 ubiquitin protein ligase	769	Sites in UTR	1	0	1	0	0	gga-miR-142-5p	-0.13	-0.16	N/A
CTDSPL2	ENST00000260327.4	CTD (carboxy-terminal domain, RNA polymerase II, polypeptide A) small phosphatase like 2	457	Sites in UTR	1	1	0	0	0	gga-miR-142-5p	-0.13	-0.21	N/A
TAF2	ENST00000378164.2	TAF2 RNA polymerase II, TATA box binding protein (TBP)-associated factor, 150kDa	59	Sites in UTR	1	0	0	1	0	gga-miR-142-5p	-0.13	-0.13	N/A
HECA	ENST00000367658.2	headcase homolog (Drosophila)	783	Sites in UTR	1	0	1	0	0	gga-miR-142-5p	-0.13	-0.13	N/A
GABRB3	ENST00000311550.5	gamma-aminobutyric acid (GABA) A receptor, beta 3	267	Sites in UTR	1	0	0	1	0	gga-miR-142-5p	-0.13	-0.14	N/A
ZCCHC2	ENST00000269499.5	zinc finger, CCHC domain containing 2	13	Sites in UTR	1	1	0	0	0	gga-miR-142-5p	-0.13	-0.13	N/A
PFN2	ENST00000239940.7	profilin 2	2184	Sites in UTR	1	0	0	1	0	gga-miR-142-5p	-0.13	-0.13	N/A
RPL36A-HNRNPH2	ENST00000409170.3	RPL36A-HNRNPH2 readthrough	85	Sites in UTR	1	0	0	1	0	gga-miR-142-5p	-0.13	-0.14	N/A
CAND1	ENST00000545606.1	cullin-associated and neddylation-dissociated 1	1568	Sites in UTR	1	1	0	0	0	gga-miR-142-5p	-0.13	-0.27	N/A
SALL4	ENST00000217086.4	sal-like 4 (Drosophila)	155	Sites in UTR	1	0	1	0	0	gga-miR-142-5p	-0.13	-0.13	N/A
DYRK1A	ENST00000339659.4	dual-specificity tyrosine-(Y)-phosphorylation regulated kinase 1A	448	Sites in UTR	2	0	1	1	1	gga-miR-142-5p	-0.13	-0.15	N/A
FGF14	ENST00000376131.4	fibroblast growth factor 14	5	Sites in UTR	1	0	0	1	0	gga-miR-142-5p	-0.13	-0.13	N/A
RNF6	ENST00000346166.3	ring finger protein (C3H2C3 type) 6	47	Sites in UTR	1	0	1	0	0	gga-miR-142-5p	-0.13	-0.13	N/A
PARD6B	ENST00000371610.2	par-6 family cell polarity regulator beta	277	Sites in UTR	1	0	1	0	0	gga-miR-142-5p	-0.13	-0.13	N/A
LEPROTL1	ENST00000321250.8	leptin receptor overlapping transcript-like 1	1242	Sites in UTR	1	1	0	0	0	gga-miR-142-5p	-0.13	-0.36	N/A
MYH10	ENST00000360416.3	myosin, heavy chain 10, non-muscle	134	Sites in UTR	1	0	0	1	0	gga-miR-142-5p	-0.13	-0.13	N/A
HSPE1-MOB4	ENST00000604458.1	HSPE1-MOB4 readthrough	123	Sites in UTR	1	0	1	0	0	gga-miR-142-5p	-0.13	-0.15	N/A
SH2D3C	ENST00000373277.4	SH2 domain containing 3C	5	Sites in UTR	1	0	0	1	0	gga-miR-142-5p	-0.12	-0.12	N/A
INTS2	ENST00000444766.3	integrator complex subunit 2	109	Sites in UTR	1	0	1	0	0	gga-miR-142-5p	-0.12	-0.13	N/A
BMP5	ENST00000370830.3	bone morphogenetic protein 5	5	Sites in UTR	2*	0	1	0	1	gga-miR-142-5p	-0.12	-0.12	N/A
TMEM196	ENST00000405844.1	transmembrane protein 196	5	Sites in UTR	1	0	1	0	0	gga-miR-142-5p	-0.12	-0.12	N/A
TMTC2	ENST00000321196.3	transmembrane and tetratricopeptide repeat containing 2	173	Sites in UTR	2	0	2	0	1	gga-miR-142-5p	-0.12	-0.13	N/A
SOX11	ENST00000322002.3	SRY (sex determining region Y)-box 11	1100	Sites in UTR	1	0	1	0	1	gga-miR-142-5p	-0.12	-0.17	N/A
PAXIP1	ENST00000404141.1	PAX interacting (with transcription-activation domain) protein 1	19	Sites in UTR	1	0	0	1	0	gga-miR-142-5p	-0.12	-0.20	N/A
SPRED2	ENST00000356388.4	sprouty-related, EVH1 domain containing 2	53	Sites in UTR	1	1	0	0	0	gga-miR-142-5p	-0.12	-0.14	N/A
SFMBT2	ENST00000361972.4	Scm-like with four mbt domains 2	107	Sites in UTR	1	0	0	1	0	gga-miR-142-5p	-0.12	-0.12	N/A
CAV1	ENST00000405348.1	caveolin 1, caveolae protein, 22kDa	415	Sites in UTR	1	0	0	1	0	gga-miR-142-5p	-0.12	-0.18	N/A
LCOR	ENST00000371103.3	ligand dependent nuclear receptor corepressor	94	Sites in UTR	1	0	0	1	0	gga-miR-142-5p	-0.12	-0.13	N/A
PRKCE	ENST00000306156.3	protein kinase C, epsilon	164	Sites in UTR	1	0	0	1	0	gga-miR-142-5p	-0.12	-0.12	N/A
PLCL2	ENST00000418129.2	phospholipase C-like 2	122	Sites in UTR	1	0	0	1	0	gga-miR-142-5p	-0.12	-0.12	N/A
ZBTB8A	ENST00000316459.4	zinc finger and BTB domain containing 8A	287	Sites in UTR	1	0	0	1	0	gga-miR-142-5p	-0.12	-0.15	N/A
PRDM1	ENST00000369089.3	PR domain containing 1, with ZNF domain	48	Sites in UTR	1	0	1	0	0	gga-miR-142-5p	-0.12	-0.15	N/A
EFNB2	ENST00000245323.4	ephrin-B2	25	Sites in UTR	1	0	0	1	0	gga-miR-142-5p	-0.12	-0.12	N/A
SH3RF1	ENST00000284637.9	SH3 domain containing ring finger 1	2747	Sites in UTR	1	0	0	1	0	gga-miR-142-5p	-0.12	-0.12	N/A
RND3	ENST00000375734.2	Rho family GTPase 3	574	Sites in UTR	1	0	0	1	0	gga-miR-142-5p	-0.12	-0.12	N/A
SCYL2	ENST00000360820.2	SCY1-like 2 (S. cerevisiae)	425	Sites in UTR	2	2	0	0	0	gga-miR-142-5p	-0.12	-0.43	N/A
CLCN3	ENST00000513761.1	chloride channel, voltage-sensitive 3	1142	Sites in UTR	1	0	0	1	0	gga-miR-142-5p	-0.12	-0.12	N/A
RPRD1B	ENST00000373433.4	regulation of nuclear pre-mRNA domain containing 1B	1140	Sites in UTR	1	0	0	1	0	gga-miR-142-5p	-0.12	-0.12	N/A
HECTD4	ENST00000377560.5	HECT domain containing E3 ubiquitin protein ligase 4	222	Sites in UTR	1	0	1	0	0	gga-miR-142-5p	-0.12	-0.12	N/A
NUP54	ENST00000264883.3	nucleoporin 54kDa	721	Sites in UTR	1	0	1	0	0	gga-miR-142-5p	-0.12	-0.12	N/A
ANKRD12	ENST00000262126.4	ankyrin repeat domain 12	11	Sites in UTR	1	0	0	1	0	gga-miR-142-5p	-0.12	-0.12	N/A
CANX	ENST00000247461.4	calnexin	17053	Sites in UTR	1	0	1	0	0	gga-miR-142-5p	-0.12	-0.14	N/A
RAB5A	ENST00000273047.4	RAB5A, member RAS oncogene family	68	Sites in UTR	2	0	1	1	0	gga-miR-142-5p	-0.12	-0.29	N/A
HCN1	ENST00000303230.4	hyperpolarization activated cyclic nucleotide-gated potassium channel 1	5	Sites in UTR	3	0	1	2	0	gga-miR-142-5p	-0.12	-0.33	N/A
KCNK2	ENST00000444842.2	potassium channel, subfamily K, member 2	258	Sites in UTR	2	0	1	1	0	gga-miR-142-5p	-0.12	-0.12	N/A
ZNF385D	ENST00000281523.2	zinc finger protein 385D	5	Sites in UTR	1	0	0	1	0	gga-miR-142-5p	-0.12	-0.12	N/A
MTM1	ENST00000370396.2	myotubularin 1	68	Sites in UTR	1	0	0	1	0	gga-miR-142-5p	-0.12	-0.12	N/A
METTL8	ENST00000375258.4	methyltransferase like 8	124	Sites in UTR	1	0	0	1	0	gga-miR-142-5p	-0.12	-0.14	N/A
USP7	ENST00000344836.4	ubiquitin specific peptidase 7 (herpes virus-associated)	656	Sites in UTR	1	0	1	0	0	gga-miR-142-5p	-0.12	-0.13	N/A
TSHZ3	ENST00000240587.4	teashirt zinc finger homeobox 3	81	Sites in UTR	1	0	0	1	0	gga-miR-142-5p	-0.12	-0.12	N/A
EFR3A	ENST00000254624.5	EFR3 homolog A (S. cerevisiae)	372	Sites in UTR	3	0	3	0	0	gga-miR-142-5p	-0.12	-0.12	N/A
SLC5A3	ENST00000381151.3	solute carrier family 5 (sodium/myo-inositol cotransporter), member 3	24	Sites in UTR	1	0	1	0	0	gga-miR-142-5p	-0.12	-0.16	N/A
RSPO2	ENST00000517939.1	R-spondin 2	5	Sites in UTR	1	0	1	0	0	gga-miR-142-5p	-0.12	-0.12	N/A
EMC8	ENST00000435200.2	ER membrane protein complex subunit 8	977	Sites in UTR	1	1	0	0	0	gga-miR-142-5p	-0.12	-0.55	N/A
MED26	ENST00000263390.3	mediator complex subunit 26	5	Sites in UTR	1	0	0	1	0	gga-miR-142-5p	-0.12	-0.12	N/A
SLITRK5	ENST00000325089.6	SLIT and NTRK-like family, member 5	429	Sites in UTR	1	1	0	0	0	gga-miR-142-5p	-0.12	-0.12	N/A
SLC52A3	ENST00000381944.3	solute carrier family 52 (riboflavin transporter), member 3	5	Sites in UTR	1	0	1	0	0	gga-miR-142-5p	-0.12	-0.12	N/A
PTPN11	ENST00000351677.2	protein tyrosine phosphatase, non-receptor type 11	52	Sites in UTR	1	0	1	0	0	gga-miR-142-5p	-0.11	-0.11	N/A
CNOT6L	ENST00000504123.1	CCR4-NOT transcription complex, subunit 6-like	23	Sites in UTR	1	0	0	1	0	gga-miR-142-5p	-0.11	-0.11	N/A
SNAI2	ENST00000020945.1	snail family zinc finger 2	1233	Sites in UTR	1	0	1	0	0	gga-miR-142-5p	-0.11	-0.11	N/A
ST13	ENST00000216218.3	suppression of tumorigenicity 13 (colon carcinoma) (Hsp70 interacting protein)	83	Sites in UTR	1	0	1	0	0	gga-miR-142-5p	-0.11	-0.14	N/A
PDGFD	ENST00000393158.2	platelet derived growth factor D	52	Sites in UTR	1	1	0	0	1	gga-miR-142-5p	-0.11	-0.24	N/A
ANK1	ENST00000289734.7	ankyrin 1, erythrocytic	5	Sites in UTR	1	0	0	1	0	gga-miR-142-5p	-0.11	-0.11	N/A
SLC5A3	ENST00000608209.1	sodium/myo-inositol cotransporter	24	Sites in UTR	1	0	1	0	0	gga-miR-142-5p	-0.11	-0.15	N/A
PIK3CA	ENST00000263967.3	phosphatidylinositol-4,5-bisphosphate 3-kinase, catalytic subunit alpha	112	Sites in UTR	1	0	0	1	1	gga-miR-142-5p	-0.11	-0.14	N/A
SPEN	ENST00000375759.3	spen homolog, transcriptional regulator (Drosophila)	7	Sites in UTR	2	1	0	1	0	gga-miR-142-5p	-0.11	-0.19	N/A
GDI2	ENST00000380191.4	GDP dissociation inhibitor 2	664	Sites in UTR	1	0	0	1	0	gga-miR-142-5p	-0.11	-0.13	N/A
MICAL3	ENST00000441493.2	microtubule associated monooxygenase, calponin and LIM domain containing 3	58	Sites in UTR	1	1	0	0	0	gga-miR-142-5p	-0.11	-0.11	N/A
RUNX1	ENST00000344691.4	runt-related transcription factor 1	182	Sites in UTR	2	0	1	1	0	gga-miR-142-5p	-0.11	-0.12	N/A
THSD4	ENST00000355327.3	thrombospondin, type I, domain containing 4	69	Sites in UTR	1	1	0	0	0	gga-miR-142-5p	-0.11	-0.20	N/A
STK39	ENST00000355999.4	serine threonine kinase 39	266	Sites in UTR	1	0	0	1	0	gga-miR-142-5p	-0.11	-0.14	N/A
USP25	ENST00000285681.2	ubiquitin specific peptidase 25	2012	Sites in UTR	1	0	1	0	1	gga-miR-142-5p	-0.11	-0.24	N/A
SREK1	ENST00000334121.6	splicing regulatory glutamine/lysine-rich protein 1	316	Sites in UTR	1	0	1	0	0	gga-miR-142-5p	-0.11	-0.12	N/A
GLI3	ENST00000395925.3	GLI family zinc finger 3	544	Sites in UTR	1	1	0	0	0	gga-miR-142-5p	-0.11	-0.11	N/A
SCML1	ENST00000380045.3	sex comb on midleg-like 1 (Drosophila)	722	Sites in UTR	1	0	1	0	0	gga-miR-142-5p	-0.11	-0.11	N/A
PNPLA8	ENST00000426128.2	patatin-like phospholipase domain containing 8	60	Sites in UTR	2	0	2	0	0	gga-miR-142-5p	-0.11	-0.20	N/A
ADAMTS13	ENST00000371916.1	ADAM metallopeptidase with thrombospondin type 1 motif, 13	41	Sites in UTR	1	0	1	0	0	gga-miR-142-5p	-0.11	-0.11	N/A
GAREM	ENST00000399218.4	GRB2 associated, regulator of MAPK1	536	Sites in UTR	1	0	0	1	0	gga-miR-142-5p	-0.11	-0.15	N/A
FRMD3	ENST00000304195.3	FERM domain containing 3	14	Sites in UTR	1	0	0	1	0	gga-miR-142-5p	-0.11	-0.13	N/A
PAPD5	ENST00000357464.3	PAP associated domain containing 5	152	Sites in UTR	2	0	2	0	0	gga-miR-142-5p	-0.11	-0.19	N/A
SYNCRIP	ENST00000355238.6	synaptotagmin binding, cytoplasmic RNA interacting protein	4864	Sites in UTR	2	1	0	1	0	gga-miR-142-5p	-0.10	-0.29	N/A
SECISBP2L	ENST00000559471.1	SECIS binding protein 2-like	161	Sites in UTR	1	0	1	0	2	gga-miR-142-5p	-0.10	-0.12	N/A
FNIP2	ENST00000264433.6	folliculin interacting protein 2	266	Sites in UTR	3	1	0	2	1	gga-miR-142-5p	-0.10	-0.14	N/A
RORB	ENST00000376896.3	RAR-related orphan receptor B	5	Sites in UTR	1	1	0	0	0	gga-miR-142-5p	-0.10	-0.10	N/A
MAP4K3	ENST00000263881.3	mitogen-activated protein kinase kinase kinase kinase 3	796	Sites in UTR	1	0	1	0	1	gga-miR-142-5p	-0.10	-0.10	N/A
TOPORS	ENST00000360538.2	topoisomerase I binding, arginine/serine-rich, E3 ubiquitin protein ligase	24	Sites in UTR	1	0	1	0	0	gga-miR-142-5p	-0.10	-0.10	N/A
INPP5A	ENST00000368594.3	inositol polyphosphate-5-phosphatase, 40kDa	243	Sites in UTR	1	0	1	0	0	gga-miR-142-5p	-0.10	-0.10	N/A
SMAD1	ENST00000302085.4	SMAD family member 1	240	Sites in UTR	1	0	1	0	0	gga-miR-142-5p	-0.10	-0.10	N/A
SLC44A5	ENST00000370859.3	solute carrier family 44, member 5	395	Sites in UTR	1	0	1	0	0	gga-miR-142-5p	-0.10	-0.10	N/A
TM2D3	ENST00000347970.3	TM2 domain containing 3	458	Sites in UTR	1	0	0	1	0	gga-miR-142-5p	-0.10	-0.20	N/A
QSER1	ENST00000399302.2	glutamine and serine rich 1	34	Sites in UTR	2	2	0	0	0	gga-miR-142-5p	-0.10	-0.10	N/A
ZADH2	ENST00000322342.3	zinc binding alcohol dehydrogenase domain containing 2	207	Sites in UTR	1	0	0	1	1	gga-miR-142-5p	-0.10	-0.21	N/A
REEP1	ENST00000165698.5	receptor accessory protein 1	49	Sites in UTR	1	0	1	0	0	gga-miR-142-5p	-0.10	-0.10	N/A
TMEM110	ENST00000355083.5	transmembrane protein 110	306	Sites in UTR	2	0	2	0	0	gga-miR-142-5p	-0.10	-0.20	N/A
TMEM9B	ENST00000309134.5	TMEM9 domain family, member B	195	Sites in UTR	1	0	1	0	0	gga-miR-142-5p	-0.10	-0.20	N/A
SALL1	ENST00000566102.1	sal-like 1 (Drosophila)	95	Sites in UTR	1	0	1	0	0	gga-miR-142-5p	-0.10	-0.11	N/A
CELF2	ENST00000315874.4	CUGBP, Elav-like family member 2	56	Sites in UTR	1	1	0	0	1	gga-miR-142-5p	-0.10	-0.10	N/A
NPAS3	ENST00000346562.2	neuronal PAS domain protein 3	9	Sites in UTR	1	0	1	0	0	gga-miR-142-5p	-0.10	-0.10	N/A
BMX	ENST00000357607.2	BMX non-receptor tyrosine kinase	5	Sites in UTR	1	0	1	0	0	gga-miR-142-5p	-0.10	-0.10	N/A
TGFBR3	ENST00000212355.4	transforming growth factor, beta receptor III	245	Sites in UTR	1	1	0	0	1	gga-miR-142-5p	-0.10	-0.10	N/A
RDH10	ENST00000240285.5	retinol dehydrogenase 10 (all-trans)	640	Sites in UTR	1	0	0	1	0	gga-miR-142-5p	-0.10	-0.10	N/A
ATXN1	ENST00000244769.4	ataxin 1	106	Sites in UTR	3	0	2	1	0	gga-miR-142-5p	-0.10	-0.11	N/A
SPR	ENST00000234454.5	sepiapterin reductase (7,8-dihydrobiopterin:NADP+ oxidoreductase)	554	Sites in UTR	1	0	0	1	0	gga-miR-142-5p	-0.10	-0.10	N/A
PHIP	ENST00000275034.4	pleckstrin homology domain interacting protein	668	Sites in UTR	2	0	2	0	1	gga-miR-142-5p	-0.10	-0.10	N/A
KIF13A	ENST00000378814.5	kinesin family member 13A	725	Sites in UTR	1	1	0	0	0	gga-miR-142-5p	-0.10	-0.10	N/A
FGF16	ENST00000439435.1	fibroblast growth factor 16	5	Sites in UTR	1	0	1	0	0	gga-miR-142-5p	-0.10	-0.10	N/A
EML1	ENST00000262233.6	echinoderm microtubule associated protein like 1	371	Sites in UTR	1	0	0	1	0	gga-miR-142-5p	-0.10	-0.16	N/A
NTM	ENST00000374791.3	neurotrimin	231	Sites in UTR	1	0	1	0	0	gga-miR-142-5p	-0.10	-0.16	N/A
NEK1	ENST00000439128.2	NIMA-related kinase 1	90	Sites in UTR	1	0	0	1	0	gga-miR-142-5p	-0.10	-0.10	N/A
MAP3K4	ENST00000366919.2	mitogen-activated protein kinase kinase kinase 4	241	Sites in UTR	1	0	0	1	0	gga-miR-142-5p	-0.10	-0.10	N/A
NRP2	ENST00000360409.3	neuropilin 2	146	Sites in UTR	1	0	0	1	2	gga-miR-142-5p	-0.10	-0.10	N/A
NCOA3	ENST00000341724.6	nuclear receptor coactivator 3	282	Sites in UTR	1	1	0	0	0	gga-miR-142-5p	-0.10	-0.10	N/A
SERPINB5	ENST00000382771.4	serpin peptidase inhibitor, clade B (ovalbumin), member 5	295	Sites in UTR	1	0	1	0	0	gga-miR-142-5p	-0.10	-0.24	N/A
MIER1	ENST00000357692.2	mesoderm induction early response 1, transcriptional regulator	950	Sites in UTR	1	0	1	0	0	gga-miR-142-5p	-0.09	-0.10	N/A
XKR6	ENST00000304437.2	XK, Kell blood group complex subunit-related family, member 6	5	Sites in UTR	1	0	1	0	0	gga-miR-142-5p	-0.09	-0.09	N/A
LONRF3	ENST00000304778.7	LON peptidase N-terminal domain and ring finger 3	36	Sites in UTR	1	0	1	0	0	gga-miR-142-5p	-0.09	-0.15	N/A
E2F3	ENST00000346618.3	E2F transcription factor 3	91	Sites in UTR	1	0	1	0	0	gga-miR-142-5p	-0.09	-0.09	N/A
STOX2	ENST00000308497.4	storkhead box 2	379	Sites in UTR	2	1	1	0	0	gga-miR-142-5p	-0.09	-0.09	N/A
MYB	ENST00000367814.4	v-myb avian myeloblastosis viral oncogene homolog	39	Sites in UTR	1	0	1	0	1	gga-miR-142-5p	-0.09	-0.09	N/A
RHOBTB1	ENST00000337910.5	Rho-related BTB domain containing 1	229	Sites in UTR	1	0	0	1	0	gga-miR-142-5p	-0.09	-0.13	N/A
AFF4	ENST00000265343.5	AF4/FMR2 family, member 4	2755	Sites in UTR	1	0	1	0	1	gga-miR-142-5p	-0.09	-0.10	N/A
HECTD2	ENST00000371667.1	HECT domain containing E3 ubiquitin protein ligase 2	1514	Sites in UTR	1	0	1	0	0	gga-miR-142-5p	-0.09	-0.10	N/A
AMMECR1	ENST00000262844.5	Alport syndrome, mental retardation, midface hypoplasia and elliptocytosis chromosomal region gene 1	5	Sites in UTR	1	0	0	1	0	gga-miR-142-5p	-0.09	-0.09	N/A
TRPM7	ENST00000560955.1	transient receptor potential cation channel, subfamily M, member 7	281	Sites in UTR	1	0	1	0	0	gga-miR-142-5p	-0.09	-0.09	N/A
TMEM189-UBE2V1	ENST00000341698.2	TMEM189-UBE2V1 readthrough	1621	Sites in UTR	1	1	0	0	0	gga-miR-142-5p	-0.09	-0.09	N/A
TRIM2	ENST00000338700.5	tripartite motif containing 2	22	Sites in UTR	1	0	0	1	0	gga-miR-142-5p	-0.09	-0.09	N/A
IRX5	ENST00000394636.4	iroquois homeobox 5	82	Sites in UTR	1	0	1	0	0	gga-miR-142-5p	-0.09	-0.27	N/A
TMEM189	ENST00000557021.1	transmembrane protein 189	1621	Sites in UTR	1	1	0	0	0	gga-miR-142-5p	-0.09	-0.09	N/A
KIAA1549L	ENST00000321505.4	KIAA1549-like	117	Sites in UTR	1	0	0	1	0	gga-miR-142-5p	-0.09	-0.13	N/A
EPHA4	ENST00000281821.2	EPH receptor A4	64	Sites in UTR	1	0	1	0	0	gga-miR-142-5p	-0.09	-0.12	N/A
PPP2R5C	ENST00000422945.2	protein phosphatase 2, regulatory subunit B', gamma	1584	Sites in UTR	1	0	1	0	0	gga-miR-142-5p	-0.09	-0.11	N/A
ZNF652	ENST00000362063.2	zinc finger protein 652	33	Sites in UTR	1	1	0	0	1	gga-miR-142-5p	-0.09	-0.20	N/A
EDEM3	ENST00000318130.8	ER degradation enhancer, mannosidase alpha-like 3	535	Sites in UTR	1	0	0	1	0	gga-miR-142-5p	-0.09	-0.09	N/A
CASD1	ENST00000297273.4	CAS1 domain containing 1	270	Sites in UTR	1	0	0	1	0	gga-miR-142-5p	-0.09	-0.13	N/A
FSTL5	ENST00000306100.5	follistatin-like 5	5	Sites in UTR	1	0	1	0	0	gga-miR-142-5p	-0.09	-0.09	N/A
RBM15	ENST00000369784.3	RNA binding motif protein 15	5	Sites in UTR	1	0	1	0	0	gga-miR-142-5p	-0.09	-0.09	N/A
RNF152	ENST00000312828.3	ring finger protein 152	57	Sites in UTR	1	0	1	0	0	gga-miR-142-5p	-0.09	-0.10	N/A
HP1BP3	ENST00000312239.5	heterochromatin protein 1, binding protein 3	1886	Sites in UTR	1	0	1	0	0	gga-miR-142-5p	-0.09	-0.09	N/A
SOCS6	ENST00000397942.3	suppressor of cytokine signaling 6	140	Sites in UTR	1	0	1	0	0	gga-miR-142-5p	-0.09	-0.09	N/A
ACSL1	ENST00000454703.2	acyl-CoA synthetase long-chain family member 1	121	Sites in UTR	1	0	1	0	0	gga-miR-142-5p	-0.09	-0.09	N/A
RNF145	ENST00000274542.2	ring finger protein 145	12145	Sites in UTR	1	0	1	0	0	gga-miR-142-5p	-0.09	-0.09	N/A
ARHGAP17	ENST00000441763.2	Rho GTPase activating protein 17	1337	Sites in UTR	1	0	0	1	1	gga-miR-142-5p	-0.09	-0.09	N/A
CDK14	ENST00000380050.3	cyclin-dependent kinase 14	226	Sites in UTR	1	0	1	0	0	gga-miR-142-5p	-0.08	-0.09	N/A
BMPR1B	ENST00000515059.1	bone morphogenetic protein receptor, type IB	44	Sites in UTR	1	0	0	1	0	gga-miR-142-5p	-0.08	-0.21	N/A
SLC38A2	ENST00000256689.5	solute carrier family 38, member 2	696	Sites in UTR	1	0	0	1	0	gga-miR-142-5p	-0.08	-0.09	N/A
TRPC4	ENST00000379705.3	transient receptor potential cation channel, subfamily C, member 4	21	Sites in UTR	1	1	0	0	0	gga-miR-142-5p	-0.08	-0.27	N/A
TMEM150C	ENST00000515780.2	transmembrane protein 150C	8	Sites in UTR	1	0	1	0	0	gga-miR-142-5p	-0.08	-0.08	N/A
WWTR1	ENST00000465804.1	WW domain containing transcription regulator 1	828	Sites in UTR	1	0	1	0	0	gga-miR-142-5p	-0.08	-0.10	N/A
RNF150	ENST00000515673.2	ring finger protein 150	518	Sites in UTR	1	0	1	0	0	gga-miR-142-5p	-0.08	-0.13	N/A
PDGFRA	ENST00000257290.5	platelet-derived growth factor receptor, alpha polypeptide	39	Sites in UTR	1	0	1	0	0	gga-miR-142-5p	-0.08	-0.08	N/A
NOL4	ENST00000261592.5	nucleolar protein 4	12	Sites in UTR	1	0	0	1	0	gga-miR-142-5p	-0.08	-0.08	N/A
STXBP5	ENST00000367481.3	syntaxin binding protein 5 (tomosyn)	555	Sites in UTR	1	0	0	1	1	gga-miR-142-5p	-0.08	-0.09	N/A
GRIA2	ENST00000296526.7	glutamate receptor, ionotropic, AMPA 2	5	Sites in UTR	1	0	0	1	1	gga-miR-142-5p	-0.08	-0.08	N/A
TEAD1	ENST00000361905.4	TEA domain family member 1 (SV40 transcriptional enhancer factor)	740	Sites in UTR	1	0	1	0	0	gga-miR-142-5p	-0.08	-0.08	N/A
CSDE1	ENST00000339438.6	cold shock domain containing E1, RNA-binding	435	Sites in UTR	1	0	0	1	0	gga-miR-142-5p	-0.08	-0.08	N/A
JAG1	ENST00000254958.5	jagged 1	421	Sites in UTR	1	0	1	0	0	gga-miR-142-5p	-0.08	-0.08	N/A
BLOC1S5	ENST00000397457.2	biogenesis of lysosomal organelles complex-1, subunit 5, muted	187	Sites in UTR	1	0	1	0	0	gga-miR-142-5p	-0.08	-0.13	N/A
INHBA	ENST00000242208.4	inhibin, beta A	1260	Sites in UTR	1	0	0	1	0	gga-miR-142-5p	-0.08	-0.08	N/A
FAM122B	ENST00000370790.1	family with sequence similarity 122B	334	Sites in UTR	1	0	0	1	0	gga-miR-142-5p	-0.08	-0.19	N/A
FBXO28	ENST00000424254.2	F-box protein 28	461	Sites in UTR	1	0	0	1	0	gga-miR-142-5p	-0.08	-0.17	N/A
FMN2	ENST00000319653.9	formin 2	22	Sites in UTR	1	0	0	1	0	gga-miR-142-5p	-0.08	-0.12	N/A
RIMBP2	ENST00000261655.4	RIMS binding protein 2	7	Sites in UTR	1	1	0	0	0	gga-miR-142-5p	-0.08	-0.10	N/A
BCL2	ENST00000398117.1	B-cell CLL/lymphoma 2	55	Sites in UTR	1	0	0	1	0	gga-miR-142-5p	-0.08	-0.09	N/A
SLC35B2	ENST00000393810.1	solute carrier family 35 (adenosine 3'-phospho 5'-phosphosulfate transporter), member B2	3587	Sites in UTR	1	0	1	0	0	gga-miR-142-5p	-0.08	-0.08	N/A
SPAG9	ENST00000262013.7	sperm associated antigen 9	509	Sites in UTR	2	0	2	0	0	gga-miR-142-5p	-0.08	-0.13	N/A
NRN1	ENST00000244766.2	neuritin 1	45	Sites in UTR	1	0	1	0	0	gga-miR-142-5p	-0.08	-0.16	N/A
ATRNL1	ENST00000355044.3	attractin-like 1	26	Sites in UTR	1	1	0	0	1	gga-miR-142-5p	-0.08	-0.08	N/A
PAX6	ENST00000419022.1	paired box 6	191	Sites in UTR	1	0	0	1	0	gga-miR-142-5p	-0.08	-0.16	N/A
SETBP1	ENST00000282030.5	SET binding protein 1	77	Sites in UTR	1	0	0	1	0	gga-miR-142-5p	-0.07	-0.07	N/A
RBM24	ENST00000379052.5	RNA binding motif protein 24	43	Sites in UTR	1	1	0	0	0	gga-miR-142-5p	-0.07	-0.25	N/A
CDK13	ENST00000181839.4	cyclin-dependent kinase 13	32	Sites in UTR	1	0	1	0	0	gga-miR-142-5p	-0.07	-0.11	N/A
GABBR2	ENST00000259455.2	gamma-aminobutyric acid (GABA) B receptor, 2	214	Sites in UTR	1	0	0	1	0	gga-miR-142-5p	-0.07	-0.07	N/A
TET1	ENST00000373644.4	tet methylcytosine dioxygenase 1	5	Sites in UTR	1	0	1	0	1	gga-miR-142-5p	-0.07	-0.07	N/A
HS6ST2	ENST00000370836.2	heparan sulfate 6-O-sulfotransferase 2	4566	Sites in UTR	1	0	1	0	0	gga-miR-142-5p	-0.07	-0.07	N/A
ALS2	ENST00000457679.2	amyotrophic lateral sclerosis 2 (juvenile)	206	Sites in UTR	1	0	1	0	0	gga-miR-142-5p	-0.07	-0.08	N/A
SLC25A36	ENST00000446041.2	solute carrier family 25 (pyrimidine nucleotide carrier ), member 36	264	Sites in UTR	1	1	0	0	0	gga-miR-142-5p	-0.07	-0.22	N/A
HOMER1	ENST00000334082.6	homer homolog 1 (Drosophila)	394	Sites in UTR	1	1	0	0	1	gga-miR-142-5p	-0.07	-0.07	N/A
SBF2	ENST00000256190.8	SET binding factor 2	65	Sites in UTR	1	0	0	1	0	gga-miR-142-5p	-0.07	-0.07	N/A
MSRB3	ENST00000308259.5	methionine sulfoxide reductase B3	83	Sites in UTR	1	0	1	0	0	gga-miR-142-5p	-0.07	-0.07	N/A
MTMR12	ENST00000280285.5	myotubularin related protein 12	156	Sites in UTR	1	0	1	0	1	gga-miR-142-5p	-0.07	-0.12	N/A
BTBD3	ENST00000254977.3	BTB (POZ) domain containing 3	3798	Sites in UTR	1	0	0	1	0	gga-miR-142-5p	-0.07	-0.07	N/A
FMNL2	ENST00000288670.9	formin-like 2	31	Sites in UTR	1	0	1	0	0	gga-miR-142-5p	-0.07	-0.07	N/A
MARK1	ENST00000366918.4	MAP/microtubule affinity-regulating kinase 1	192	Sites in UTR	1	1	0	0	0	gga-miR-142-5p	-0.07	-0.16	N/A
KATNAL1	ENST00000380615.3	katanin p60 subunit A-like 1	335	Sites in UTR	1	0	1	0	0	gga-miR-142-5p	-0.07	-0.15	N/A
PYGO1	ENST00000302000.6	pygopus homolog 1 (Drosophila)	104	Sites in UTR	1	1	0	0	0	gga-miR-142-5p	-0.07	-0.23	N/A
OTUD6B	ENST00000285420.4	OTU domain containing 6B	18	Sites in UTR	2	1	0	1	0	gga-miR-142-5p	-0.07	-0.26	N/A
CTBP2	ENST00000337195.5	C-terminal binding protein 2	16	Sites in UTR	1	0	1	0	0	gga-miR-142-5p	-0.07	-0.11	N/A
YWHAB	ENST00000353703.4	tyrosine 3-monooxygenase/tryptophan 5-monooxygenase activation protein, beta polypeptide	272	Sites in UTR	1	0	1	0	1	gga-miR-142-5p	-0.07	-0.17	N/A
SNAP91	ENST00000521485.1	synaptosomal-associated protein, 91kDa	68	Sites in UTR	1	0	0	1	0	gga-miR-142-5p	-0.07	-0.07	N/A
COBLL1	ENST00000375458.2	cordon-bleu WH2 repeat protein-like 1	70	Sites in UTR	1	0	0	1	1	gga-miR-142-5p	-0.07	-0.13	N/A
VAPA	ENST00000400000.2	VAMP (vesicle-associated membrane protein)-associated protein A, 33kDa	2926	Sites in UTR	2	1	0	1	0	gga-miR-142-5p	-0.07	-0.36	N/A
FAM199X	ENST00000493442.1	family with sequence similarity 199, X-linked	856	Sites in UTR	1	0	1	0	0	gga-miR-142-5p	-0.07	-0.09	N/A
ZBTB44	ENST00000525842.1	zinc finger and BTB domain containing 44	236	Sites in UTR	2	1	0	1	0	gga-miR-142-5p	-0.07	-0.47	N/A
GRM7	ENST00000486284.1	glutamate receptor, metabotropic 7	5	Sites in UTR	1	0	1	0	0	gga-miR-142-5p	-0.07	-0.07	N/A
CDH19	ENST00000262150.2	cadherin 19, type 2	5	Sites in UTR	1	0	0	1	0	gga-miR-142-5p	-0.07	-0.07	N/A
PGAP1	ENST00000354764.4	post-GPI attachment to proteins 1	106	Sites in UTR	1	0	1	0	1	gga-miR-142-5p	-0.07	-0.15	N/A
JHDM1D	ENST00000397560.2	jumonji C domain containing histone demethylase 1 homolog D (S. cerevisiae)	470	Sites in UTR	1	0	0	1	0	gga-miR-142-5p	-0.07	-0.07	N/A
GNAZ	ENST00000248996.4	guanine nucleotide binding protein (G protein), alpha z polypeptide	50	Sites in UTR	1	0	0	1	0	gga-miR-142-5p	-0.07	-0.07	N/A
RAB8B	ENST00000321437.4	RAB8B, member RAS oncogene family	45	Sites in UTR	1	0	0	1	0	gga-miR-142-5p	-0.06	-0.10	N/A
SLC25A46	ENST00000355943.3	solute carrier family 25, member 46	391	Sites in UTR	1	0	0	1	0	gga-miR-142-5p	-0.06	-0.13	N/A
SPIN1	ENST00000375859.3	spindlin 1	686	Sites in UTR	2	0	1	1	0	gga-miR-142-5p	-0.06	-0.17	N/A
CNIH4	ENST00000465271.1	cornichon family AMPA receptor auxiliary protein 4	1348	Sites in UTR	1	0	0	1	0	gga-miR-142-5p	-0.06	-0.18	N/A
YWHAG	ENST00000307630.3	tyrosine 3-monooxygenase/tryptophan 5-monooxygenase activation protein, gamma polypeptide	5623	Sites in UTR	1	0	0	1	0	gga-miR-142-5p	-0.06	-0.06	N/A
FAM63B	ENST00000559228.1	family with sequence similarity 63, member B	41	Sites in UTR	1	0	1	0	0	gga-miR-142-5p	-0.06	-0.12	N/A
ATAD1	ENST00000308448.7	ATPase family, AAA domain containing 1	276	Sites in UTR	1	0	0	1	0	gga-miR-142-5p	-0.06	-0.14	N/A
NMNAT2	ENST00000294868.4	nicotinamide nucleotide adenylyltransferase 2	18	Sites in UTR	1	0	1	0	0	gga-miR-142-5p	-0.06	-0.23	N/A
MAP3K7	ENST00000369325.3	mitogen-activated protein kinase kinase kinase 7	1172	Sites in UTR	2	0	2	0	0	gga-miR-142-5p	-0.06	-0.12	N/A
LDLRAD4	ENST00000399848.3	low density lipoprotein receptor class A domain containing 4	314	Sites in UTR	1	0	1	0	1	gga-miR-142-5p	-0.06	-0.15	N/A
KLHL28	ENST00000396128.4	kelch-like family member 28	9	Sites in UTR	1	1	0	0	0	gga-miR-142-5p	-0.06	-0.11	N/A
MPP5	ENST00000261681.4	membrane protein, palmitoylated 5 (MAGUK p55 subfamily member 5)	354	Sites in UTR	1	0	1	0	0	gga-miR-142-5p	-0.06	-0.06	N/A
EDN1	ENST00000379375.5	endothelin 1	113	Sites in UTR	1	0	1	0	0	gga-miR-142-5p	-0.06	-0.06	N/A
CREB5	ENST00000357727.2	cAMP responsive element binding protein 5	54	Sites in UTR	1	1	0	0	1	gga-miR-142-5p	-0.06	-0.15	N/A
TMEM55A	ENST00000285419.3	transmembrane protein 55A	151	Sites in UTR	1	0	0	1	0	gga-miR-142-5p	-0.06	-0.18	N/A
NDFIP2	ENST00000218652.7	Nedd4 family interacting protein 2	1747	Sites in UTR	2	1	1	0	0	gga-miR-142-5p	-0.06	-0.49	N/A
HLF	ENST00000226067.5	hepatic leukemia factor	15	Sites in UTR	1	0	0	1	0	gga-miR-142-5p	-0.06	-0.07	N/A
PPP6R3	ENST00000393800.2	protein phosphatase 6, regulatory subunit 3	400	Sites in UTR	1	0	0	1	0	gga-miR-142-5p	-0.06	-0.10	N/A
CEBPG	ENST00000284000.4	CCAAT/enhancer binding protein (C/EBP), gamma	360	Sites in UTR	1	0	0	1	0	gga-miR-142-5p	-0.06	-0.23	N/A
MEIS2	ENST00000397624.3	Meis homeobox 2	63	Sites in UTR	1	0	0	1	0	gga-miR-142-5p	-0.06	-0.06	N/A
ZIC4	ENST00000383075.3	Zic family member 4	5	Sites in UTR	1	0	1	0	0	gga-miR-142-5p	-0.06	-0.06	N/A
CPEB2	ENST00000538197.1	cytoplasmic polyadenylation element binding protein 2	367	Sites in UTR	2	2	0	0	0	gga-miR-142-5p	-0.06	-0.06	N/A
KAT6B	ENST00000287239.4	K(lysine) acetyltransferase 6B	266	Sites in UTR	1	1	0	0	0	gga-miR-142-5p	-0.06	-0.06	N/A
DHFRL1	ENST00000314636.2	dihydrofolate reductase-like 1	35	Sites in UTR	1	0	0	1	0	gga-miR-142-5p	-0.06	-0.45	N/A
PTEN	ENST00000371953.3	phosphatase and tensin homolog	118	Sites in UTR	1	0	1	0	0	gga-miR-142-5p	-0.06	-0.10	N/A
TBL1XR1	ENST00000430069.1	transducin (beta)-like 1 X-linked receptor 1	334	Sites in UTR	2	0	0	2	0	gga-miR-142-5p	-0.05	-0.23	N/A
BICD1	ENST00000548411.1	bicaudal D homolog 1 (Drosophila)	205	Sites in UTR	1	0	1	0	0	gga-miR-142-5p	-0.05	-0.05	N/A
MTF1	ENST00000373036.4	metal-regulatory transcription factor 1	98	Sites in UTR	1	0	1	0	0	gga-miR-142-5p	-0.05	-0.06	N/A
TENM2	ENST00000519204.1	teneurin transmembrane protein 2	162	Sites in UTR	1	0	1	0	0	gga-miR-142-5p	-0.05	-0.05	N/A
TAB3	ENST00000378933.1	TGF-beta activated kinase 1/MAP3K7 binding protein 3	201	Sites in UTR	1	0	1	0	0	gga-miR-142-5p	-0.05	-0.12	N/A
CCDC103	ENST00000417826.2	coiled-coil domain containing 103	72	Sites in UTR	1	0	1	0	0	gga-miR-142-5p	-0.05	-0.13	N/A
PTPN3	ENST00000412145.1	protein tyrosine phosphatase, non-receptor type 3	374	Sites in UTR	1	1	0	0	0	gga-miR-142-5p	-0.05	-0.12	N/A
ASAP1	ENST00000357668.1	ArfGAP with SH3 domain, ankyrin repeat and PH domain 1	185	Sites in UTR	2	1	1	0	2	gga-miR-142-5p	-0.05	-0.06	N/A
SIK1	ENST00000270162.6	salt-inducible kinase 1	2163	Sites in UTR	1	0	1	0	0	gga-miR-142-5p	-0.05	-0.05	N/A
FAM19A5	ENST00000358295.5	family with sequence similarity 19 (chemokine (C-C motif)-like), member A5	14	Sites in UTR	1	0	0	1	0	gga-miR-142-5p	-0.05	-0.15	N/A
NACC2	ENST00000371753.1	NACC family member 2, BEN and BTB (POZ) domain containing	172	Sites in UTR	1	0	1	0	0	gga-miR-142-5p	-0.05	-0.07	N/A
ABCC5	ENST00000334444.6	ATP-binding cassette, sub-family C (CFTR/MRP), member 5	453	Sites in UTR	2	1	1	0	0	gga-miR-142-5p	-0.05	-0.05	N/A
GABRB2	ENST00000393959.1	gamma-aminobutyric acid (GABA) A receptor, beta 2	5	Sites in UTR	1	0	1	0	1	gga-miR-142-5p	-0.05	-0.05	N/A
ZC3H12B	ENST00000338957.4	zinc finger CCCH-type containing 12B	29	Sites in UTR	2	1	1	0	0	gga-miR-142-5p	-0.05	-0.05	N/A
JMJD1C	ENST00000399251.1	jumonji domain containing 1C	60	Sites in UTR	2	1	1	0	1	gga-miR-142-5p	-0.05	-0.05	N/A
HOXD4	ENST00000306324.3	homeobox D4	214	Sites in UTR	1	0	1	0	0	gga-miR-142-5p	-0.05	-0.06	N/A
ST7L	ENST00000360743.4	suppression of tumorigenicity 7 like	45	Sites in UTR	1	0	0	1	0	gga-miR-142-5p	-0.05	-0.17	N/A
YTHDF1	ENST00000370339.3	YTH domain family, member 1	748	Sites in UTR	1	0	1	0	0	gga-miR-142-5p	-0.05	-0.06	N/A
HIVEP1	ENST00000379388.2	human immunodeficiency virus type I enhancer binding protein 1	781	Sites in UTR	1	0	1	0	0	gga-miR-142-5p	-0.05	-0.05	N/A
RIMKLB	ENST00000357529.3	ribosomal modification protein rimK-like family member B	164	Sites in UTR	1	0	1	0	1	gga-miR-142-5p	-0.05	-0.06	N/A
CER1	ENST00000380911.3	cerberus 1, DAN family BMP antagonist	5	Sites in UTR	1	0	1	0	0	gga-miR-142-5p	-0.05	-0.05	N/A
RBMS3	ENST00000396583.3	RNA binding motif, single stranded interacting protein 3	56	Sites in UTR	1	0	1	0	1	gga-miR-142-5p	-0.05	-0.09	N/A
CHIC1	ENST00000373504.6	cysteine-rich hydrophobic domain 1	16	Sites in UTR	1	0	1	0	0	gga-miR-142-5p	-0.05	-0.15	N/A
CELSR1	ENST00000262738.3	cadherin, EGF LAG seven-pass G-type receptor 1	1359	Sites in UTR	1	0	1	0	0	gga-miR-142-5p	-0.04	-0.04	N/A
ZIC3	ENST00000287538.5	Zic family member 3	9	Sites in UTR	1	0	1	0	0	gga-miR-142-5p	-0.04	-0.11	N/A
NTNG2	ENST00000393229.3	netrin G2	15	Sites in UTR	1	0	0	1	0	gga-miR-142-5p	-0.04	-0.14	N/A
SOX6	ENST00000316399.6	SRY (sex determining region Y)-box 6	22	Sites in UTR	1	0	1	0	1	gga-miR-142-5p	-0.04	-0.12	N/A
ARHGAP42	ENST00000524892.2	Rho GTPase activating protein 42	36	Sites in UTR	1	0	1	0	0	gga-miR-142-5p	-0.04	-0.16	N/A
RELN	ENST00000428762.1	reelin	252	Sites in UTR	1	0	1	0	0	gga-miR-142-5p	-0.04	-0.07	N/A
LCORL	ENST00000326877.4	ligand dependent nuclear receptor corepressor-like	194	Sites in UTR	1	0	1	0	0	gga-miR-142-5p	-0.04	-0.14	N/A
HERC1	ENST00000443617.2	HECT and RLD domain containing E3 ubiquitin protein ligase family member 1	148	Sites in UTR	1	0	1	0	0	gga-miR-142-5p	-0.04	-0.04	N/A
ERBB2IP	ENST00000284037.5	erbb2 interacting protein	177	Sites in UTR	1	0	0	1	2	gga-miR-142-5p	-0.04	-0.05	N/A
DAB1	ENST00000371236.2	Dab, reelin signal transducer, homolog 1 (Drosophila)	490	Sites in UTR	1	0	1	0	1	gga-miR-142-5p	-0.04	-0.06	N/A
ATP11B	ENST00000323116.5	ATPase, class VI, type 11B	459	Sites in UTR	2	1	1	0	0	gga-miR-142-5p	-0.04	-0.55	N/A
SLC25A13	ENST00000265631.5	solute carrier family 25 (aspartate/glutamate carrier), member 13	8	Sites in UTR	1	0	1	0	0	gga-miR-142-5p	-0.04	-0.04	N/A
TLE3	ENST00000558939.1	transducin-like enhancer of split 3 (E(sp1) homolog, Drosophila)	520	Sites in UTR	1	1	0	0	0	gga-miR-142-5p	-0.04	-0.41	N/A
PLEKHA6	ENST00000272203.3	pleckstrin homology domain containing, family A member 6	45	Sites in UTR	1	1	0	0	0	gga-miR-142-5p	-0.04	-0.22	N/A
ATRX	ENST00000373344.5	alpha thalassemia/mental retardation syndrome X-linked	77	Sites in UTR	1	0	0	1	0	gga-miR-142-5p	-0.04	-0.06	N/A
PAK3	ENST00000372007.5	p21 protein (Cdc42/Rac)-activated kinase 3	8	Sites in UTR	1	0	1	0	0	gga-miR-142-5p	-0.04	-0.04	N/A
AFTPH	ENST00000238856.4	aftiphilin	6	Sites in UTR	1	0	0	1	0	gga-miR-142-5p	-0.04	-0.04	N/A
REST	ENST00000309042.7	RE1-silencing transcription factor	31	Sites in UTR	1	1	0	0	0	gga-miR-142-5p	-0.04	-0.27	N/A
FOXP2	ENST00000408937.3	forkhead box P2	169	Sites in UTR	1	0	0	1	3	gga-miR-142-5p	-0.04	-0.17	N/A
PRICKLE1	ENST00000455697.1	prickle homolog 1 (Drosophila)	146	Sites in UTR	2	0	1	1	0	gga-miR-142-5p	-0.04	-0.20	N/A
FZD7	ENST00000286201.1	frizzled family receptor 7	319	Sites in UTR	1	0	1	0	0	gga-miR-142-5p	-0.04	-0.05	N/A
MBOAT2	ENST00000305997.3	membrane bound O-acyltransferase domain containing 2	1145	Sites in UTR	1	0	0	1	0	gga-miR-142-5p	-0.04	-0.13	N/A
ARHGAP12	ENST00000311380.4	Rho GTPase activating protein 12	190	Sites in UTR	1	0	0	1	0	gga-miR-142-5p	-0.04	-0.07	N/A
PPM1A	ENST00000395076.4	protein phosphatase, Mg2+/Mn2+ dependent, 1A	412	Sites in UTR	2	0	1	1	0	gga-miR-142-5p	-0.04	-0.27	N/A
ZBTB33	ENST00000326624.2	zinc finger and BTB domain containing 33	65	Sites in UTR	2	0	1	1	0	gga-miR-142-5p	-0.04	-0.04	N/A
DUSP10	ENST00000366899.3	dual specificity phosphatase 10	70	Sites in UTR	1	0	1	0	0	gga-miR-142-5p	-0.04	-0.04	N/A
UBN1	ENST00000262376.6	ubinuclein 1	586	Sites in UTR	2	0	2	0	0	gga-miR-142-5p	-0.04	-0.04	N/A
HEY2	ENST00000368365.1	hairy/enhancer-of-split related with YRPW motif 2	70	Sites in UTR	2	1	1	0	0	gga-miR-142-5p	-0.04	-0.35	N/A
AMMECR1L	ENST00000272647.5	AMMECR1-like	21	Sites in UTR	1	0	1	0	0	gga-miR-142-5p	-0.04	-0.04	N/A
KCNJ2	ENST00000243457.3	potassium inwardly-rectifying channel, subfamily J, member 2	5	Sites in UTR	1	0	0	1	1	gga-miR-142-5p	-0.04	-0.04	N/A
HLCS	ENST00000336648.4	holocarboxylase synthetase (biotin-(proprionyl-CoA-carboxylase (ATP-hydrolysing)) ligase)	688	Sites in UTR	1	0	1	0	0	gga-miR-142-5p	-0.04	-0.06	N/A
GDAP1L1	ENST00000342560.5	ganglioside induced differentiation associated protein 1-like 1	28	Sites in UTR	1	1	0	0	0	gga-miR-142-5p	-0.04	-0.23	N/A
DAAM1	ENST00000395125.1	dishevelled associated activator of morphogenesis 1	167	Sites in UTR	1	0	1	0	0	gga-miR-142-5p	-0.04	-0.05	N/A
CACNA1D	ENST00000288139.4	calcium channel, voltage-dependent, L type, alpha 1D subunit	5	Sites in UTR	1	1	0	0	0	gga-miR-142-5p	-0.04	-0.04	N/A
SNX13	ENST00000428135.3	sorting nexin 13	112	Sites in UTR	1	0	0	1	0	gga-miR-142-5p	-0.04	-0.15	N/A
RLIM	ENST00000332687.6	ring finger protein, LIM domain interacting	662	Sites in UTR	1	0	1	0	1	gga-miR-142-5p	-0.04	-0.04	N/A
UBA2	ENST00000246548.4	ubiquitin-like modifier activating enzyme 2	122	Sites in UTR	1	0	1	0	0	gga-miR-142-5p	-0.04	-0.15	N/A
NEK7	ENST00000367385.4	NIMA-related kinase 7	12	Sites in UTR	1	0	1	0	0	gga-miR-142-5p	-0.04	-0.05	N/A
SHISA2	ENST00000319420.3	shisa family member 2	30	Sites in UTR	1	0	1	0	0	gga-miR-142-5p	-0.04	-0.21	N/A
GRM5	ENST00000418177.2	glutamate receptor, metabotropic 5	5	Sites in UTR	1	1	0	0	0	gga-miR-142-5p	-0.04	-0.04	N/A
KCNA1	ENST00000382545.3	potassium voltage-gated channel, shaker-related subfamily, member 1 (episodic ataxia with myokymia)	5	Sites in UTR	1	0	1	0	1	gga-miR-142-5p	-0.04	-0.04	N/A
CELF1	ENST00000395290.2	CUGBP, Elav-like family member 1	153	Sites in UTR	1	0	0	1	0	gga-miR-142-5p	-0.04	-0.07	N/A
SACM1L	ENST00000389061.5	SAC1 suppressor of actin mutations 1-like (yeast)	159	Sites in UTR	1	0	0	1	0	gga-miR-142-5p	-0.04	-0.04	N/A
OSBPL3	ENST00000313367.2	oxysterol binding protein-like 3	200	Sites in UTR	1	0	0	1	0	gga-miR-142-5p	-0.04	-0.06	N/A
KCNQ5	ENST00000370398.1	potassium voltage-gated channel, KQT-like subfamily, member 5	50	Sites in UTR	1	0	1	0	0	gga-miR-142-5p	-0.04	-0.04	N/A
INSR	ENST00000341500.5	insulin receptor	577	Sites in UTR	2	0	2	0	0	gga-miR-142-5p	-0.04	-0.04	N/A
NCOA6	ENST00000374796.2	nuclear receptor coactivator 6	984	Sites in UTR	1	0	1	0	0	gga-miR-142-5p	-0.04	-0.04	N/A
DHCR24	ENST00000371269.3	24-dehydrocholesterol reductase	7645	Sites in UTR	1	0	1	0	0	gga-miR-142-5p	-0.04	-0.04	N/A
FRMPD3	ENST00000276185.4	FERM and PDZ domain containing 3	0	Sites in UTR	1	0	0	1	0	gga-miR-142-5p	-0.04	-0.04	N/A
PPARGC1B	ENST00000309241.5	peroxisome proliferator-activated receptor gamma, coactivator 1 beta	12	Sites in UTR	1	0	1	0	0	gga-miR-142-5p	-0.04	-0.04	N/A
MET	ENST00000397752.3	met proto-oncogene	1155	Sites in UTR	1	0	1	0	0	gga-miR-142-5p	-0.04	-0.04	N/A
KPNA1	ENST00000344337.6	karyopherin alpha 1 (importin alpha 5)	1030	Sites in UTR	1	0	1	0	1	gga-miR-142-5p	-0.03	-0.07	N/A
TRIO	ENST00000344204.4	trio Rho guanine nucleotide exchange factor	365	Sites in UTR	2	0	2	0	0	gga-miR-142-5p	-0.03	-0.10	N/A
RORA	ENST00000335670.6	RAR-related orphan receptor A	102	Sites in UTR	2	0	2	0	0	gga-miR-142-5p	-0.03	-0.04	N/A
GNAL	ENST00000334049.6	guanine nucleotide binding protein (G protein), alpha activating activity polypeptide, olfactory type	99	Sites in UTR	1	0	1	0	1	gga-miR-142-5p	-0.03	-0.05	N/A
SATB1	ENST00000338745.6	SATB homeobox 1	312	Sites in UTR	1	0	0	1	0	gga-miR-142-5p	-0.03	-0.17	N/A
CRTAP	ENST00000320954.6	cartilage associated protein	3154	Sites in UTR	1	0	1	0	1	gga-miR-142-5p	-0.03	-0.24	N/A
BCL6	ENST00000406870.2	B-cell CLL/lymphoma 6	20	Sites in UTR	1	0	1	0	0	gga-miR-142-5p	-0.03	-0.03	N/A
KCNB1	ENST00000371741.4	potassium voltage-gated channel, Shab-related subfamily, member 1	5	Sites in UTR	1	0	0	1	1	gga-miR-142-5p	-0.03	-0.03	N/A
ABHD13	ENST00000375898.3	abhydrolase domain containing 13	479	Sites in UTR	1	1	0	0	0	gga-miR-142-5p	-0.03	-0.11	N/A
COG5	ENST00000347053.3	component of oligomeric golgi complex 5	455	Sites in UTR	1	0	1	0	1	gga-miR-142-5p	-0.03	-0.14	N/A
AFF2	ENST00000370460.2	AF4/FMR2 family, member 2	8	Sites in UTR	1	1	0	0	1	gga-miR-142-5p	-0.03	-0.03	N/A
PROSER1	ENST00000352251.3	proline and serine rich 1	145	Sites in UTR	1	0	1	0	0	gga-miR-142-5p	-0.03	-0.09	N/A
SPIRE2	ENST00000378247.3	spire-type actin nucleation factor 2	94	Sites in UTR	1	0	0	1	0	gga-miR-142-5p	-0.03	-0.18	N/A
EPHB2	ENST00000374632.3	EPH receptor B2	297	Sites in UTR	1	1	0	0	0	gga-miR-142-5p	-0.03	-0.13	N/A
VAMP4	ENST00000236192.7	vesicle-associated membrane protein 4	282	Sites in UTR	1	0	1	0	0	gga-miR-142-5p	-0.03	-0.33	N/A
SULF1	ENST00000458141.2	sulfatase 1	11	Sites in UTR	1	0	1	0	0	gga-miR-142-5p	-0.03	-0.03	N/A
ATP6V1C1	ENST00000395862.3	ATPase, H+ transporting, lysosomal 42kDa, V1 subunit C1	951	Sites in UTR	1	0	1	0	0	gga-miR-142-5p	-0.03	-0.14	N/A
ZNRF3	ENST00000544604.2	zinc and ring finger 3	179	Sites in UTR	1	1	0	0	0	gga-miR-142-5p	-0.03	-0.27	N/A
RC3H1	ENST00000367696.2	ring finger and CCCH-type domains 1	165	Sites in UTR	1	1	0	0	0	gga-miR-142-5p	-0.03	-0.03	N/A
ASXL3	ENST00000269197.5	additional sex combs like 3 (Drosophila)	65	Sites in UTR	1	1	0	0	0	gga-miR-142-5p	-0.03	-0.03	N/A
TET2	ENST00000545826.1	tet methylcytosine dioxygenase 2	558	Sites in UTR	1	1	0	0	2	gga-miR-142-5p	-0.03	-0.03	N/A
NHS	ENST00000380060.3	Nance-Horan syndrome (congenital cataracts and dental anomalies)	72	Sites in UTR	1	1	0	0	0	gga-miR-142-5p	-0.03	-0.03	N/A
NAV2	ENST00000360655.4	neuron navigator 2	337	Sites in UTR	1	0	0	1	0	gga-miR-142-5p	-0.03	-0.04	N/A
TENM3	ENST00000511685.1	teneurin transmembrane protein 3	30	Sites in UTR	1	1	0	0	0	gga-miR-142-5p	-0.03	-0.03	N/A
ANKEF1	ENST00000378380.3	ankyrin repeat and EF-hand domain containing 1	25	Sites in UTR	1	1	0	0	0	gga-miR-142-5p	-0.03	-0.27	N/A
SEC31B	ENST00000370345.3	SEC31 homolog B (S. cerevisiae)	43	Sites in UTR	1	0	0	1	0	gga-miR-142-5p	-0.03	-0.12	N/A
RPS6KA5	ENST00000261991.3	ribosomal protein S6 kinase, 90kDa, polypeptide 5	64	Sites in UTR	1	1	0	0	0	gga-miR-142-5p	-0.03	-0.23	N/A
KLHL3	ENST00000541417.1	kelch-like family member 3	40	Sites in UTR	1	0	1	0	0	gga-miR-142-5p	-0.03	-0.03	N/A
EXOSC10	ENST00000544779.1	exosome component 10	138	Sites in UTR	1	0	1	0	0	gga-miR-142-5p	-0.03	-0.03	N/A
KLF12	ENST00000377669.2	Kruppel-like factor 12	251	Sites in UTR	1	1	0	0	0	gga-miR-142-5p	-0.03	-0.03	N/A
RGP1	ENST00000378078.4	RGP1 retrograde golgi transport homolog (S. cerevisiae)	203	Sites in UTR	1	0	1	0	0	gga-miR-142-5p	-0.03	-0.06	N/A
FSBP	ENST00000481490.2	fibrinogen silencer binding protein	36	Sites in UTR	1	0	1	0	0	gga-miR-142-5p	-0.03	-0.03	N/A
ETNK1	ENST00000266517.4	ethanolamine kinase 1	1047	Sites in UTR	1	1	0	0	1	gga-miR-142-5p	-0.03	-0.14	N/A
CCDC171	ENST00000380701.3	coiled-coil domain containing 171	25	Sites in UTR	2	0	0	2	0	gga-miR-142-5p	-0.03	-0.53	N/A
ZIC1	ENST00000282928.4	Zic family member 1	26	Sites in UTR	1	0	1	0	0	gga-miR-142-5p	-0.03	-0.14	N/A
PEAK1	ENST00000312493.4	pseudopodium-enriched atypical kinase 1	209	Sites in UTR	1	1	0	0	0	gga-miR-142-5p	-0.03	-0.03	N/A
NABP1	ENST00000410026.2	nucleic acid binding protein 1	938	Sites in UTR	1	0	1	0	0	gga-miR-142-5p	-0.03	-0.41	N/A
ESRRG	ENST00000361525.3	estrogen-related receptor gamma	5	Sites in UTR	1	0	1	0	0	gga-miR-142-5p	-0.03	-0.03	N/A
CCPG1	ENST00000310958.6	cell cycle progression 1	808	Sites in UTR	1	0	1	0	1	gga-miR-142-5p	-0.03	-0.20	N/A
MPPED2	ENST00000358117.5	metallophosphoesterase domain containing 2	42	Sites in UTR	1	0	1	0	0	gga-miR-142-5p	-0.03	-0.23	N/A
ZFHX3	ENST00000268489.5	zinc finger homeobox 3	57	Sites in UTR	1	1	0	0	1	gga-miR-142-5p	-0.03	-0.03	N/A
AGO3	ENST00000373191.4	argonaute RISC catalytic component 3	198	Sites in UTR	2	0	2	0	0	gga-miR-142-5p	-0.03	-0.04	N/A
HMGB1	ENST00000399489.1	high mobility group box 1	800	Sites in UTR	1	0	1	0	0	gga-miR-142-5p	-0.03	-0.08	N/A
ZNF318	ENST00000361428.2	zinc finger protein 318	113	Sites in UTR	1	1	0	0	0	gga-miR-142-5p	-0.03	-0.03	N/A
ZC3H13	ENST00000242848.4	zinc finger CCCH-type containing 13	229	Sites in UTR	1	0	1	0	0	gga-miR-142-5p	-0.02	-0.06	N/A
NLGN1	ENST00000457714.1	neuroligin 1	36	Sites in UTR	1	1	0	0	0	gga-miR-142-5p	-0.02	-0.03	N/A
TIAL1	ENST00000369093.2	TIA1 cytotoxic granule-associated RNA binding protein-like 1	1342	Sites in UTR	2	1	1	0	0	gga-miR-142-5p	-0.02	-0.36	N/A
JARID2	ENST00000341776.2	jumonji, AT rich interactive domain 2	199	Sites in UTR	1	0	1	0	1	gga-miR-142-5p	-0.02	-0.02	N/A
MCMBP	ENST00000360003.3	minichromosome maintenance complex binding protein	1411	Sites in UTR	1	0	0	1	0	gga-miR-142-5p	-0.02	-0.24	N/A
ESYT2	ENST00000251527.5	extended synaptotagmin-like protein 2	529	Sites in UTR	1	0	1	0	0	gga-miR-142-5p	-0.02	-0.09	N/A
HAND2	ENST00000359562.4	heart and neural crest derivatives expressed 2	30	Sites in UTR	1	0	1	0	0	gga-miR-142-5p	-0.02	-0.14	N/A
SOX5	ENST00000546136.1	SRY (sex determining region Y)-box 5	43	Sites in UTR	2	0	2	0	1	gga-miR-142-5p	-0.02	-0.07	N/A
XPR1	ENST00000367590.4	xenotropic and polytropic retrovirus receptor 1	544	Sites in UTR	2	1	0	1	0	gga-miR-142-5p	-0.02	-0.26	N/A
PHF14	ENST00000403050.3	PHD finger protein 14	112	Sites in UTR	1	0	0	1	0	gga-miR-142-5p	-0.02	-0.11	N/A
RNFT1	ENST00000442346.2	ring finger protein, transmembrane 1	6	Sites in UTR	1	0	1	0	0	gga-miR-142-5p	-0.02	-0.18	N/A
GID4	ENST00000268719.4	GID complex subunit 4	79	Sites in UTR	2	1	1	0	0	gga-miR-142-5p	-0.02	-0.40	N/A
PGRMC2	ENST00000296425.5	progesterone receptor membrane component 2	2089	Sites in UTR	1	0	1	0	0	gga-miR-142-5p	-0.02	-0.06	N/A
PDE4D	ENST00000340635.6	phosphodiesterase 4D, cAMP-specific	747	Sites in UTR	1	1	0	0	0	gga-miR-142-5p	-0.02	-0.03	N/A
FAM81A	ENST00000288228.5	family with sequence similarity 81, member A	53	Sites in UTR	1	0	1	0	0	gga-miR-142-5p	-0.02	-0.12	N/A
SCML2	ENST00000251900.4	sex comb on midleg-like 2 (Drosophila)	7	Sites in UTR	1	0	1	0	0	gga-miR-142-5p	-0.02	-0.02	N/A
TARDBP	ENST00000240185.3	TAR DNA binding protein	410	Sites in UTR	1	0	1	0	1	gga-miR-142-5p	-0.02	-0.04	N/A
ARSJ	ENST00000315366.7	arylsulfatase family, member J	386	Sites in UTR	1	0	1	0	0	gga-miR-142-5p	-0.02	-0.15	N/A
DLG2	ENST00000398309.2	discs, large homolog 2 (Drosophila)	15	Sites in UTR	1	0	1	0	0	gga-miR-142-5p	-0.02	-0.02	N/A
CTNND2	ENST00000304623.8	catenin (cadherin-associated protein), delta 2	25	Sites in UTR	1	0	1	0	0	gga-miR-142-5p	-0.02	-0.02	N/A
NAT8L	ENST00000331662.3	N-acetyltransferase 8-like (GCN5-related, putative)	220	Sites in UTR	1	0	1	0	0	gga-miR-142-5p	-0.02	-0.02	N/A
DYNC1I1	ENST00000447467.2	dynein, cytoplasmic 1, intermediate chain 1	25	Sites in UTR	1	0	1	0	0	gga-miR-142-5p	-0.02	-0.02	N/A
SLC24A4	ENST00000393265.2	solute carrier family 24 (sodium/potassium/calcium exchanger), member 4	5	Sites in UTR	1	0	1	0	0	gga-miR-142-5p	-0.02	-0.02	N/A
MTMR4	ENST00000579925.1	myotubularin related protein 4	150	Sites in UTR	1	0	1	0	0	gga-miR-142-5p	-0.02	-0.02	N/A
BRD3	ENST00000303407.7	bromodomain containing 3	77	Sites in UTR	1	0	1	0	0	gga-miR-142-5p	-0.02	-0.02	N/A
ADAMTS20	ENST00000389420.3	ADAM metallopeptidase with thrombospondin type 1 motif, 20	22	Sites in UTR	1	0	1	0	0	gga-miR-142-5p	-0.02	-0.02	N/A
PUM1	ENST00000424085.2	pumilio RNA-binding family member 1	202	Sites in UTR	1	0	1	0	0	gga-miR-142-5p	-0.02	-0.02	N/A
MYT1L	ENST00000399161.2	myelin transcription factor 1-like	5	Sites in UTR	1	0	1	0	1	gga-miR-142-5p	-0.02	-0.02	N/A
KPNA5	ENST00000368564.1	karyopherin alpha 5 (importin alpha 6)	76	Sites in UTR	1	0	1	0	0	gga-miR-142-5p	-0.02	-0.02	N/A
CHD5	ENST00000262450.3	chromodomain helicase DNA binding protein 5	5	Sites in UTR	1	0	1	0	0	gga-miR-142-5p	-0.02	-0.02	N/A
FOXO3	ENST00000343882.6	forkhead box O3	32	Sites in UTR	1	0	1	0	0	gga-miR-142-5p	-0.02	-0.02	N/A
DST	ENST00000312431.6	dystonin	439	Sites in UTR	2	0	0	2	0	gga-miR-142-5p	-0.02	-0.02	N/A
POU6F2	ENST00000518318.2	POU class 6 homeobox 2	5	Sites in UTR	1	0	1	0	0	gga-miR-142-5p	-0.02	-0.02	N/A
INADL	ENST00000371158.2	InaD-like (Drosophila)	96	Sites in UTR	1	0	1	0	0	gga-miR-142-5p	-0.02	-0.02	N/A
TOR4A	ENST00000357503.2	torsin family 4, member A	222	Sites in UTR	1	0	1	0	0	gga-miR-142-5p	-0.02	-0.02	N/A
AGAP1	ENST00000304032.8	ArfGAP with GTPase domain, ankyrin repeat and PH domain 1	109	Sites in UTR	1	1	0	0	1	gga-miR-142-5p	-0.02	-0.03	N/A
FAM13B	ENST00000033079.3	family with sequence similarity 13, member B	220	Sites in UTR	1	0	1	0	0	gga-miR-142-5p	-0.02	-0.02	N/A
USO1	ENST00000538159.1	USO1 vesicle transport factor	1862	Sites in UTR	1	0	1	0	0	gga-miR-142-5p	-0.02	-0.02	N/A
AP1G1	ENST00000299980.4	adaptor-related protein complex 1, gamma 1 subunit	436	Sites in UTR	1	0	1	0	0	gga-miR-142-5p	-0.02	-0.02	N/A
ATAD2B	ENST00000238789.5	ATPase family, AAA domain containing 2B	11	Sites in UTR	1	1	0	0	1	gga-miR-142-5p	-0.02	-0.03	N/A
PLXDC2	ENST00000377252.4	plexin domain containing 2	506	Sites in UTR	1	0	0	1	0	gga-miR-142-5p	-0.02	-0.05	N/A
BACH2	ENST00000257749.4	BTB and CNC homology 1, basic leucine zipper transcription factor 2	74	Sites in UTR	1	0	1	0	0	gga-miR-142-5p	-0.02	-0.02	N/A
PRKAR1A	ENST00000589228.1	protein kinase, cAMP-dependent, regulatory, type I, alpha	1257	Sites in UTR	1	0	1	0	0	gga-miR-142-5p	-0.02	-0.02	N/A
RNF20	ENST00000389120.3	ring finger protein 20, E3 ubiquitin protein ligase	772	Sites in UTR	1	0	1	0	0	gga-miR-142-5p	-0.02	-0.29	N/A
CREBRF	ENST00000540014.1	CREB3 regulatory factor	24	Sites in UTR	1	0	1	0	0	gga-miR-142-5p	-0.02	-0.07	N/A
ATP8A1	ENST00000381668.5	ATPase, aminophospholipid transporter (APLT), class I, type 8A, member 1	48	Sites in UTR	1	0	1	0	0	gga-miR-142-5p	-0.02	-0.02	N/A
UBE2N	ENST00000550657.1	ubiquitin-conjugating enzyme E2N	321	Sites in UTR	1	0	1	0	1	gga-miR-142-5p	-0.02	-0.19	N/A
IKZF2	ENST00000457361.1	IKAROS family zinc finger 2 (Helios)	32	Sites in UTR	1	0	1	0	0	gga-miR-142-5p	-0.02	-0.02	N/A
CISD3	ENST00000439660.2	CDGSH iron sulfur domain 3	3508	Sites in UTR	1	1	0	0	0	gga-miR-142-5p	-0.02	-0.45	N/A
CACNA2D1	ENST00000356860.3	calcium channel, voltage-dependent, alpha 2/delta subunit 1	418	Sites in UTR	1	0	1	0	0	gga-miR-142-5p	-0.02	-0.02	N/A
SBNO1	ENST00000420886.2	strawberry notch homolog 1 (Drosophila)	87	Sites in UTR	2	0	1	1	0	gga-miR-142-5p	-0.02	-0.03	N/A
NLK	ENST00000407008.3	nemo-like kinase	61	Sites in UTR	2	0	1	1	0	gga-miR-142-5p	-0.02	-0.14	N/A
MTSS1	ENST00000378017.3	metastasis suppressor 1	10	Sites in UTR	1*	0	0	0	2	gga-miR-142-5p	-0.02	-0.03	N/A
USP47	ENST00000339865.5	ubiquitin specific peptidase 47	665	Sites in UTR	1	0	0	1	0	gga-miR-142-5p	-0.02	-0.10	N/A
KPNA6	ENST00000373625.3	karyopherin alpha 6 (importin alpha 7)	272	Sites in UTR	1	0	1	0	0	gga-miR-142-5p	-0.02	-0.02	N/A
CNIH1	ENST00000395573.4	cornichon family AMPA receptor auxiliary protein 1	2182	Sites in UTR	1	0	0	1	0	gga-miR-142-5p	-0.02	-0.22	N/A
MARCH5	ENST00000358935.2	membrane-associated ring finger (C3HC4) 5	881	Sites in UTR	1	0	0	1	1	gga-miR-142-5p	-0.02	-0.15	N/A
DICER1	ENST00000541352.1	dicer 1, ribonuclease type III	25	Sites in UTR	2	0	1	1	1	gga-miR-142-5p	-0.02	-0.28	N/A
TRAF3	ENST00000560371.1	TNF receptor-associated factor 3	833	Sites in UTR	1	0	1	0	0	gga-miR-142-5p	-0.01	-0.02	N/A
LGI2	ENST00000382114.4	leucine-rich repeat LGI family, member 2	32	Sites in UTR	1	0	1	0	0	gga-miR-142-5p	-0.01	-0.06	N/A
BZW1	ENST00000409600.1	basic leucine zipper and W2 domains 1	470	Sites in UTR	1	0	1	0	0	gga-miR-142-5p	-0.01	-0.15	N/A
TUBB	ENST00000327892.8	tubulin, beta class I	133	Sites in UTR	1	0	1	0	0	gga-miR-142-5p	-0.01	-0.18	N/A
QKI	ENST00000392127.2	QKI, KH domain containing, RNA binding	323	Sites in UTR	1	1	0	0	2	gga-miR-142-5p	-0.01	-0.30	N/A
SOBP	ENST00000317357.5	sine oculis binding protein homolog (Drosophila)	22	Sites in UTR	1	0	1	0	0	gga-miR-142-5p	-0.01	-0.02	N/A
HDAC4	ENST00000345617.3	histone deacetylase 4	48	Sites in UTR	2*	0	1	0	1	gga-miR-142-5p	-0.01	-0.02	N/A
MB21D2	ENST00000392452.2	Mab-21 domain containing 2	48	Sites in UTR	1	0	0	1	0	gga-miR-142-5p	-0.01	-0.14	N/A
CHSY3	ENST00000305031.4	chondroitin sulfate synthase 3	221	Sites in UTR	1	1	0	0	0	gga-miR-142-5p	-0.01	-0.43	N/A
SNRPD1	ENST00000300413.5	small nuclear ribonucleoprotein D1 polypeptide 16kDa	1967	Sites in UTR	1	0	1	0	0	gga-miR-142-5p	-0.01	-0.28	N/A
HERC4	ENST00000277817.6	HECT and RLD domain containing E3 ubiquitin protein ligase 4	1138	Sites in UTR	1	0	1	0	0	gga-miR-142-5p	-0.01	-0.05	N/A
UBXN2B	ENST00000399598.2	UBX domain protein 2B	157	Sites in UTR	1	0	1	0	0	gga-miR-142-5p	-0.01	-0.07	N/A
PNRC1	ENST00000336032.3	proline-rich nuclear receptor coactivator 1	413	Sites in UTR	1	0	1	0	0	gga-miR-142-5p	-0.01	-0.32	N/A
MAGI1	ENST00000402939.2	membrane associated guanylate kinase, WW and PDZ domain containing 1	253	Sites in UTR	1	1	0	0	0	gga-miR-142-5p	-0.01	-0.03	N/A
EIF5A2	ENST00000474096.1	eukaryotic translation initiation factor 5A2	443	Sites in UTR	1	0	1	0	0	gga-miR-142-5p	-0.01	-0.19	N/A
CCSER2	ENST00000224756.8	coiled-coil serine-rich protein 2	123	Sites in UTR	1	0	0	1	0	gga-miR-142-5p	-0.01	-0.13	N/A
PUM2	ENST00000338086.5	pumilio RNA-binding family member 2	1047	Sites in UTR	1	1	0	0	0	gga-miR-142-5p	-0.01	-0.03	N/A
RCOR3	ENST00000367005.4	REST corepressor 3	374	Sites in UTR	1	0	1	0	0	gga-miR-142-5p	-0.01	-0.02	N/A
KLF6	ENST00000542957.1	Kruppel-like factor 6	4644	Sites in UTR	1	0	0	1	0	gga-miR-142-5p	-0.01	-0.01	N/A
GAN	ENST00000568107.2	gigaxonin	185	Sites in UTR	1	0	1	0	0	gga-miR-142-5p	-0.01	-0.02	N/A
PDS5B	ENST00000315596.10	PDS5, regulator of cohesion maintenance, homolog B (S. cerevisiae)	1493	Sites in UTR	2	1	1	0	0	gga-miR-142-5p	-0.01	-0.16	N/A
DPP8	ENST00000341861.5	dipeptidyl-peptidase 8	1293	Sites in UTR	1	0	1	0	0	gga-miR-142-5p	-0.01	-0.02	N/A
PPCS	ENST00000372556.3	phosphopantothenoylcysteine synthetase	491	Sites in UTR	1	1	0	0	0	gga-miR-142-5p	-0.01	-0.59	N/A
KLHL15	ENST00000328046.8	kelch-like family member 15	42	Sites in UTR	1	0	1	0	0	gga-miR-142-5p	-0.01	-0.02	N/A
NOTCH1	ENST00000277541.6	notch 1	88	Sites in UTR	2	0	2	0	0	gga-miR-142-5p	-0.01	-0.04	N/A
PACS2	ENST00000447393.1	phosphofurin acidic cluster sorting protein 2	234	Sites in UTR	1	0	1	0	0	gga-miR-142-5p	-0.01	-0.11	N/A
WAC	ENST00000375664.4	WW domain containing adaptor with coiled-coil	322	Sites in UTR	1	0	1	0	1	gga-miR-142-5p	-0.01	-0.08	N/A
SETD9	ENST00000285947.2	SET domain containing 9	45	Sites in UTR	1	0	0	1	0	gga-miR-142-5p	-0.01	-0.17	N/A
NRCAM	ENST00000379028.3	neuronal cell adhesion molecule	152	Sites in UTR	1	1	0	0	0	gga-miR-142-5p	-0.01	-0.18	N/A
HHIP	ENST00000296575.3	hedgehog interacting protein	65	Sites in UTR	1	1	0	0	0	gga-miR-142-5p	-0.01	-0.03	N/A
COBL	ENST00000265136.7	cordon-bleu WH2 repeat protein	205	Sites in UTR	1	0	1	0	1	gga-miR-142-5p	-0.01	-0.03	N/A
FIGN	ENST00000333129.3	fidgetin	10	Sites in UTR	1	0	1	0	0	gga-miR-142-5p	-0.01	-0.02	N/A
YAF2	ENST00000327791.4	YY1 associated factor 2	413	Sites in UTR	1	0	1	0	0	gga-miR-142-5p	-0.01	-0.11	N/A
DNAJB14	ENST00000442697.2	DnaJ (Hsp40) homolog, subfamily B, member 14	10	Sites in UTR	1	0	1	0	0	gga-miR-142-5p	-0.01	-0.02	N/A
MAGI3	ENST00000307546.9	membrane associated guanylate kinase, WW and PDZ domain containing 3	70	Sites in UTR	1	0	0	1	0	gga-miR-142-5p	-0.01	-0.04	N/A
FAM204A	ENST00000369183.4	family with sequence similarity 204, member A	296	Sites in UTR	1	0	1	0	0	gga-miR-142-5p	-0.01	-0.18	N/A
MAP4K4	ENST00000413150.2	mitogen-activated protein kinase kinase kinase kinase 4	1551	Sites in UTR	2	0	1	1	0	gga-miR-142-5p	-0.01	-0.22	N/A
USP24	ENST00000294383.6	ubiquitin specific peptidase 24	306	Sites in UTR	1	1	0	0	0	gga-miR-142-5p	-0.01	-0.18	N/A
DUSP16	ENST00000298573.4	dual specificity phosphatase 16	444	Sites in UTR	1	0	1	0	0	gga-miR-142-5p	-0.01	-0.02	N/A
COL11A1	ENST00000370096.3	collagen, type XI, alpha 1	160	Sites in UTR	1	1	0	0	0	gga-miR-142-5p	-0.01	-0.11	N/A
LZIC	ENST00000377223.1	leucine zipper and CTNNBIP1 domain containing	508	Sites in UTR	1	0	1	0	0	gga-miR-142-5p	-0.01	-0.02	N/A
PPM1L	ENST00000498165.1	protein phosphatase, Mg2+/Mn2+ dependent, 1L	59	Sites in UTR	1	0	0	1	0	gga-miR-142-5p	-0.01	-0.07	N/A
STRN3	ENST00000355683.5	striatin, calmodulin binding protein 3	697	Sites in UTR	1	0	1	0	1	gga-miR-142-5p	-0.01	-0.08	N/A
RRAGD	ENST00000369415.4	Ras-related GTP binding D	644	Sites in UTR	1	0	1	0	0	gga-miR-142-5p	-0.01	-0.23	N/A
NCKAP1	ENST00000361354.4	NCK-associated protein 1	700	Sites in UTR	1	0	1	0	0	gga-miR-142-5p	-0.01	-0.13	N/A
C1GALT1C1	ENST00000304661.5	C1GALT1-specific chaperone 1	645	Sites in UTR	1	0	1	0	0	gga-miR-142-5p	-0.01	-0.14	N/A
EFNA5	ENST00000333274.6	ephrin-A5	225	Sites in UTR	1	0	0	1	0	gga-miR-142-5p	-0.01	-0.18	N/A
HSPBAP1	ENST00000383659.1	HSPB (heat shock 27kDa) associated protein 1	22	Sites in UTR	1	0	1	0	0	gga-miR-142-5p	-0.01	-0.04	N/A
HDAC9	ENST00000405010.3	histone deacetylase 9	13	Sites in UTR	1	0	0	1	1	gga-miR-142-5p	-0.01	-0.02	N/A
LRP1B	ENST00000389484.3	low density lipoprotein receptor-related protein 1B	26	Sites in UTR	1	0	0	1	0	gga-miR-142-5p	-0.01	-0.01	N/A
CRISPLD1	ENST00000262207.4	cysteine-rich secretory protein LCCL domain containing 1	358	Sites in UTR	1	0	1	0	1	gga-miR-142-5p	-0.01	-0.10	N/A
CLK4	ENST00000316308.4	CDC-like kinase 4	218	Sites in UTR	1	0	0	1	0	gga-miR-142-5p	-0.01	-0.21	N/A
MAP2	ENST00000360351.4	microtubule-associated protein 2	68	Sites in UTR	2*	0	0	1	1	gga-miR-142-5p	-0.01	-0.01	N/A
USP49	ENST00000394253.3	ubiquitin specific peptidase 49	44	Sites in UTR	1	0	0	1	0	gga-miR-142-5p	-0.01	-0.07	N/A
INSIG2	ENST00000245787.4	insulin induced gene 2	562	Sites in UTR	1	0	1	0	0	gga-miR-142-5p	-0.01	-0.14	N/A
LMTK2	ENST00000297293.5	lemur tyrosine kinase 2	51	Sites in UTR	1	0	1	0	0	gga-miR-142-5p	-0.01	-0.02	N/A
SAR1B	ENST00000402673.2	SAR1 homolog B (S. cerevisiae)	1404	Sites in UTR	1	0	0	1	0	gga-miR-142-5p	-0.01	-0.23	N/A
KLF9	ENST00000377126.2	Kruppel-like factor 9	20	Sites in UTR	1	0	0	1	0	gga-miR-142-5p	-0.01	-0.01	N/A
RIF1	ENST00000243326.5	RAP1 interacting factor homolog (yeast)	213	Sites in UTR	2	1	1	0	0	gga-miR-142-5p	-0.01	-0.27	N/A
CACNB4	ENST00000539935.1	calcium channel, voltage-dependent, beta 4 subunit	57	Sites in UTR	1	0	1	0	0	gga-miR-142-5p	-0.01	-0.03	N/A
MYO1E	ENST00000288235.4	myosin IE	198	Sites in UTR	1	1	0	0	0	gga-miR-142-5p	-0.01	-0.28	N/A
SIK2	ENST00000304987.3	salt-inducible kinase 2	378	Sites in UTR	1	1	0	0	0	gga-miR-142-5p	-0.01	-0.14	N/A
DIS3	ENST00000377767.4	DIS3 mitotic control homolog (S. cerevisiae)	140	Sites in UTR	1	0	1	0	0	gga-miR-142-5p	-0.01	-0.19	N/A
WDR37	ENST00000358220.1	WD repeat domain 37	107	Sites in UTR	1	1	0	0	1	gga-miR-142-5p	-0.01	-0.26	N/A
BMPR1A	ENST00000372037.3	bone morphogenetic protein receptor, type IA	125	Sites in UTR	1	1	0	0	0	gga-miR-142-5p	-0.01	-0.03	N/A
CGRRF1	ENST00000216420.7	cell growth regulator with ring finger domain 1	138	Sites in UTR	1	0	1	0	0	gga-miR-142-5p	-0.01	-0.28	N/A
FOXN3	ENST00000345097.4	forkhead box N3	42	Sites in UTR	1	0	0	1	0	gga-miR-142-5p	-0.01	-0.05	N/A
SLC23A2	ENST00000338244.1	solute carrier family 23 (ascorbic acid transporter), member 2	121	Sites in UTR	1	1	0	0	0	gga-miR-142-5p	-0.01	-0.23	N/A
PGK1	ENST00000373316.4	phosphoglycerate kinase 1	7680	Sites in UTR	1	0	1	0	0	gga-miR-142-5p	-0.01	-0.19	N/A
IGF1	ENST00000337514.6	insulin-like growth factor 1 (somatomedin C)	19	Sites in UTR	1	0	1	0	0	gga-miR-142-5p	-0.01	-0.02	N/A
ZNF207	ENST00000394670.4	zinc finger protein 207	839	Sites in UTR	1	0	1	0	1	gga-miR-142-5p	-0.01	-0.05	N/A
C6orf62	ENST00000378119.4	chromosome 6 open reading frame 62	300	Sites in UTR	1	0	0	1	0	gga-miR-142-5p	0	-0.14	N/A
SSBP2	ENST00000320672.4	single-stranded DNA binding protein 2	1996	Sites in UTR	1	0	0	1	0	gga-miR-142-5p	0	-0.14	N/A
SMEK1	ENST00000554684.1	SMEK homolog 1, suppressor of mek1 (Dictyostelium)	713	Sites in UTR	1	0	1	0	0	gga-miR-142-5p	0	-0.04	N/A
HMBOX1	ENST00000397358.3	homeobox containing 1	27	Sites in UTR	1	1	0	0	0	gga-miR-142-5p	0	-0.16	N/A
PITPNB	ENST00000335272.5	phosphatidylinositol transfer protein, beta	80	Sites in UTR	1	0	1	0	0	gga-miR-142-5p	0	-0.03	N/A
POLDIP3	ENST00000348657.2	polymerase (DNA-directed), delta interacting protein 3	148	Sites in UTR	1	0	1	0	0	gga-miR-142-5p	0	-0.14	N/A
FBXO33	ENST00000298097.7	F-box protein 33	306	Sites in UTR	1	1	0	0	0	gga-miR-142-5p	0	-0.27	N/A
TPCN1	ENST00000335509.6	two pore segment channel 1	401	Sites in UTR	1	1	0	0	0	gga-miR-142-5p	0	-0.39	N/A
LPHN3	ENST00000512091.2	latrophilin 3	93	Sites in UTR	1	0	1	0	1	gga-miR-142-5p	0	-0.08	N/A
SLITRK4	ENST00000381779.4	SLIT and NTRK-like family, member 4	86	Sites in UTR	1	0	1	0	0	gga-miR-142-5p	0	-0.02	N/A
CDH2	ENST00000269141.3	cadherin 2, type 1, N-cadherin (neuronal)	1230	Sites in UTR	1	0	0	1	0	gga-miR-142-5p	0	-0.24	N/A
VSNL1	ENST00000406397.1	visinin-like 1	89	Sites in UTR	1	0	0	1	0	gga-miR-142-5p	0	-0.16	N/A
KIAA1324L	ENST00000450689.2	KIAA1324-like	181	Sites in UTR	1	0	1	0	0	gga-miR-142-5p	0	-0.14	N/A
MSI2	ENST00000284073.2	musashi RNA-binding protein 2	283	Sites in UTR	1	0	1	0	0	gga-miR-142-5p	0	-0.02	N/A
FOXD1	ENST00000499003.3	forkhead box D1	423	Sites in UTR	1	0	1	0	0	gga-miR-142-5p	0	-0.07	N/A
DIXDC1	ENST00000440460.2	DIX domain containing 1	307	Sites in UTR	1	1	0	0	1	gga-miR-142-5p	0	-0.13	N/A
APPBP2	ENST00000083182.3	amyloid beta precursor protein (cytoplasmic tail) binding protein 2	907	Sites in UTR	1	0	1	0	0	gga-miR-142-5p	0	-0.02	N/A
TCIRG1	ENST00000265686.3	T-cell, immune regulator 1, ATPase, H+ transporting, lysosomal V0 subunit A3	2756	Sites in UTR	1	0	1	0	0	gga-miR-142-5p	0	-0.06	N/A
SHOC2	ENST00000369452.4	soc-2 suppressor of clear homolog (C. elegans)	437	Sites in UTR	1	0	0	1	0	gga-miR-142-5p	0	-0.12	N/A
TMEFF2	ENST00000392314.1	transmembrane protein with EGF-like and two follistatin-like domains 2	179	Sites in UTR	1	0	0	1	1	gga-miR-142-5p	0	-0.10	N/A
PCDHB16	ENST00000361016.2	protocadherin beta 16	36	Sites in UTR	1	0	0	1	0	gga-miR-142-5p	0	-0.02	N/A
BCAR1	ENST00000162330.5	breast cancer anti-estrogen resistance 1	432	Sites in UTR	1	0	1	0	0	gga-miR-142-5p	0	-0.02	N/A
AIFM1	ENST00000535724.1	apoptosis-inducing factor, mitochondrion-associated, 1	2582	Sites in UTR	1	0	0	1	1	gga-miR-142-5p	0	-0.19	N/A
ERLIN2	ENST00000276461.5	ER lipid raft associated 2	887	Sites in UTR	1	1	0	0	0	gga-miR-142-5p	0	-0.56	N/A
TBCEL	ENST00000422003.2	tubulin folding cofactor E-like	89	Sites in UTR	1	0	1	0	0	gga-miR-142-5p	0	-0.02	N/A
ZNF682	ENST00000397165.2	zinc finger protein 682	117	Sites in UTR	1	0	1	0	0	gga-miR-142-5p	0	-0.06	N/A
TROVE2	ENST00000432079.1	TROVE domain family, member 2	380	Sites in UTR	1	0	0	1	0	gga-miR-142-5p	0	-0.11	N/A
SMAD6	ENST00000288840.5	SMAD family member 6	660	Sites in UTR	1	0	0	1	0	gga-miR-142-5p	0	-0.32	N/A
REPS1	ENST00000450536.2	RALBP1 associated Eps domain containing 1	725	Sites in UTR	1	0	1	0	0	gga-miR-142-5p	0	-0.18	N/A
ANTXR2	ENST00000403729.2	anthrax toxin receptor 2	51	Sites in UTR	1	0	1	0	0	gga-miR-142-5p	0	-0.02	N/A
RPL11	ENST00000374550.3	ribosomal protein L11	9383	Sites in UTR	1	0	1	0	0	gga-miR-142-5p	0	-0.13	N/A
ATL2	ENST00000378954.4	atlastin GTPase 2	1135	Sites in UTR	1	0	1	0	0	gga-miR-142-5p	0	-0.04	N/A
CBLB	ENST00000264122.4	Cbl proto-oncogene B, E3 ubiquitin protein ligase	469	Sites in UTR	1	0	0	1	1	gga-miR-142-5p	0	-0.01	N/A
TBL1X	ENST00000407597.2	transducin (beta)-like 1X-linked	125	Sites in UTR	1	0	1	0	1	gga-miR-142-5p	0	-0.05	N/A
DNAJC6	ENST00000395325.3	DnaJ (Hsp40) homolog, subfamily C, member 6	96	Sites in UTR	1	0	1	0	0	gga-miR-142-5p	0	-0.03	N/A
C8orf4	ENST00000315792.3	chromosome 8 open reading frame 4	3820	Sites in UTR	1	0	1	0	0	gga-miR-142-5p	0	-0.24	N/A
PSMA4	ENST00000558094.1	proteasome (prosome, macropain) subunit, alpha type, 4	579	Sites in UTR	1	0	0	1	0	gga-miR-142-5p	0	-0.31	N/A
PCSK9	ENST00000302118.5	proprotein convertase subtilisin/kexin type 9	2345	Sites in UTR	1	0	1	0	0	gga-miR-142-5p	0	-0.02	N/A
HSPA2	ENST00000394709.1	heat shock 70kDa protein 2	600	Sites in UTR	1	0	0	1	0	gga-miR-142-5p	0	-0.15	N/A
KIF26A	ENST00000315264.7	kinesin family member 26A	494	Sites in UTR	1	0	1	0	0	gga-miR-142-5p	0	-0.16	N/A
CDH7	ENST00000397968.2	cadherin 7, type 2	42	Sites in UTR	1*	0	0	0	2	gga-miR-142-5p	0	-0.01	N/A
SLC45A4	ENST00000519067.1	solute carrier family 45, member 4	418	Sites in UTR	1	0	1	0	0	gga-miR-142-5p	0	-0.02	N/A
ZNF516	ENST00000443185.2	zinc finger protein 516	311	Sites in UTR	1	0	1	0	0	gga-miR-142-5p	0	-0.09	N/A
ORC4	ENST00000392857.5	origin recognition complex, subunit 4	1180	Sites in UTR	1	1	0	0	0	gga-miR-142-5p	0	-0.27	N/A
EXT1	ENST00000378204.2	exostosin glycosyltransferase 1	694	Sites in UTR	2	0	1	1	0	gga-miR-142-5p	0	-0.21	N/A
ZSWIM6	ENST00000252744.5	zinc finger, SWIM-type containing 6	933	Sites in UTR	1	0	1	0	0	gga-miR-142-5p	0	-0.04	N/A
USP31	ENST00000219689.7	ubiquitin specific peptidase 31	214	Sites in UTR	1	0	1	0	0	gga-miR-142-5p	0	-0.02	N/A
REV1	ENST00000393445.3	REV1, polymerase (DNA directed)	1210	Sites in UTR	1	1	0	0	0	gga-miR-142-5p	0	-0.37	N/A
ZBTB21	ENST00000398505.3	zinc finger and BTB domain containing 21	802	Sites in UTR	1	0	0	1	0	gga-miR-142-5p	0	-0.16	N/A
MALSU1	ENST00000466681.1	mitochondrial assembly of ribosomal large subunit 1	3111	Sites in UTR	1	1	0	0	0	gga-miR-142-5p	0	-0.51	N/A
TNRC6C	ENST00000335749.4	trinucleotide repeat containing 6C	248	Sites in UTR	1	0	0	1	0	gga-miR-142-5p	0	-0.02	N/A
MLH1	ENST00000231790.2	mutL homolog 1	560	Sites in UTR	1	0	1	0	0	gga-miR-142-5p	0	-0.19	N/A
MARCH7	ENST00000259050.4	membrane-associated ring finger (C3HC4) 7, E3 ubiquitin protein ligase	537	Sites in UTR	1	0	0	1	0	gga-miR-142-5p	0	-0.11	N/A
PRSS23	ENST00000280258.5	protease, serine, 23	10562	Sites in UTR	1	0	0	1	0	gga-miR-142-5p	0	-0.16	N/A
ELOVL6	ENST00000394607.3	ELOVL fatty acid elongase 6	901	Sites in UTR	1	0	1	0	0	gga-miR-142-5p	0	-0.17	N/A
PKNOX1	ENST00000291547.5	PBX/knotted 1 homeobox 1	297	Sites in UTR	1	0	1	0	0	gga-miR-142-5p	0	-0.06	N/A
KIF5B	ENST00000302418.4	kinesin family member 5B	635	Sites in UTR	1	1	0	0	1	gga-miR-142-5p	0	-0.05	N/A
MITF	ENST00000328528.6	microphthalmia-associated transcription factor	593	Sites in UTR	1	0	0	1	0	gga-miR-142-5p	0	-0.15	N/A
PTCH1	ENST00000430669.2	patched 1	123	Sites in UTR	1	0	0	1	0	gga-miR-142-5p	0	-0.07	N/A
FAM117B	ENST00000392238.2	family with sequence similarity 117, member B	245	Sites in UTR	1	0	1	0	0	gga-miR-142-5p	0	-0.02	N/A
MELK	ENST00000536987.1	maternal embryonic leucine zipper kinase	5978	Sites in UTR	1	0	1	0	0	gga-miR-142-5p	0	-0.22	N/A
MCM6	ENST00000264156.2	minichromosome maintenance complex component 6	2789	Sites in UTR	1	0	1	0	0	gga-miR-142-5p	0	-0.10	N/A
STAM	ENST00000377524.3	signal transducing adaptor molecule (SH3 domain and ITAM motif) 1	723	Sites in UTR	1	0	0	1	0	gga-miR-142-5p	0	-0.19	N/A
WWC2	ENST00000403733.3	WW and C2 domain containing 2	717	Sites in UTR	1	0	0	1	0	gga-miR-142-5p	0	-0.05	N/A
TPBG	ENST00000369750.3	trophoblast glycoprotein	170	Sites in UTR	1	0	1	0	0	gga-miR-142-5p	0	-0.02	N/A
S1PR1	ENST00000305352.6	sphingosine-1-phosphate receptor 1	251	Sites in UTR	1	0	0	1	1	gga-miR-142-5p	0	-0.07	N/A
RPP14	ENST00000445193.3	ribonuclease P/MRP 14kDa subunit	1612	Sites in UTR	1	0	0	1	0	gga-miR-142-5p	0	-0.21	N/A
ASB15	ENST00000451558.1	ankyrin repeat and SOCS box containing 15	5	Sites in UTR	1	0	1	0	0	gga-miR-142-5p	0	-0.27	N/A
SHISA9	ENST00000558583.1	shisa family member 9	5	Sites in UTR	1	1	0	0	0	gga-miR-142-5p	0	-0.26	N/A
HMGB3	ENST00000325307.7	high mobility group box 3	295	Sites in UTR	1	0	1	0	0	gga-miR-142-5p	0	-0.02	N/A
SNTG1	ENST00000522124.1	syntrophin, gamma 1	5	Sites in UTR	1	0	0	1	0	gga-miR-142-5p	0	-0.22	N/A
GDF2	ENST00000249598.1	growth differentiation factor 2	5	Sites in UTR	1	0	1	0	0	gga-miR-142-5p	0	-0.21	N/A
HOXA9	ENST00000396345.1	homeobox A9	151	Sites in UTR	1	0	1	0	0	gga-miR-142-5p	0	-0.02	N/A
CFL2	ENST00000341223.3	cofilin 2 (muscle)	902	Sites in UTR	1	0	1	0	0	gga-miR-142-5p	0	-0.02	N/A
DNTTIP2	ENST00000436063.2	deoxynucleotidyltransferase, terminal, interacting protein 2	599	Sites in UTR	1	0	1	0	0	gga-miR-142-5p	0	-0.02	N/A
CACNG2	ENST00000300105.6	calcium channel, voltage-dependent, gamma subunit 2	5	Sites in UTR	1	0	1	0	0	gga-miR-142-5p	0	-0.20	N/A
RP1-170O19.20	ENST00000470747.4	Uncharacterized protein	151	Sites in UTR	1	0	1	0	0	gga-miR-142-5p	0	-0.02	N/A
LRRC4C	ENST00000278198.2	leucine rich repeat containing 4C	5	Sites in UTR	1	0	1	0	0	gga-miR-142-5p	0	-0.17	N/A
IL1RAPL1	ENST00000378993.1	interleukin 1 receptor accessory protein-like 1	5	Sites in UTR	1	0	1	0	0	gga-miR-142-5p	0	-0.14	N/A
FZD8	ENST00000374694.1	frizzled family receptor 8	791	Sites in UTR	1	0	1	0	0	gga-miR-142-5p	0	-0.16	N/A
CPT2	ENST00000371486.3	carnitine palmitoyltransferase 2	4910	Sites in UTR	1	0	1	0	0	gga-miR-142-5p	0	-0.37	N/A
MLLT3	ENST00000380338.4	myeloid/lymphoid or mixed-lineage leukemia (trithorax homolog, Drosophila); translocated to, 3	385	Sites in UTR	1	0	1	0	0	gga-miR-142-5p	0	-0.02	N/A
TNPO1	ENST00000337273.5	transportin 1	2041	Sites in UTR	1	0	1	0	0	gga-miR-142-5p	0	-0.02	N/A
RHOC	ENST00000339083.7	ras homolog family member C	10314	Sites in UTR	1	1	0	0	0	gga-miR-142-5p	0	-0.31	N/A
ATP5G3	ENST00000284727.4	ATP synthase, H+ transporting, mitochondrial Fo complex, subunit C3 (subunit 9)	7944	Sites in UTR	1	0	1	0	0	gga-miR-142-5p	0	-0.21	N/A
CACNA1A	ENST00000573710.2	calcium channel, voltage-dependent, P/Q type, alpha 1A subunit	5	Sites in UTR	1	1	0	0	0	gga-miR-142-5p	0	-0.09	N/A
CAMSAP1	ENST00000389532.4	calmodulin regulated spectrin-associated protein 1	966	Sites in UTR	1	0	1	0	0	gga-miR-142-5p	0	-0.03	N/A
SLC1A2	ENST00000278379.3	solute carrier family 1 (glial high affinity glutamate transporter), member 2	5	Sites in UTR	1	0	0	1	1	gga-miR-142-5p	0	-0.12	N/A
ALDH1L2	ENST00000258494.9	aldehyde dehydrogenase 1 family, member L2	22	Sites in UTR	1	1	0	0	0	gga-miR-142-5p	0	-0.43	N/A
CSMD1	ENST00000400186.3	CUB and Sushi multiple domains 1	5	Sites in UTR	1	0	0	1	0	gga-miR-142-5p	0	-0.05	N/A
CARD11	ENST00000396946.4	caspase recruitment domain family, member 11	13	Sites in UTR	1	1	0	0	0	gga-miR-142-5p	0	-0.18	N/A
GTPBP2	ENST00000307126.5	GTP binding protein 2	388	Sites in UTR	1	1	0	0	0	gga-miR-142-5p	0	-0.73	N/A
NRXN3	ENST00000281127.7	neurexin 3	14	Sites in UTR	2	1	1	0	1	gga-miR-142-5p	0	-0.10	N/A
G3BP2	ENST00000395719.3	GTPase activating protein (SH3 domain) binding protein 2	4413	Sites in UTR	1	0	1	0	0	gga-miR-142-5p	0	-0.06	N/A
CUL4A	ENST00000326335.4	cullin 4A	4084	Sites in UTR	1	0	1	0	0	gga-miR-142-5p	0	-0.03	N/A
NKX2-1	ENST00000354822.5	NK2 homeobox 1	9	Sites in UTR	1	1	0	0	0	gga-miR-142-5p	0	-0.15	N/A
KCNK10	ENST00000340700.5	potassium channel, subfamily K, member 10	5	Sites in UTR	1	0	1	0	0	gga-miR-142-5p	0	-0.05	N/A
NGFR	ENST00000172229.3	nerve growth factor receptor	5	Sites in UTR	1	0	1	0	0	gga-miR-142-5p	0	-0.02	N/A
ENAH	ENST00000366844.3	enabled homolog (Drosophila)	415	Sites in UTR	1	1	0	0	0	gga-miR-142-5p	0	-0.21	N/A
CAPZB	ENST00000375142.1	capping protein (actin filament) muscle Z-line, beta	545	Sites in UTR	1	1	0	0	0	gga-miR-142-5p	0	-0.35	N/A
RPS20	ENST00000009589.3	ribosomal protein S20	14775	Sites in UTR	1	1	0	0	0	gga-miR-142-5p	0	-0.57	N/A
HNRNPA0	ENST00000314940.4	heterogeneous nuclear ribonucleoprotein A0	22668	Sites in UTR	2	1	1	0	0	gga-miR-142-5p	0	-0.25	N/A
RBM22	ENST00000199814.4	RNA binding motif protein 22	4854	Sites in UTR	1	0	0	1	0	gga-miR-142-5p	0	-0.22	N/A
CHN1	ENST00000409900.3	chimerin 1	344	Sites in UTR	1	0	1	0	0	gga-miR-142-5p	0	-0.07	N/A
GPR35	ENST00000319838.5	G protein-coupled receptor 35	71	Sites in UTR	1	0	0	1	0	gga-miR-142-5p	0	-0.04	N/A
NETO1	ENST00000327305.6	neuropilin (NRP) and tolloid (TLL)-like 1	5	Sites in UTR	1	1	0	0	1	gga-miR-142-5p	0	-0.03	N/A
PLCL1	ENST00000428675.1	phospholipase C-like 1	31	Sites in UTR	1	0	1	0	0	gga-miR-142-5p	0	-0.07	N/A
HACE1	ENST00000262903.4	HECT domain and ankyrin repeat containing E3 ubiquitin protein ligase 1	191	Sites in UTR	1	1	0	0	0	gga-miR-142-5p	0	-0.17	N/A
AP1AR	ENST00000274000.5	adaptor-related protein complex 1 associated regulatory protein	89	Sites in UTR	1	0	0	1	0	gga-miR-142-5p	0	-0.14	N/A
MDM4	ENST00000391947.2	Mdm4 p53 binding protein homolog (mouse)	443	Sites in UTR	1	0	1	0	0	gga-miR-142-5p	0	-0.21	N/A
CPED1	ENST00000310396.5	cadherin-like and PC-esterase domain containing 1	77	Sites in UTR	1	1	0	0	0	gga-miR-142-5p	0	-0.43	N/A
PANK1	ENST00000322191.6	pantothenate kinase 1	435	Sites in UTR	1	1	0	0	0	gga-miR-142-5p	0	-0.27	N/A
MSANTD4	ENST00000301919.4	Myb/SANT-like DNA-binding domain containing 4 with coiled-coils	304	Sites in UTR	1	0	0	1	0	gga-miR-142-5p	0	-0.23	N/A
SEPT4	ENST00000426861.1	septin 4	40	Sites in UTR	1	0	0	1	0	gga-miR-142-5p	0	-0.12	N/A
IGF2R	ENST00000356956.1	insulin-like growth factor 2 receptor	46	Sites in UTR	1	0	1	0	0	gga-miR-142-5p	0	-0.07	N/A
METRNL	ENST00000320095.7	meteorin, glial cell differentiation regulator-like	353	Sites in UTR	1	1	0	0	0	gga-miR-142-5p	0	-0.36	N/A
ARL8B	ENST00000419534.2	ADP-ribosylation factor-like 8B	664	Sites in UTR	1	0	1	0	0	gga-miR-142-5p	0	-0.17	N/A
EIF3A	ENST00000369144.3	eukaryotic translation initiation factor 3, subunit A	638	Sites in UTR	1	0	0	1	0	gga-miR-142-5p	0	-0.11	N/A
KIAA0430	ENST00000396368.3	KIAA0430	461	Sites in UTR	1	1	0	0	0	gga-miR-142-5p	0	-0.03	N/A
CCDC132	ENST00000305866.5	coiled-coil domain containing 132	201	Sites in UTR	1	0	0	1	0	gga-miR-142-5p	0	-0.20	N/A
DCUN1D3	ENST00000324344.4	DCN1, defective in cullin neddylation 1, domain containing 3	53	Sites in UTR	1*	0	0	0	1	gga-miR-142-5p	N/A	N/A	N/A
PDZRN4	ENST00000298919.7	PDZ domain containing ring finger 4	5	Sites in UTR	1*	0	0	0	1	gga-miR-142-5p	N/A	N/A	N/A
ARRDC4	ENST00000268042.6	arrestin domain containing 4	10	Sites in UTR	1*	0	0	0	1	gga-miR-142-5p	N/A	N/A	N/A
CRABP1	ENST00000299529.6	cellular retinoic acid binding protein 1	164	Sites in UTR	1*	0	0	0	1	gga-miR-142-5p	N/A	N/A	N/A
ELP4	ENST00000395934.2	elongator acetyltransferase complex subunit 4	282	Sites in UTR	1*	0	0	0	1	gga-miR-142-5p	N/A	N/A	N/A
RASSF3	ENST00000542104.1	Ras association (RalGDS/AF-6) domain family member 3	461	Sites in UTR	1*	0	0	0	1	gga-miR-142-5p	N/A	N/A	N/A
SLC12A2	ENST00000262461.2	solute carrier family 12 (sodium/potassium/chloride transporter), member 2	655	Sites in UTR	1*	0	0	0	1	gga-miR-142-5p	N/A	N/A	N/A
NCAM1	ENST00000316851.7	neural cell adhesion molecule 1	19	Sites in UTR	1*	0	0	0	1	gga-miR-142-5p	N/A	N/A	N/A
ERC1	ENST00000355446.5	ELKS/RAB6-interacting/CAST family member 1	159	Sites in UTR	1*	0	0	0	1	gga-miR-142-5p	N/A	N/A	N/A
* includes non-canonical sites (centered and/or 3' compensatory)

## Sheet: miR-181a-5p
Ortholog of target gene	Representative transcript	Gene name	Number of 3P-seq tags supporting UTR + 5	Link to sites in UTRs	Conserved sites				Poorly conserved sites				6mer sites	Representative miRNA	Cumulative weighted context++ score	Total context++ score	Aggregate PCT
					total	8mer	7mer-m8	7mer-A1	total	8mer	7mer-m8	7mer-A1
BEND3	ENST00000369042.1	BEN domain containing 3	13	Sites in UTR	3	1	1	1	0	0	0	0	0	gga-miR-181b-5p	-1.01	-1.01	0.97
GSKIP	ENST00000555181.1	GSK3B interacting protein	1581	Sites in UTR	2	1	1	0	1	0	1	0	0	gga-miR-181a-5p	-0.92	-0.92	0.94
GPD1L	ENST00000282541.5	glycerol-3-phosphate dehydrogenase 1-like	130	Sites in UTR	1	0	1	0	2	1	1	0	0	gga-miR-181a-5p	-0.79	-0.91	0.77
GABRA1	ENST00000428797.2	gamma-aminobutyric acid (GABA) A receptor, alpha 1	5	Sites in UTR	3	1	1	1	2	0	2	0	0	gga-miR-181a-5p	-0.76	-0.76	0.94
ZFP36L1	ENST00000555997.1	ZFP36 ring finger protein-like 1	231	Sites in UTR	2	1	0	1	0	0	0	0	0	gga-miR-181b-5p	-0.76	-1.17	0.79
HOXC8	ENST00000040584.4	homeobox C8	5	Sites in UTR	2	2	0	0	0	0	0	0	0	gga-miR-181a-5p	-0.69	-0.69	0.94
DLGAP2	ENST00000421627.2	discs, large (Drosophila) homolog-associated protein 2	5	Sites in UTR	3	1	1	1	0	0	0	0	2	gga-miR-181a-5p	-0.64	-0.64	0.97
PI4K2B	ENST00000264864.6	phosphatidylinositol 4-kinase type 2 beta	931	Sites in UTR	1	1	0	0	0	0	0	0	0	gga-miR-181a-5p	-0.61	-0.66	0.76
C7orf41	ENST00000324453.8	chromosome 7 open reading frame 41	235	Sites in UTR	2	2	0	0	1	0	0	1	0	gga-miR-181a-5p	-0.61	-0.71	0.83
ARF6	ENST00000298316.5	ADP-ribosylation factor 6	31	Sites in UTR	1	1	0	0	2	0	1	1	1	gga-miR-181a-5p	-0.61	-0.76	0.63
OSBPL3	ENST00000313367.2	oxysterol binding protein-like 3	200	Sites in UTR	2	1	1	0	0	0	0	0	0	gga-miR-181b-5p	-0.59	-0.73	0.95
CREBRF	ENST00000540014.1	CREB3 regulatory factor	24	Sites in UTR	2	2	0	0	0	0	0	0	1	gga-miR-181a-5p	-0.57	-0.57	0.92
RORB	ENST00000376896.3	RAR-related orphan receptor B	5	Sites in UTR	3	0	1	2	0	0	0	0	1	gga-miR-181a-5p	-0.56	-0.56	0.95
AC012215.1	ENST00000437887.1	Uncharacterized protein	31	Sites in UTR	1	0	1	0	0	0	0	0	0	gga-miR-181a-5p	-0.56	-0.56	0.78
DPP6	ENST00000404039.1	dipeptidyl-peptidase 6	5	Sites in UTR	2	0	2	0	1	0	0	1	0	gga-miR-181b-5p	-0.55	-0.55	0.88
TRIM71	ENST00000383763.5	tripartite motif containing 71, E3 ubiquitin protein ligase	67	Sites in UTR	3	2	1	0	0	0	0	0	0	gga-miR-181a-5p	-0.52	-0.63	0.99
KLF15	ENST00000296233.3	Kruppel-like factor 15	7	Sites in UTR	1	1	0	0	0	0	0	0	0	gga-miR-181a-5p	-0.52	-0.52	0.76
HECA	ENST00000367658.2	headcase homolog (Drosophila)	783	Sites in UTR	1	1	0	0	2	0	2	0	0	gga-miR-181b-5p	-0.52	-0.52	0.80
NUS1	ENST00000368494.3	nuclear undecaprenyl pyrophosphate synthase 1 homolog (S. cerevisiae)	302	Sites in UTR	1	1	0	0	1	0	1	0	0	gga-miR-181b-5p	-0.51	-0.51	0.76
LIN28A	ENST00000326279.6	lin-28 homolog A (C. elegans)	5	Sites in UTR	1	0	0	1	1	1	0	0	0	gga-miR-181a-5p	-0.50	-0.50	0.53
QKI	ENST00000392127.2	QKI, KH domain containing, RNA binding	323	Sites in UTR	4	1	1	2	2	0	1	1	2	gga-miR-181b-5p	-0.50	-1.04	0.94
SLC35E1	ENST00000595753.1	solute carrier family 35, member E1	4273	Sites in UTR	1	1	0	0	0	0	0	0	0	gga-miR-181a-5p	-0.49	-0.49	0.76
BHLHE40	ENST00000256495.3	basic helix-loop-helix family, member e40	1571	Sites in UTR	1	1	0	0	0	0	0	0	0	gga-miR-181a-5p	-0.49	-0.50	0.76
ITSN1	ENST00000379960.5	intersectin 1 (SH3 domain protein)	194	Sites in UTR	2	1	0	1	0	0	0	0	0	gga-miR-181a-5p	-0.49	-0.53	0.84
ZFAND6	ENST00000261749.6	zinc finger, AN1-type domain 6	11	Sites in UTR	1	1	0	0	1	0	0	1	0	gga-miR-181a-5p	-0.49	-0.49	0.74
E2F5	ENST00000418930.2	E2F transcription factor 5, p130-binding	10	Sites in UTR	1	1	0	0	0	0	0	0	0	gga-miR-181a-5p	-0.47	-0.47	0.56
CBX7	ENST00000216133.5	chromobox homolog 7	5	Sites in UTR	1	1	0	0	0	0	0	0	0	gga-miR-181a-5p	-0.47	-0.47	0.76
PITPNB	ENST00000335272.5	phosphatidylinositol transfer protein, beta	80	Sites in UTR	2	2	0	0	1	0	1	0	0	gga-miR-181a-5p	-0.47	-0.73	0.33
C2CD5	ENST00000333957.4	C2 calcium-dependent domain containing 5	66	Sites in UTR	1	1	0	0	0	0	0	0	0	gga-miR-181a-5p	-0.46	-0.51	0.68
CDON	ENST00000392693.3	cell adhesion associated, oncogene regulated	173	Sites in UTR	1	1	0	0	0	0	0	0	0	gga-miR-181a-5p	-0.46	-0.46	0.76
TBC1D14	ENST00000448507.1	TBC1 domain family, member 14	1583	Sites in UTR	1	1	0	0	0	0	0	0	0	gga-miR-181a-5p	-0.46	-0.46	0.73
NR6A1	ENST00000487099.2	nuclear receptor subfamily 6, group A, member 1	1082	Sites in UTR	2	1	1	0	1	0	0	1	1	gga-miR-181a-5p	-0.46	-0.46	0.95
MARK1	ENST00000366918.4	MAP/microtubule affinity-regulating kinase 1	192	Sites in UTR	1	1	0	0	0	0	0	0	0	gga-miR-181a-5p	-0.45	-0.45	0.54
HEPHL1	ENST00000315765.9	hephaestin-like 1	5	Sites in UTR	1	0	1	0	0	0	0	0	0	gga-miR-181a-5p	-0.45	-0.45	0.76
RAB8B	ENST00000321437.4	RAB8B, member RAS oncogene family	45	Sites in UTR	1	0	1	0	3	2	1	0	0	gga-miR-181b-5p	-0.44	-0.53	0.70
BCL2	ENST00000398117.1	B-cell CLL/lymphoma 2	55	Sites in UTR	2	1	0	1	0	0	0	0	0	gga-miR-181a-5p	-0.44	-0.52	0.88
BTBD3	ENST00000254977.3	BTB (POZ) domain containing 3	3798	Sites in UTR	2	0	2	0	0	0	0	0	0	gga-miR-181a-5p	-0.44	-0.46	0.95
PEX5L	ENST00000467460.1	peroxisomal biogenesis factor 5-like	5	Sites in UTR	1	0	1	0	1	1	0	0	1	gga-miR-181a-5p	-0.43	-0.43	0.77
HOXA1	ENST00000355633.5	homeobox A1	157	Sites in UTR	1	1	0	0	1	0	1	0	0	gga-miR-181a-5p	-0.43	-0.43	0.64
TMEM132D	ENST00000389441.4	transmembrane protein 132D	5	Sites in UTR	2	0	0	2	0	0	0	0	1	gga-miR-181b-5p	-0.42	-0.42	0.77
NAA50	ENST00000240922.3	N(alpha)-acetyltransferase 50, NatE catalytic subunit	260	Sites in UTR	1	1	0	0	3	0	2	1	0	gga-miR-181b-5p	-0.42	-0.99	0.76
MAP3K3	ENST00000361357.3	mitogen-activated protein kinase kinase kinase 3	144	Sites in UTR	1	1	0	0	0	0	0	0	0	gga-miR-181a-5p	-0.42	-0.42	0.76
FIGN	ENST00000333129.3	fidgetin	10	Sites in UTR	4	2	2	0	0	0	0	0	5	gga-miR-181a-5p	-0.42	-0.43	> 0.99
NKAIN2	ENST00000368417.1	Na+/K+ transporting ATPase interacting 2	34	Sites in UTR	1	1	0	0	0	0	0	0	2	gga-miR-181a-5p	-0.42	-0.42	0.62
PLCL2	ENST00000418129.2	phospholipase C-like 2	122	Sites in UTR	1	1	0	0	1	0	0	1	0	gga-miR-181a-5p	-0.41	-0.46	0.58
HOXA11	ENST00000006015.3	homeobox A11	133	Sites in UTR	1	1	0	0	0	0	0	0	0	gga-miR-181a-5p	-0.41	-0.41	0.76
NFATC2	ENST00000371564.3	nuclear factor of activated T-cells, cytoplasmic, calcineurin-dependent 2	105	Sites in UTR	2	1	1	0	1	0	0	1	0	gga-miR-181a-5p	-0.41	-0.41	0.95
PTPRR	ENST00000440835.2	protein tyrosine phosphatase, receptor type, R	5	Sites in UTR	1	1	0	0	1	0	0	1	1	gga-miR-181a-5p	-0.40	-0.40	0.14
CTTNBP2NL	ENST00000271277.6	CTTNBP2 N-terminal like	182	Sites in UTR	2	0	2	0	1	0	0	1	1	gga-miR-181b-5p	-0.40	-0.59	0.95
SLITRK1	ENST00000377084.2	SLIT and NTRK-like family, member 1	5	Sites in UTR	2	2	0	0	0	0	0	0	0	gga-miR-181a-5p	-0.40	-0.40	0.92
SEC24C	ENST00000345254.4	SEC24 family, member C (S. cerevisiae)	8215	Sites in UTR	1	1	0	0	0	0	0	0	0	gga-miR-181a-5p	-0.40	-0.40	0.63
KRAS	ENST00000256078.4	Kirsten rat sarcoma viral oncogene homolog	40	Sites in UTR	2	1	0	1	0	0	0	0	1	gga-miR-181a-5p	-0.40	-0.72	0.87
ATP2B2	ENST00000352432.4	ATPase, Ca++ transporting, plasma membrane 2	170	Sites in UTR	2	1	0	1	1	0	1	0	1	gga-miR-181a-5p	-0.39	-0.43	0.89
STX16	ENST00000355957.5	syntaxin 16	756	Sites in UTR	1	1	0	0	0	0	0	0	1	gga-miR-181a-5p	-0.39	-0.40	< 0.1
CCAR1	ENST00000265872.6	cell division cycle and apoptosis regulator 1	1502	Sites in UTR	1	0	1	0	1	0	0	1	0	gga-miR-181a-5p	-0.39	-0.40	0.78
ATMIN	ENST00000299575.4	ATM interactor	129	Sites in UTR	1	1	0	0	0	0	0	0	0	gga-miR-181a-5p	-0.39	-0.39	0.75
MAMDC2	ENST00000377182.4	MAM domain containing 2	365	Sites in UTR	1	0	1	0	2	1	1	0	0	gga-miR-181a-5p	-0.39	-0.39	0.69
IGF2BP3	ENST00000258729.3	insulin-like growth factor 2 mRNA binding protein 3	30	Sites in UTR	1	0	0	1	2	0	1	1	0	gga-miR-181a-5p	-0.38	-0.38	0.51
HS6ST1	ENST00000259241.6	heparan sulfate 6-O-sulfotransferase 1	22	Sites in UTR	1	0	1	0	0	0	0	0	0	gga-miR-181a-5p	-0.38	-0.38	0.78
ARSJ	ENST00000315366.7	arylsulfatase family, member J	386	Sites in UTR	2	2	0	0	0	0	0	0	0	gga-miR-181a-5p	-0.37	-0.67	0.94
RALGAPB	ENST00000397038.1	Ral GTPase activating protein, beta subunit (non-catalytic)	1120	Sites in UTR	1	1	0	0	0	0	0	0	0	gga-miR-181a-5p	-0.37	-0.46	0.73
ATP11A	ENST00000487903.1	ATPase, class VI, type 11A	731	Sites in UTR	2	0	2	0	0	0	0	0	0	gga-miR-181b-5p	-0.37	-0.37	0.95
UBP1	ENST00000283629.3	upstream binding protein 1 (LBP-1a)	1418	Sites in UTR	1	1	0	0	0	0	0	0	0	gga-miR-181a-5p	-0.37	-0.37	0.76
SCD	ENST00000370355.2	stearoyl-CoA desaturase (delta-9-desaturase)	9726	Sites in UTR	1	1	0	0	0	0	0	0	0	gga-miR-181a-5p	-0.37	-0.37	0.76
EGR1	ENST00000239938.4	early growth response 1	1956	Sites in UTR	1	0	0	1	1	0	0	1	1	gga-miR-181b-5p	-0.37	-0.37	0.44
LCLAT1	ENST00000309052.4	lysocardiolipin acyltransferase 1	397	Sites in UTR	1	1	0	0	0	0	0	0	0	gga-miR-181a-5p	-0.37	-0.37	0.76
SIX4	ENST00000216513.4	SIX homeobox 4	94	Sites in UTR	2	1	0	1	0	0	0	0	0	gga-miR-181a-5p	-0.36	-0.41	0.47
CFL2	ENST00000341223.3	cofilin 2 (muscle)	902	Sites in UTR	2	1	1	0	0	0	0	0	1	gga-miR-181a-5p	-0.36	-0.69	0.88
PAX5	ENST00000358127.4	paired box 5	5	Sites in UTR	1	1	0	0	0	0	0	0	0	gga-miR-181a-5p	-0.36	-0.36	0.76
APP	ENST00000346798.3	amyloid beta (A4) precursor protein	4570	Sites in UTR	1	0	1	0	0	0	0	0	0	gga-miR-181a-5p	-0.35	-0.36	0.63
NOVA1	ENST00000465357.2	neuro-oncological ventral antigen 1	5	Sites in UTR	2	2	0	0	0	0	0	0	0	gga-miR-181a-5p	-0.35	-0.35	0.92
PAPD5	ENST00000357464.3	PAP associated domain containing 5	152	Sites in UTR	2	1	1	0	0	0	0	0	0	gga-miR-181a-5p	-0.35	-0.43	0.94
PROX1	ENST00000366958.4	prospero homeobox 1	131	Sites in UTR	2	2	0	0	2	0	0	2	1	gga-miR-181a-5p	-0.35	-0.41	0.90
LNX2	ENST00000316334.3	ligand of numb-protein X 2	760	Sites in UTR	1	0	0	1	1	0	1	0	2	gga-miR-181a-5p	-0.34	-0.34	0.50
LIN28B	ENST00000345080.4	lin-28 homolog B (C. elegans)	118	Sites in UTR	2	0	2	0	1	0	1	0	2	gga-miR-181b-5p	-0.34	-0.34	0.94
TDRP	ENST00000324079.6	testis development related protein	235	Sites in UTR	1	1	0	0	1	0	1	0	0	gga-miR-181a-5p	-0.34	-0.55	< 0.1
EPC2	ENST00000258484.6	enhancer of polycomb homolog 2 (Drosophila)	152	Sites in UTR	1	1	0	0	0	0	0	0	1	gga-miR-181a-5p	-0.34	-0.45	0.69
SNAI2	ENST00000020945.1	snail family zinc finger 2	1233	Sites in UTR	1	0	0	1	1	0	1	0	1	gga-miR-181a-5p	-0.34	-0.34	0.47
RAD21	ENST00000297338.2	RAD21 homolog (S. pombe)	5	Sites in UTR	1	0	1	0	2	0	2	0	0	gga-miR-181a-5p	-0.34	-0.34	0.45
RASSF8	ENST00000541490.1	Ras association (RalGDS/AF-6) domain family (N-terminal) member 8	1290	Sites in UTR	1	0	1	0	1	0	0	1	0	gga-miR-181b-5p	-0.33	-0.33	0.78
TMEM64	ENST00000458549.2	transmembrane protein 64	200	Sites in UTR	1	1	0	0	1	0	1	0	0	gga-miR-181a-5p	-0.33	-0.43	0.79
SLC35F3	ENST00000366618.3	solute carrier family 35, member F3	5	Sites in UTR	1	1	0	0	0	0	0	0	0	gga-miR-181a-5p	-0.33	-0.33	0.44
KIAA1239	ENST00000309447.5	KIAA1239	5	Sites in UTR	2	0	2	0	0	0	0	0	0	gga-miR-181a-5p	-0.32	-0.32	0.95
PTPRN2	ENST00000389413.3	protein tyrosine phosphatase, receptor type, N polypeptide 2	15	Sites in UTR	1	0	1	0	1	0	1	0	1	gga-miR-181a-5p	-0.32	-0.32	0.71
CRIM1	ENST00000280527.2	cysteine rich transmembrane BMP regulator 1 (chordin-like)	4842	Sites in UTR	1	1	0	0	0	0	0	0	0	gga-miR-181a-5p	-0.32	-0.32	0.74
CTDSPL	ENST00000443503.2	CTD (carboxy-terminal domain, RNA polymerase II, polypeptide A) small phosphatase-like	372	Sites in UTR	2	0	2	0	0	0	0	0	1	gga-miR-181a-5p	-0.32	-0.37	0.93
GNAO1	ENST00000262493.6	guanine nucleotide binding protein (G protein), alpha activating activity polypeptide O	8	Sites in UTR	1	0	0	1	0	0	0	0	1	gga-miR-181a-5p	-0.32	-0.32	0.42
TNFRSF11B	ENST00000297350.4	tumor necrosis factor receptor superfamily, member 11b	1786	Sites in UTR	1	1	0	0	0	0	0	0	0	gga-miR-181a-5p	-0.32	-0.32	0.50
GREB1L	ENST00000580732.2	growth regulation by estrogen in breast cancer-like	30	Sites in UTR	2	2	0	0	0	0	0	0	0	gga-miR-181a-5p	-0.32	-0.32	0.43
E2F7	ENST00000322886.7	E2F transcription factor 7	308	Sites in UTR	2	1	1	0	1	0	1	0	0	gga-miR-181a-5p	-0.31	-0.33	0.78
ZIC3	ENST00000287538.5	Zic family member 3	9	Sites in UTR	1	1	0	0	0	0	0	0	0	gga-miR-181a-5p	-0.31	-0.31	0.72
HSPA5	ENST00000324460.6	heat shock 70kDa protein 5 (glucose-regulated protein, 78kDa)	2715	Sites in UTR	1	0	0	1	0	0	0	0	1	gga-miR-181a-5p	-0.31	-0.31	0.53
ST8SIA4	ENST00000231461.5	ST8 alpha-N-acetyl-neuraminide alpha-2,8-sialyltransferase 4	5	Sites in UTR	1	1	0	0	0	0	0	0	0	gga-miR-181a-5p	-0.31	-0.31	0.76
SMAD7	ENST00000262158.2	SMAD family member 7	142	Sites in UTR	1	0	1	0	0	0	0	0	0	gga-miR-181a-5p	-0.31	-0.32	0.78
FBXO33	ENST00000298097.7	F-box protein 33	306	Sites in UTR	2	1	1	0	0	0	0	0	1	gga-miR-181a-5p	-0.31	-0.47	0.87
GRM5	ENST00000418177.2	glutamate receptor, metabotropic 5	5	Sites in UTR	1	1	0	0	1	0	0	1	1	gga-miR-181a-5p	-0.31	-0.31	0.82
CCNJ	ENST00000265992.5	cyclin J	5	Sites in UTR	1	1	0	0	0	0	0	0	1	gga-miR-181a-5p	-0.30	-0.30	0.76
CTBP1	ENST00000382952.3	C-terminal binding protein 1	573	Sites in UTR	1	1	0	0	0	0	0	0	0	gga-miR-181a-5p	-0.30	-0.30	< 0.1
EVI5	ENST00000370331.1	ecotropic viral integration site 5	172	Sites in UTR	2	0	1	1	0	0	0	0	0	gga-miR-181a-5p	-0.30	-0.49	0.58
TAB3	ENST00000378933.1	TGF-beta activated kinase 1/MAP3K7 binding protein 3	201	Sites in UTR	1	0	0	1	1	0	0	1	3	gga-miR-181b-5p	-0.30	-0.37	0.39
CALM1	ENST00000356978.4	calmodulin 1 (phosphorylase kinase, delta)	4046	Sites in UTR	1	0	1	0	0	0	0	0	0	gga-miR-181b-5p	-0.30	-0.30	0.78
CBX4	ENST00000269397.4	chromobox homolog 4	3211	Sites in UTR	1	1	0	0	0	0	0	0	0	gga-miR-181a-5p	-0.30	-0.42	0.59
PPP2R2C	ENST00000335585.5	protein phosphatase 2, regulatory subunit B, gamma	115	Sites in UTR	1	1	0	0	0	0	0	0	1	gga-miR-181a-5p	-0.30	-0.30	0.48
FNIP2	ENST00000264433.6	folliculin interacting protein 2	266	Sites in UTR	1	1	0	0	2	0	1	1	0	gga-miR-181a-5p	-0.30	-0.42	0.76
SACM1L	ENST00000389061.5	SAC1 suppressor of actin mutations 1-like (yeast)	159	Sites in UTR	1	0	0	1	2	0	1	1	0	gga-miR-181a-5p	-0.30	-0.33	0.39
DDX3Y	ENST00000336079.3	DEAD (Asp-Glu-Ala-Asp) box helicase 3, Y-linked	5	Sites in UTR	4	0	4	0	0	0	0	0	0	gga-miR-181a-5p	-0.29	-0.29	> 0.99
KPNA4	ENST00000334256.4	karyopherin alpha 4 (importin alpha 3)	111	Sites in UTR	2	0	2	0	0	0	0	0	0	gga-miR-181a-5p	-0.29	-0.38	0.95
GNAQ	ENST00000286548.4	guanine nucleotide binding protein (G protein), q polypeptide	47	Sites in UTR	3	0	2	1	1	0	0	1	0	gga-miR-181a-5p	-0.29	-0.35	0.94
CBLB	ENST00000264122.4	Cbl proto-oncogene B, E3 ubiquitin protein ligase	469	Sites in UTR	1	1	0	0	1	0	1	0	0	gga-miR-181a-5p	-0.29	-0.31	0.68
TARDBP	ENST00000240185.3	TAR DNA binding protein	410	Sites in UTR	1	0	1	0	2	0	2	0	1	gga-miR-181a-5p	-0.29	-0.37	0.71
CCDC64	ENST00000397558.2	coiled-coil domain containing 64	7	Sites in UTR	1	0	0	1	0	0	0	0	0	gga-miR-181a-5p	-0.29	-0.29	0.53
RORA	ENST00000335670.6	RAR-related orphan receptor A	102	Sites in UTR	3	0	3	0	0	0	0	0	3	gga-miR-181a-5p	-0.29	-0.34	0.98
ARNT2	ENST00000303329.4	aryl-hydrocarbon receptor nuclear translocator 2	39	Sites in UTR	1	0	1	0	0	0	0	0	0	gga-miR-181a-5p	-0.29	-0.29	0.78
RNF146	ENST00000356799.2	ring finger protein 146	1504	Sites in UTR	1	0	1	0	0	0	0	0	0	gga-miR-181a-5p	-0.28	-0.28	ORF
FOXK1	ENST00000328914.4	forkhead box K1	368	Sites in UTR	2	0	1	1	0	0	0	0	0	gga-miR-181a-5p	-0.28	-0.33	0.86
MYBL1	ENST00000522677.3	v-myb avian myeloblastosis viral oncogene homolog-like 1	53	Sites in UTR	1	1	0	0	2	0	2	0	1	gga-miR-181a-5p	-0.28	-0.28	0.74
LMO3	ENST00000354662.1	LIM domain only 3 (rhombotin-like 2)	7	Sites in UTR	1	0	1	0	0	0	0	0	0	gga-miR-181a-5p	-0.28	-0.28	0.78
HNRNPK	ENST00000376281.4	heterogeneous nuclear ribonucleoprotein K	124	Sites in UTR	1	0	0	1	0	0	0	0	0	gga-miR-181a-5p	-0.28	-0.28	0.53
BHLHE41	ENST00000242728.4	basic helix-loop-helix family, member e41	50	Sites in UTR	1	0	1	0	0	0	0	0	0	gga-miR-181a-5p	-0.28	-0.31	0.78
MARCH11	ENST00000332432.8	membrane-associated ring finger (C3HC4) 11	5	Sites in UTR	1	0	0	1	0	0	0	0	0	gga-miR-181a-5p	-0.28	-0.28	0.44
SORBS1	ENST00000371227.4	sorbin and SH3 domain containing 1	22	Sites in UTR	1	1	0	0	1	0	1	0	0	gga-miR-181a-5p	-0.28	-0.28	< 0.1
FAM19A2	ENST00000416284.3	family with sequence similarity 19 (chemokine (C-C motif)-like), member A2	26	Sites in UTR	1	0	0	1	1	0	0	1	0	gga-miR-181a-5p	-0.27	-0.33	0.56
PIK3R3	ENST00000262741.5	phosphoinositide-3-kinase, regulatory subunit 3 (gamma)	335	Sites in UTR	1	0	1	0	1	0	0	1	0	gga-miR-181a-5p	-0.27	-0.30	0.79
SNN	ENST00000329565.5	stannin	663	Sites in UTR	1	0	1	0	0	0	0	0	0	gga-miR-181a-5p	-0.27	-0.28	0.78
MON2	ENST00000546600.1	MON2 homolog (S. cerevisiae)	784	Sites in UTR	2	1	0	1	0	0	0	0	0	gga-miR-181b-5p	-0.27	-0.58	0.44
SCML1	ENST00000380045.3	sex comb on midleg-like 1 (Drosophila)	722	Sites in UTR	1	1	0	0	0	0	0	0	0	gga-miR-181a-5p	-0.27	-0.27	< 0.1
PDAP1	ENST00000350498.3	PDGFA associated protein 1	208	Sites in UTR	1	0	1	0	0	0	0	0	0	gga-miR-181a-5p	-0.27	-0.27	0.78
PALM2	ENST00000448454.2	paralemmin 2	35	Sites in UTR	1	1	0	0	1	0	1	0	0	gga-miR-181a-5p	-0.27	-0.34	0.76
KMT2E	ENST00000334877.4	lysine (K)-specific methyltransferase 2E	654	Sites in UTR	1	0	1	0	0	0	0	0	0	gga-miR-181a-5p	-0.27	-0.27	0.78
HAND2	ENST00000359562.4	heart and neural crest derivatives expressed 2	30	Sites in UTR	1	0	1	0	0	0	0	0	0	gga-miR-181a-5p	-0.27	-0.27	0.69
CLASP1	ENST00000409078.3	cytoplasmic linker associated protein 1	210	Sites in UTR	2	1	1	0	0	0	0	0	0	gga-miR-181a-5p	-0.27	-0.27	0.90
PPAP2B	ENST00000371250.3	phosphatidic acid phosphatase type 2B	81	Sites in UTR	1	0	0	1	0	0	0	0	0	gga-miR-181a-5p	-0.27	-0.27	0.53
KIAA1024	ENST00000305428.3	KIAA1024	5	Sites in UTR	1	1	0	0	0	0	0	0	2	gga-miR-181a-5p	-0.26	-0.26	< 0.1
IPPK	ENST00000287996.3	inositol 1,3,4,5,6-pentakisphosphate 2-kinase	211	Sites in UTR	1	0	1	0	0	0	0	0	0	gga-miR-181a-5p	-0.26	-0.29	0.78
CYP26B1	ENST00000001146.2	cytochrome P450, family 26, subfamily B, polypeptide 1	1315	Sites in UTR	1	0	1	0	0	0	0	0	0	gga-miR-181a-5p	-0.26	-0.26	0.78
CACNA2D1	ENST00000356860.3	calcium channel, voltage-dependent, alpha 2/delta subunit 1	418	Sites in UTR	1	0	1	0	1	0	1	0	1	gga-miR-181a-5p	-0.26	-0.27	0.24
ASXL3	ENST00000269197.5	additional sex combs like 3 (Drosophila)	65	Sites in UTR	2	0	2	0	1	0	0	1	0	gga-miR-181a-5p	-0.26	-0.26	0.89
RALA	ENST00000005257.2	v-ral simian leukemia viral oncogene homolog A (ras related)	21	Sites in UTR	1	1	0	0	0	0	0	0	0	gga-miR-181a-5p	-0.26	-0.26	0.28
MED26	ENST00000263390.3	mediator complex subunit 26	5	Sites in UTR	1	1	0	0	0	0	0	0	0	gga-miR-181a-5p	-0.26	-0.26	0.72
UBE2W	ENST00000517608.1	ubiquitin-conjugating enzyme E2W (putative)	102	Sites in UTR	1	0	1	0	0	0	0	0	0	gga-miR-181a-5p	-0.25	-0.30	0.78
RP11-113D6.10	ENST00000527059.1	Putative mitochondrial carrier protein LOC494141	5	Sites in UTR	1	0	1	0	0	0	0	0	0	gga-miR-181a-5p	-0.25	-0.25	0.53
TGFBR1	ENST00000374994.4	transforming growth factor, beta receptor 1	249	Sites in UTR	1	1	0	0	0	0	0	0	0	gga-miR-181a-5p	-0.25	-0.27	0.75
AP1AR	ENST00000274000.5	adaptor-related protein complex 1 associated regulatory protein	89	Sites in UTR	1	0	0	1	0	0	0	0	0	gga-miR-181a-5p	-0.24	-0.24	0.53
RBM47	ENST00000319592.4	RNA binding motif protein 47	264	Sites in UTR	1	1	0	0	1	0	0	1	1	gga-miR-181a-5p	-0.24	-0.26	0.36
KANK1	ENST00000382303.1	KN motif and ankyrin repeat domains 1	6	Sites in UTR	1	1	0	0	0	0	0	0	0	gga-miR-181a-5p	-0.24	-0.24	0.69
ZNF800	ENST00000393313.1	zinc finger protein 800	239	Sites in UTR	1	1	0	0	1	1	0	0	0	gga-miR-181a-5p	-0.24	-0.40	0.54
HOXB8	ENST00000239144.4	homeobox B8	9	Sites in UTR	1	0	0	1	0	0	0	0	0	gga-miR-181a-5p	-0.24	-0.24	0.52
ATP1B1	ENST00000367816.1	ATPase, Na+/K+ transporting, beta 1 polypeptide	656	Sites in UTR	2	0	1	1	0	0	0	0	0	gga-miR-181a-5p	-0.24	-0.49	0.85
NUCKS1	ENST00000367142.4	nuclear casein kinase and cyclin-dependent kinase substrate 1	1692	Sites in UTR	1	1	0	0	2	0	2	0	0	gga-miR-181a-5p	-0.24	-0.52	0.76
NR4A3	ENST00000330847.1	nuclear receptor subfamily 4, group A, member 3	244	Sites in UTR	1	0	1	0	1	1	0	0	0	gga-miR-181a-5p	-0.24	-0.24	0.70
ALDH1A3	ENST00000329841.5	aldehyde dehydrogenase 1 family, member A3	8	Sites in UTR	1	0	1	0	0	0	0	0	0	gga-miR-181a-5p	-0.24	-0.24	0.75
ATP2B1	ENST00000261173.2	ATPase, Ca++ transporting, plasma membrane 1	699	Sites in UTR	1	0	0	1	1	0	1	0	0	gga-miR-181a-5p	-0.24	-0.30	0.47
MCC	ENST00000302475.4	mutated in colorectal cancers	115	Sites in UTR	1	1	0	0	0	0	0	0	0	gga-miR-181a-5p	-0.24	-0.28	0.76
PRKCE	ENST00000306156.3	protein kinase C, epsilon	164	Sites in UTR	1	0	1	0	1	0	1	0	1	gga-miR-181a-5p	-0.24	-0.24	0.76
GRIK2	ENST00000413795.1	glutamate receptor, ionotropic, kainate 2	28	Sites in UTR	1	0	1	0	1	0	1	0	1	gga-miR-181a-5p	-0.23	-0.23	0.73
PANK4	ENST00000378466.3	pantothenate kinase 4	72	Sites in UTR	1	0	0	1	0	0	0	0	0	gga-miR-181a-5p	-0.23	-0.23	0.52
PPP3R1	ENST00000234310.3	protein phosphatase 3, regulatory subunit B, alpha	117	Sites in UTR	1	0	1	0	1	0	0	1	1	gga-miR-181a-5p	-0.23	-0.37	0.62
STIM2	ENST00000467011.1	stromal interaction molecule 2	380	Sites in UTR	1	0	0	1	0	0	0	0	2	gga-miR-181a-5p	-0.23	-0.24	0.53
KLHL2	ENST00000538127.1	kelch-like family member 2	511	Sites in UTR	1	0	1	0	0	0	0	0	0	gga-miR-181a-5p	-0.23	-0.24	0.73
UBE2QL1	ENST00000399816.3	ubiquitin-conjugating enzyme E2Q family-like 1	10	Sites in UTR	1	0	1	0	0	0	0	0	0	gga-miR-181a-5p	-0.23	-0.23	0.25
NOG	ENST00000332822.4	noggin	107	Sites in UTR	1	0	0	1	0	0	0	0	0	gga-miR-181a-5p	-0.23	-0.23	0.42
TMEM131	ENST00000186436.5	transmembrane protein 131	111	Sites in UTR	1	1	0	0	1	0	0	1	0	gga-miR-181b-5p	-0.23	-0.23	0.14
ARID3B	ENST00000346246.5	AT rich interactive domain 3B (BRIGHT-like)	11	Sites in UTR	1	0	1	0	0	0	0	0	1	gga-miR-181a-5p	-0.23	-0.23	0.75
TMEM178B	ENST00000565468.1	transmembrane protein 178B	129	Sites in UTR	1	0	0	1	1	0	1	0	0	gga-miR-181a-5p	-0.23	-0.23	0.53
UNC5A	ENST00000261961.3	unc-5 homolog A (C. elegans)	7	Sites in UTR	1	1	0	0	1	1	0	0	0	gga-miR-181a-5p	-0.23	-0.30	0.40
GAPVD1	ENST00000470056.1	GTPase activating protein and VPS9 domains 1	1805	Sites in UTR	1	0	1	0	2	1	0	1	0	gga-miR-181a-5p	-0.23	-0.37	0.80
UBN2	ENST00000473989.3	ubinuclein 2	238	Sites in UTR	2	0	1	1	0	0	0	0	0	gga-miR-181a-5p	-0.23	-0.28	0.89
ZADH2	ENST00000322342.3	zinc binding alcohol dehydrogenase domain containing 2	207	Sites in UTR	2	1	1	0	0	0	0	0	0	gga-miR-181a-5p	-0.23	-0.49	0.93
APBA1	ENST00000265381.4	amyloid beta (A4) precursor protein-binding, family A, member 1	12	Sites in UTR	1	1	0	0	0	0	0	0	2	gga-miR-181a-5p	-0.23	-0.23	0.76
ONECUT3	ENST00000382349.4	one cut homeobox 3	5	Sites in UTR	1	0	1	0	0	0	0	0	0	gga-miR-181a-5p	-0.23	-0.23	0.78
EIF4A2	ENST00000323963.5	eukaryotic translation initiation factor 4A2	304	Sites in UTR	1	0	1	0	0	0	0	0	0	gga-miR-181a-5p	-0.22	-0.29	0.66
PDE5A	ENST00000354960.3	phosphodiesterase 5A, cGMP-specific	69	Sites in UTR	1	0	1	0	1	0	0	1	0	gga-miR-181a-5p	-0.22	-0.31	0.79
DIP2C	ENST00000280886.6	DIP2 disco-interacting protein 2 homolog C (Drosophila)	359	Sites in UTR	1	0	1	0	1	0	0	1	0	gga-miR-181a-5p	-0.22	-0.29	0.81
TCF7L2	ENST00000355717.4	transcription factor 7-like 2 (T-cell specific, HMG-box)	650	Sites in UTR	1	0	1	0	0	0	0	0	0	gga-miR-181a-5p	-0.22	-0.23	0.76
EMX2	ENST00000442245.4	empty spiracles homeobox 2	54	Sites in UTR	1	0	0	1	0	0	0	0	0	gga-miR-181a-5p	-0.22	-0.25	0.43
PHOX2B	ENST00000226382.2	paired-like homeobox 2b	5	Sites in UTR	1	0	1	0	0	0	0	0	0	gga-miR-181a-5p	-0.22	-0.22	0.78
FBXL17	ENST00000359660.5	F-box and leucine-rich repeat protein 17	182	Sites in UTR	1	0	1	0	0	0	0	0	0	gga-miR-181a-5p	-0.22	-0.23	0.75
CAPRIN2	ENST00000395805.2	caprin family member 2	17	Sites in UTR	1	1	0	0	0	0	0	0	0	gga-miR-181a-5p	-0.22	-0.22	0.32
TBL1Y	ENST00000383032.1	transducin (beta)-like 1, Y-linked	5	Sites in UTR	1	0	1	0	0	0	0	0	0	gga-miR-181b-5p	-0.21	-0.21	0.42
TFAP2C	ENST00000201031.2	transcription factor AP-2 gamma (activating enhancer binding protein 2 gamma)	22	Sites in UTR	1	1	0	0	0	0	0	0	0	gga-miR-181a-5p	-0.21	-0.21	< 0.1
SRGAP1	ENST00000355086.3	SLIT-ROBO Rho GTPase activating protein 1	64	Sites in UTR	1	1	0	0	0	0	0	0	0	gga-miR-181a-5p	-0.21	-0.29	0.34
FAM222B	ENST00000582266.1	family with sequence similarity 222, member B	100	Sites in UTR	1	1	0	0	0	0	0	0	1	gga-miR-181a-5p	-0.21	-0.29	0.22
CXXC5	ENST00000302517.3	CXXC finger protein 5	1285	Sites in UTR	1	0	0	1	0	0	0	0	0	gga-miR-181a-5p	-0.21	-0.22	0.45
TBPL1	ENST00000237264.4	TBP-like 1	69	Sites in UTR	1	0	1	0	0	0	0	0	0	gga-miR-181a-5p	-0.21	-0.24	0.78
CREB1	ENST00000432329.2	cAMP responsive element binding protein 1	295	Sites in UTR	1	0	1	0	2	1	0	1	1	gga-miR-181a-5p	-0.21	-0.29	0.77
CSTF3	ENST00000323959.4	cleavage stimulation factor, 3' pre-RNA, subunit 3, 77kDa	291	Sites in UTR	1	0	0	1	0	0	0	0	1	gga-miR-181b-5p	-0.21	-0.21	0.38
SOWAHC	ENST00000356454.3	sosondowah ankyrin repeat domain family member C	431	Sites in UTR	1	0	1	0	0	0	0	0	0	gga-miR-181a-5p	-0.21	-0.23	0.62
PLAG1	ENST00000316981.3	pleiomorphic adenoma gene 1	58	Sites in UTR	2	0	2	0	1	1	0	0	0	gga-miR-181a-5p	-0.21	-0.22	0.94
ST8SIA3	ENST00000324000.3	ST8 alpha-N-acetyl-neuraminide alpha-2,8-sialyltransferase 3	5	Sites in UTR	1	0	1	0	1	0	1	0	1	gga-miR-181a-5p	-0.21	-0.21	0.78
ZNF536	ENST00000355537.3	zinc finger protein 536	5	Sites in UTR	1	0	0	1	0	0	0	0	0	gga-miR-181a-5p	-0.21	-0.21	0.45
PBX3	ENST00000342287.5	pre-B-cell leukemia homeobox 3	1142	Sites in UTR	1	0	1	0	0	0	0	0	0	gga-miR-181a-5p	-0.21	-0.22	0.74
PDPK1	ENST00000441549.3	3-phosphoinositide dependent protein kinase-1	104	Sites in UTR	1	0	1	0	0	0	0	0	0	gga-miR-181a-5p	-0.21	-0.22	0.78
SMAP1	ENST00000370455.3	small ArfGAP 1	64	Sites in UTR	1	0	0	1	0	0	0	0	0	gga-miR-181a-5p	-0.21	-0.21	0.36
PITX2	ENST00000306732.3	paired-like homeodomain 2	75	Sites in UTR	1	0	0	1	0	0	0	0	0	gga-miR-181b-5p	-0.20	-0.20	0.49
AFTPH	ENST00000238856.4	aftiphilin	6	Sites in UTR	1	0	1	0	0	0	0	0	0	gga-miR-181a-5p	-0.20	-0.20	0.70
PDGFA	ENST00000354513.5	platelet-derived growth factor alpha polypeptide	25	Sites in UTR	1	0	0	1	0	0	0	0	0	gga-miR-181b-5p	-0.20	-0.25	0.49
SIPA1L2	ENST00000366630.1	signal-induced proliferation-associated 1 like 2	182	Sites in UTR	1	1	0	0	0	0	0	0	0	gga-miR-181a-5p	-0.20	-0.20	< 0.1
KIAA2022	ENST00000055682.6	KIAA2022	5	Sites in UTR	2	2	0	0	0	0	0	0	2	gga-miR-181b-5p	-0.20	-0.20	0.94
LRBA	ENST00000535741.1	LPS-responsive vesicle trafficking, beach and anchor containing	603	Sites in UTR	1	1	0	0	0	0	0	0	0	gga-miR-181a-5p	-0.20	-0.20	0.69
DUSP5	ENST00000369583.3	dual specificity phosphatase 5	600	Sites in UTR	1	0	1	0	1	0	1	0	0	gga-miR-181a-5p	-0.20	-0.20	0.51
EVX2	ENST00000308618.4	even-skipped homeobox 2	9	Sites in UTR	2	0	1	1	0	0	0	0	0	gga-miR-181a-5p	-0.20	-0.20	0.85
TBC1D15	ENST00000550746.1	TBC1 domain family, member 15	1164	Sites in UTR	1	1	0	0	0	0	0	0	0	gga-miR-181a-5p	-0.20	-0.29	< 0.1
PAK7	ENST00000378423.1	p21 protein (Cdc42/Rac)-activated kinase 7	6	Sites in UTR	1	0	1	0	0	0	0	0	0	gga-miR-181a-5p	-0.20	-0.20	0.70
TBL1XR1	ENST00000430069.1	transducin (beta)-like 1 X-linked receptor 1	334	Sites in UTR	1	0	1	0	0	0	0	0	0	gga-miR-181a-5p	-0.19	-0.19	0.76
USP42	ENST00000306177.5	ubiquitin specific peptidase 42	86	Sites in UTR	1	1	0	0	0	0	0	0	0	gga-miR-181a-5p	-0.19	-0.19	0.66
LRIG2	ENST00000361127.5	leucine-rich repeats and immunoglobulin-like domains 2	348	Sites in UTR	1	0	0	1	0	0	0	0	0	gga-miR-181a-5p	-0.19	-0.21	0.53
FAM126B	ENST00000418596.3	family with sequence similarity 126, member B	132	Sites in UTR	1	1	0	0	1	0	1	0	0	gga-miR-181a-5p	-0.19	-0.20	0.77
TOX	ENST00000361421.1	thymocyte selection-associated high mobility group box	139	Sites in UTR	1	0	1	0	0	0	0	0	0	gga-miR-181a-5p	-0.19	-0.19	0.72
PHACTR4	ENST00000373839.3	phosphatase and actin regulator 4	85	Sites in UTR	1	1	0	0	0	0	0	0	0	gga-miR-181a-5p	-0.19	-0.24	0.76
KRT222	ENST00000394052.3	keratin 222	9	Sites in UTR	1	1	0	0	0	0	0	0	0	gga-miR-181a-5p	-0.19	-0.44	0.73
WASF1	ENST00000392587.2	WAS protein family, member 1	55	Sites in UTR	1	0	1	0	0	0	0	0	0	gga-miR-181a-5p	-0.19	-0.19	0.47
RCOR1	ENST00000262241.6	REST corepressor 1	403	Sites in UTR	2	0	2	0	0	0	0	0	0	gga-miR-181a-5p	-0.19	-0.27	0.95
CDYL	ENST00000343762.5	chromodomain protein, Y-like	24	Sites in UTR	1	1	0	0	0	0	0	0	2	gga-miR-181a-5p	-0.19	-0.34	0.67
MITF	ENST00000328528.6	microphthalmia-associated transcription factor	593	Sites in UTR	1	0	0	1	0	0	0	0	0	gga-miR-181a-5p	-0.19	-0.19	0.52
PRICKLE2	ENST00000295902.6	prickle homolog 2 (Drosophila)	20	Sites in UTR	1	0	0	1	0	0	0	0	0	gga-miR-181a-5p	-0.19	-0.19	0.53
SCHIP1	ENST00000445224.2	schwannomin interacting protein 1	891	Sites in UTR	1	0	1	0	0	0	0	0	0	gga-miR-181a-5p	-0.19	-0.19	0.64
NPTN	ENST00000345330.4	neuroplastin	2918	Sites in UTR	1	0	1	0	0	0	0	0	0	gga-miR-181a-5p	-0.19	-0.19	0.67
ELAVL4	ENST00000371824.1	ELAV like neuron-specific RNA binding protein 4	5	Sites in UTR	1	0	1	0	0	0	0	0	0	gga-miR-181a-5p	-0.19	-0.19	0.76
TM9SF4	ENST00000398022.2	transmembrane 9 superfamily protein member 4	3096	Sites in UTR	1	0	0	1	0	0	0	0	0	gga-miR-181a-5p	-0.19	-0.20	0.49
MIER3	ENST00000381226.3	mesoderm induction early response 1, family member 3	112	Sites in UTR	1	1	0	0	0	0	0	0	1	gga-miR-181a-5p	-0.19	-0.23	0.55
TMEFF1	ENST00000374879.4	transmembrane protein with EGF-like and two follistatin-like domains 1	234	Sites in UTR	1	0	0	1	0	0	0	0	0	gga-miR-181a-5p	-0.19	-0.19	0.41
SLC38A2	ENST00000256689.5	solute carrier family 38, member 2	696	Sites in UTR	1	0	1	0	1	0	0	1	0	gga-miR-181a-5p	-0.19	-0.19	0.74
OLFM3	ENST00000370103.4	olfactomedin 3	8	Sites in UTR	1	0	1	0	0	0	0	0	0	gga-miR-181a-5p	-0.19	-0.31	0.60
MOSPD1	ENST00000370783.3	motile sperm domain containing 1	83	Sites in UTR	1	0	1	0	0	0	0	0	0	gga-miR-181a-5p	-0.19	-0.27	0.78
GRB10	ENST00000398812.2	growth factor receptor-bound protein 10	1382	Sites in UTR	1	1	0	0	0	0	0	0	0	gga-miR-181a-5p	-0.19	-0.23	0.74
PHF2	ENST00000375376.4	PHD finger protein 2	151	Sites in UTR	1	0	0	1	0	0	0	0	0	gga-miR-181a-5p	-0.18	-0.18	0.41
PICALM	ENST00000532317.1	phosphatidylinositol binding clathrin assembly protein	1173	Sites in UTR	1	0	1	0	0	0	0	0	0	gga-miR-181a-5p	-0.18	-0.19	0.74
GLCCI1	ENST00000223145.5	glucocorticoid induced transcript 1	654	Sites in UTR	1	0	0	1	0	0	0	0	1	gga-miR-181a-5p	-0.18	-0.19	0.48
RAP1B	ENST00000250559.9	RAP1B, member of RAS oncogene family	3599	Sites in UTR	2	0	2	0	0	0	0	0	0	gga-miR-181a-5p	-0.18	-0.44	0.92
MSANTD3-TMEFF1	ENST00000502978.1	MSANTD3-TMEFF1 readthrough	234	Sites in UTR	1	0	0	1	0	0	0	0	0	gga-miR-181a-5p	-0.18	-0.18	0.41
[truncated: 405 more rows]

## Sheet: miR-206
Ortholog of target gene	Representative transcript	Gene name	Number of 3P-seq tags supporting UTR + 5	Link to sites in UTRs	Conserved sites				Poorly conserved sites				6mer sites	Representative miRNA	Cumulative weighted context++ score	Total context++ score	Aggregate PCT	Previous TargetScan publication(s)
[truncated: 357 more rows]

[truncated: 1 more sheets: miR-222]
