# Supplementary material for: MicroRNA expression and oxidative stress markers in pectoral muscle of broiler chickens fed diets supplemented with phytobiotics composition
Source: Sci Rep. 2024 Feb 22;14:4413. doi: 10.1038/s41598-024-54915-y (PMC10884404; doi:10.1038/s41598-024-54915-y)
Supplement: Supplementary file 4 — Supplementary Table S4. [file 41598_2024_54915_MOESM4_ESM.xlsx]

## Sheet: Biological Processes
Category	Term	Count	%	P-Value	Benjamini	FDR	Fisher Exact
GOTERM_BP_DIRECT	negative regulation of transcription from RNA polymerase II promoter	75	4.3	4.1e-10	1.5e-06	1.5e-06	1.7e-10
GOTERM_BP_DIRECT	positive regulation of transcription from RNA polymerase II promoter	94	5.4	1.4e-08	2.5e-05	2.4e-05	6.7e-09
GOTERM_BP_DIRECT	transcription, DNA-templated	91	5.2	2.5e-07	0.0003	0.0003	1.3e-07
GOTERM_BP_DIRECT	nervous system development	24	1.4	2.2e-05	0.02	0.02	6.4e-06
GOTERM_BP_DIRECT	positive regulation of transcription, DNA-templated	47	2.7	2.8e-05	0.02	0.02	1.3e-05
GOTERM_BP_DIRECT	negative regulation of neuron apoptotic process	22	1.3	5e-05	0.03	0.03	1.5e-05
GOTERM_BP_DIRECT	G1/S transition of mitotic cell cycle	14	0.8	0.00012	0.044	0.044	2.4e-05
GOTERM_BP_DIRECT	male gonad development	16	0.9	0.00011	0.044	0.044	2.5e-05
GOTERM_BP_DIRECT	negative regulation of extrinsic apoptotic signaling pathway	12	0.7	0.00017	0.057	0.056	3e-05
GOTERM_BP_DIRECT	motor neuron axon guidance	9	0.5	0.00027	0.081	0.08	3.1e-05
GOTERM_BP_DIRECT	regulation of transcription, DNA-templated	77	4.4	6e-05	0.031	0.031	3.5e-05
GOTERM_BP_DIRECT	negative regulation of cell proliferation	38	2.2	0.00012	0.044	0.044	5.5e-05
GOTERM_BP_DIRECT	skeletal muscle tissue development	11	0.6	0.00038	0.11	0.11	6.8e-05
GOTERM_BP_DIRECT	adipose tissue development	8	0.5	0.0011	0.23	0.23	0.00014
GOTERM_BP_DIRECT	negative regulation of transforming growth factor beta receptor signaling pathway	12	0.7	0.0008	0.18	0.18	0.00018
GOTERM_BP_DIRECT	multicellular organism growth	17	1	0.00068	0.16	0.16	0.00021
GOTERM_BP_DIRECT	white fat cell differentiation	5	0.3	0.0038	0.38	0.38	0.00023
GOTERM_BP_DIRECT	cardiac muscle hypertrophy in response to stress	5	0.3	0.0038	0.38	0.38	0.00023
GOTERM_BP_DIRECT	protein dephosphorylation	8	0.5	0.0018	0.3	0.29	0.00027
GOTERM_BP_DIRECT	multicellular organismal response to stress	4	0.2	0.0086	0.61	0.61	0.00032
GOTERM_BP_DIRECT	RNA 3'-end processing	4	0.2	0.0086	0.61	0.61	0.00032
GOTERM_BP_DIRECT	regulation of transcription from RNA polymerase II promoter	42	2.4	0.00062	0.16	0.16	0.00032
GOTERM_BP_DIRECT	miRNA mediated inhibition of translation	6	0.3	0.0033	0.37	0.37	0.00033
GOTERM_BP_DIRECT	circadian rhythm	10	0.6	0.0019	0.3	0.29	0.00039
GOTERM_BP_DIRECT	adult behavior	8	0.5	0.0028	0.37	0.37	0.00048
GOTERM_BP_DIRECT	negative regulation of sequence-specific DNA binding transcription factor activity	12	0.7	0.002	0.3	0.29	0.00053
GOTERM_BP_DIRECT	fat cell differentiation	14	0.8	0.0019	0.3	0.29	0.00057
GOTERM_BP_DIRECT	positive regulation of branching involved in ureteric bud morphogenesis	7	0.4	0.0042	0.38	0.38	0.00062
GOTERM_BP_DIRECT	regulation of cell cycle	15	0.9	0.002	0.3	0.29	0.00064
GOTERM_BP_DIRECT	protein autophosphorylation	24	1.4	0.0016	0.3	0.29	0.00067
GOTERM_BP_DIRECT	axon extension involved in axon guidance	6	0.3	0.006	0.47	0.47	0.00073
GOTERM_BP_DIRECT	blood vessel morphogenesis	6	0.3	0.006	0.47	0.47	0.00073
GOTERM_BP_DIRECT	response to drug	19	1.1	0.002	0.3	0.29	0.00075
GOTERM_BP_DIRECT	fibroblast growth factor receptor signaling pathway	11	0.6	0.0032	0.37	0.37	0.00081
GOTERM_BP_DIRECT	liver development	11	0.6	0.0032	0.37	0.37	0.00081
GOTERM_BP_DIRECT	heart development	25	1.4	0.002	0.3	0.29	0.00088
GOTERM_BP_DIRECT	positive regulation of phosphatidylinositol 3-kinase signaling	14	0.8	0.0031	0.37	0.37	0.00097
GOTERM_BP_DIRECT	heart looping	12	0.7	0.0035	0.37	0.37	0.001
GOTERM_BP_DIRECT	innervation	7	0.4	0.0065	0.49	0.49	0.0011
GOTERM_BP_DIRECT	circadian regulation of gene expression	11	0.6	0.0042	0.38	0.38	0.0011
GOTERM_BP_DIRECT	actin filament bundle assembly	8	0.5	0.0062	0.48	0.48	0.0013
GOTERM_BP_DIRECT	transcription from RNA polymerase II promoter	24	1.4	0.0029	0.37	0.37	0.0013
GOTERM_BP_DIRECT	positive regulation of gene expression	30	1.7	0.0026	0.36	0.36	0.0013
GOTERM_BP_DIRECT	behavioral fear response	9	0.5	0.0056	0.47	0.47	0.0013
GOTERM_BP_DIRECT	negative regulation of cell migration	15	0.9	0.0038	0.38	0.38	0.0013
GOTERM_BP_DIRECT	skeletal muscle satellite cell maintenance involved in skeletal muscle regeneration	4	0.2	0.019	0.94	0.94	0.0014
GOTERM_BP_DIRECT	trigeminal ganglion development	4	0.2	0.019	0.94	0.94	0.0014
GOTERM_BP_DIRECT	regulation of protein heterodimerization activity	4	0.2	0.019	0.94	0.94	0.0014
GOTERM_BP_DIRECT	organ growth	4	0.2	0.019	0.94	0.94	0.0014
GOTERM_BP_DIRECT	receptor catabolic process	4	0.2	0.019	0.94	0.94	0.0014
GOTERM_BP_DIRECT	negative regulation of transcription by competitive promoter binding	4	0.2	0.019	0.94	0.94	0.0014
GOTERM_BP_DIRECT	positive regulation of cardiac muscle cell proliferation	6	0.3	0.0097	0.63	0.63	0.0014
GOTERM_BP_DIRECT	peptidyl-serine phosphorylation	22	1.3	0.0033	0.37	0.37	0.0014
GOTERM_BP_DIRECT	palate development	16	0.9	0.0046	0.4	0.4	0.0017
GOTERM_BP_DIRECT	blood vessel remodeling	7	0.4	0.0096	0.63	0.63	0.0018
GOTERM_BP_DIRECT	post-embryonic development	14	0.8	0.0058	0.47	0.47	0.002
GOTERM_BP_DIRECT	anterior/posterior pattern specification	16	0.9	0.0055	0.47	0.47	0.0021
GOTERM_BP_DIRECT	positive regulation of cell proliferation	34	2	0.004	0.38	0.38	0.0021
GOTERM_BP_DIRECT	chromatin silencing at rDNA	3	0.2	0.049	1	1	0.0024
GOTERM_BP_DIRECT	regulation of voltage-gated calcium channel activity	3	0.2	0.049	1	1	0.0024
GOTERM_BP_DIRECT	receptor internalization involved in canonical Wnt signaling pathway	3	0.2	0.049	1	1	0.0024
GOTERM_BP_DIRECT	positive regulation of chromatin silencing	3	0.2	0.049	1	1	0.0024
GOTERM_BP_DIRECT	regulation of keratinocyte differentiation	3	0.2	0.049	1	1	0.0024
GOTERM_BP_DIRECT	epithelium development	3	0.2	0.049	1	1	0.0024
GOTERM_BP_DIRECT	epidermal growth factor-activated receptor transactivation by G-protein coupled receptor signaling pathway	3	0.2	0.049	1	1	0.0024
GOTERM_BP_DIRECT	Notch signaling involved in heart development	3	0.2	0.049	1	1	0.0024
GOTERM_BP_DIRECT	facioacoustic ganglion development	3	0.2	0.049	1	1	0.0024
GOTERM_BP_DIRECT	positive regulation of protein localization to cell surface	3	0.2	0.049	1	1	0.0024
GOTERM_BP_DIRECT	viral release from host cell	3	0.2	0.049	1	1	0.0024
GOTERM_BP_DIRECT	gonadotrophin-releasing hormone neuronal migration to the hypothalamus	3	0.2	0.049	1	1	0.0024
GOTERM_BP_DIRECT	positive regulation of transforming growth factor beta receptor signaling pathway	6	0.3	0.015	0.84	0.84	0.0025
GOTERM_BP_DIRECT	embryonic digestive tract development	6	0.3	0.015	0.84	0.84	0.0025
GOTERM_BP_DIRECT	negative regulation of anoikis	6	0.3	0.015	0.84	0.84	0.0025
GOTERM_BP_DIRECT	axon guidance	18	1	0.0069	0.51	0.51	0.0029
GOTERM_BP_DIRECT	positive regulation of protein complex assembly	5	0.3	0.023	1	1	0.0034
GOTERM_BP_DIRECT	negative regulation of epithelial cell migration	5	0.3	0.023	1	1	0.0034
GOTERM_BP_DIRECT	sensory perception of sound	16	0.9	0.0092	0.62	0.61	0.0037
GOTERM_BP_DIRECT	positive regulation of cardiac muscle hypertrophy	4	0.2	0.035	1	1	0.0038
GOTERM_BP_DIRECT	nephric duct morphogenesis	4	0.2	0.035	1	1	0.0038
GOTERM_BP_DIRECT	positive regulation of male gonad development	4	0.2	0.035	1	1	0.0038
GOTERM_BP_DIRECT	embryonic camera-type eye development	4	0.2	0.035	1	1	0.0038
GOTERM_BP_DIRECT	positive regulation of peptidyl-serine phosphorylation	13	0.7	0.011	0.67	0.67	0.0039
GOTERM_BP_DIRECT	angiogenesis	22	1.3	0.0088	0.61	0.61	0.0042
GOTERM_BP_DIRECT	regulation of synaptic transmission, glutamatergic	6	0.3	0.022	0.97	0.97	0.0042
GOTERM_BP_DIRECT	cochlea morphogenesis	7	0.4	0.019	0.94	0.94	0.0043
GOTERM_BP_DIRECT	cell differentiation	31	1.8	0.0089	0.61	0.61	0.0049
GOTERM_BP_DIRECT	osteoblast differentiation	15	0.9	0.014	0.81	0.81	0.0055
GOTERM_BP_DIRECT	bone development	8	0.5	0.021	0.96	0.95	0.0056
GOTERM_BP_DIRECT	limb bud formation	5	0.3	0.034	1	1	0.006
GOTERM_BP_DIRECT	histone deacetylation	5	0.3	0.034	1	1	0.006
GOTERM_BP_DIRECT	DNA damage response, signal transduction by p53 class mediator	5	0.3	0.034	1	1	0.006
GOTERM_BP_DIRECT	positive regulation of Ras protein signal transduction	5	0.3	0.034	1	1	0.006
GOTERM_BP_DIRECT	ERK1 and ERK2 cascade	5	0.3	0.034	1	1	0.006
GOTERM_BP_DIRECT	small GTPase mediated signal transduction	32	1.8	0.011	0.67	0.67	0.0061
GOTERM_BP_DIRECT	negative regulation of TOR signaling	7	0.4	0.025	1	1	0.0062
GOTERM_BP_DIRECT	ventricular septum development	7	0.4	0.025	1	1	0.0062
GOTERM_BP_DIRECT	dentate gyrus development	6	0.3	0.03	1	1	0.0065
GOTERM_BP_DIRECT	activation of protein kinase B activity	6	0.3	0.03	1	1	0.0065
GOTERM_BP_DIRECT	metanephros development	6	0.3	0.03	1	1	0.0065
GOTERM_BP_DIRECT	neuronal stem cell population maintenance	6	0.3	0.03	1	1	0.0065
GOTERM_BP_DIRECT	multicellular organism development	36	2.1	0.011	0.69	0.69	0.0066
GOTERM_BP_DIRECT	locomotory behavior	14	0.8	0.017	0.92	0.91	0.0069
GOTERM_BP_DIRECT	regulation of cell growth	10	0.6	0.021	0.96	0.96	0.007
GOTERM_BP_DIRECT	activation of MAPK activity	11	0.6	0.02	0.95	0.95	0.0072
GOTERM_BP_DIRECT	lamellipodium assembly	8	0.5	0.026	1	1	0.0076
GOTERM_BP_DIRECT	ruffle organization	4	0.2	0.055	1	1	0.008
GOTERM_BP_DIRECT	tissue homeostasis	4	0.2	0.055	1	1	0.008
GOTERM_BP_DIRECT	neural crest cell development	4	0.2	0.055	1	1	0.008
GOTERM_BP_DIRECT	positive regulation of vascular endothelial growth factor receptor signaling pathway	4	0.2	0.055	1	1	0.008
GOTERM_BP_DIRECT	cerebellar Purkinje cell differentiation	4	0.2	0.055	1	1	0.008
GOTERM_BP_DIRECT	negative regulation of epithelial cell differentiation	4	0.2	0.055	1	1	0.008
GOTERM_BP_DIRECT	regulation of ventricular cardiac muscle cell membrane repolarization	4	0.2	0.055	1	1	0.008
GOTERM_BP_DIRECT	Golgi to endosome transport	4	0.2	0.055	1	1	0.008
GOTERM_BP_DIRECT	pre-miRNA processing	4	0.2	0.055	1	1	0.008
GOTERM_BP_DIRECT	actin crosslink formation	4	0.2	0.055	1	1	0.008
GOTERM_BP_DIRECT	positive regulation of protein ubiquitination involved in ubiquitin-dependent protein catabolic process	4	0.2	0.055	1	1	0.008
GOTERM_BP_DIRECT	histone H3-K4 trimethylation	4	0.2	0.055	1	1	0.008
GOTERM_BP_DIRECT	proteasome-mediated ubiquitin-dependent protein catabolic process	19	1.1	0.017	0.92	0.91	0.008
GOTERM_BP_DIRECT	regulation of gene expression	14	0.8	0.02	0.94	0.94	0.0083
GOTERM_BP_DIRECT	protein ubiquitination	23	1.3	0.016	0.9	0.9	0.0083
GOTERM_BP_DIRECT	thymus development	9	0.5	0.026	1	1	0.0085
GOTERM_BP_DIRECT	neuromuscular process controlling balance	9	0.5	0.026	1	1	0.0085
GOTERM_BP_DIRECT	substantia nigra development	9	0.5	0.026	1	1	0.0085
GOTERM_BP_DIRECT	signal transduction	42	2.4	0.014	0.81	0.81	0.0085
GOTERM_BP_DIRECT	regulation of phosphoprotein phosphatase activity	3	0.2	0.089	1	1	0.0086
GOTERM_BP_DIRECT	regulation of protein kinase B signaling	3	0.2	0.089	1	1	0.0086
GOTERM_BP_DIRECT	positive regulation of phospholipase activity	3	0.2	0.089	1	1	0.0086
GOTERM_BP_DIRECT	negative regulation of axon regeneration	3	0.2	0.089	1	1	0.0086
GOTERM_BP_DIRECT	response to muscle activity	3	0.2	0.089	1	1	0.0086
GOTERM_BP_DIRECT	retina vasculature development in camera-type eye	3	0.2	0.089	1	1	0.0086
GOTERM_BP_DIRECT	heart valve development	3	0.2	0.089	1	1	0.0086
GOTERM_BP_DIRECT	sympathetic neuron projection guidance	3	0.2	0.089	1	1	0.0086
GOTERM_BP_DIRECT	endocardial cushion development	3	0.2	0.089	1	1	0.0086
GOTERM_BP_DIRECT	protein localization to chromatin	3	0.2	0.089	1	1	0.0086
GOTERM_BP_DIRECT	protein O-linked glycosylation via threonine	3	0.2	0.089	1	1	0.0086
GOTERM_BP_DIRECT	inactivation of MAPK activity	3	0.2	0.089	1	1	0.0086
GOTERM_BP_DIRECT	ventral trunk neural crest cell migration	3	0.2	0.089	1	1	0.0086
GOTERM_BP_DIRECT	regulation of branching involved in salivary gland morphogenesis by mesenchymal-epithelial signaling	3	0.2	0.089	1	1	0.0086
GOTERM_BP_DIRECT	regulation of cell-matrix adhesion	3	0.2	0.089	1	1	0.0086
GOTERM_BP_DIRECT	positive regulation of transporter activity	3	0.2	0.089	1	1	0.0086
GOTERM_BP_DIRECT	cell projection organization	3	0.2	0.089	1	1	0.0086
GOTERM_BP_DIRECT	Golgi localization	3	0.2	0.089	1	1	0.0086
GOTERM_BP_DIRECT	positive regulation of transcription of nuclear large rRNA transcript from RNA polymerase I promoter	3	0.2	0.089	1	1	0.0086
GOTERM_BP_DIRECT	venous blood vessel morphogenesis	3	0.2	0.089	1	1	0.0086
GOTERM_BP_DIRECT	sympathetic neuron projection extension	3	0.2	0.089	1	1	0.0086
GOTERM_BP_DIRECT	regulation of Rho protein signal transduction	12	0.7	0.023	1	1	0.0089
GOTERM_BP_DIRECT	protein import into nucleus	10	0.6	0.025	1	1	0.0089
GOTERM_BP_DIRECT	lung development	11	0.6	0.024	1	1	0.009
GOTERM_BP_DIRECT	positive regulation of synapse assembly	11	0.6	0.024	1	1	0.009
GOTERM_BP_DIRECT	endothelial cell migration	6	0.3	0.04	1	1	0.0096
GOTERM_BP_DIRECT	positive regulation of focal adhesion assembly	6	0.3	0.04	1	1	0.0096
GOTERM_BP_DIRECT	negative regulation of G1/S transition of mitotic cell cycle	6	0.3	0.04	1	1	0.0096
GOTERM_BP_DIRECT	positive regulation of insulin secretion involved in cellular response to glucose stimulus	6	0.3	0.04	1	1	0.0096
GOTERM_BP_DIRECT	regulation of multicellular organism growth	6	0.3	0.04	1	1	0.0096
GOTERM_BP_DIRECT	organ induction	5	0.3	0.048	1	1	0.0098
GOTERM_BP_DIRECT	negative regulation of reactive oxygen species metabolic process	5	0.3	0.048	1	1	0.0098
GOTERM_BP_DIRECT	DNA methylation	5	0.3	0.048	1	1	0.0098
GOTERM_BP_DIRECT	embryonic digestive tract morphogenesis	5	0.3	0.048	1	1	0.0098
GOTERM_BP_DIRECT	negative regulation of keratinocyte proliferation	5	0.3	0.048	1	1	0.0098
GOTERM_BP_DIRECT	artery morphogenesis	5	0.3	0.048	1	1	0.0098
GOTERM_BP_DIRECT	positive regulation of calcium ion transport	5	0.3	0.048	1	1	0.0098
GOTERM_BP_DIRECT	cell migration	21	1.2	0.02	0.94	0.94	0.01
GOTERM_BP_DIRECT	ephrin receptor signaling pathway	8	0.5	0.033	1	1	0.01
GOTERM_BP_DIRECT	covalent chromatin modification	8	0.5	0.033	1	1	0.01
GOTERM_BP_DIRECT	peptidyl-threonine phosphorylation	8	0.5	0.033	1	1	0.01
GOTERM_BP_DIRECT	dendrite morphogenesis	8	0.5	0.033	1	1	0.01
GOTERM_BP_DIRECT	cartilage development	10	0.6	0.031	1	1	0.011
GOTERM_BP_DIRECT	homeostasis of number of cells within a tissue	7	0.4	0.041	1	1	0.012
GOTERM_BP_DIRECT	negative regulation of insulin receptor signaling pathway	7	0.4	0.041	1	1	0.012
GOTERM_BP_DIRECT	extracellular matrix organization	15	0.9	0.028	1	1	0.013
GOTERM_BP_DIRECT	positive regulation of peptidyl-tyrosine phosphorylation	11	0.6	0.034	1	1	0.013
GOTERM_BP_DIRECT	negative regulation of canonical Wnt signaling pathway	16	0.9	0.029	1	1	0.014
GOTERM_BP_DIRECT	sarcomere organization	6	0.3	0.052	1	1	0.014
GOTERM_BP_DIRECT	stem cell differentiation	6	0.3	0.052	1	1	0.014
GOTERM_BP_DIRECT	mitotic cell cycle	6	0.3	0.052	1	1	0.014
GOTERM_BP_DIRECT	positive regulation of epithelial cell proliferation	9	0.5	0.039	1	1	0.014
GOTERM_BP_DIRECT	adult locomotory behavior	10	0.6	0.037	1	1	0.014
GOTERM_BP_DIRECT	positive regulation of protein phosphorylation	10	0.6	0.037	1	1	0.014
GOTERM_BP_DIRECT	negative regulation of JNK cascade	4	0.2	0.079	1	1	0.014
GOTERM_BP_DIRECT	protein refolding	4	0.2	0.079	1	1	0.014
GOTERM_BP_DIRECT	modulation of synaptic transmission	4	0.2	0.079	1	1	0.014
GOTERM_BP_DIRECT	hindbrain development	4	0.2	0.079	1	1	0.014
GOTERM_BP_DIRECT	positive regulation of G2/M transition of mitotic cell cycle	4	0.2	0.079	1	1	0.014
GOTERM_BP_DIRECT	ventricular trabecula myocardium morphogenesis	4	0.2	0.079	1	1	0.014
GOTERM_BP_DIRECT	positive regulation of nuclear-transcribed mRNA poly(A) tail shortening	4	0.2	0.079	1	1	0.014
GOTERM_BP_DIRECT	activin receptor signaling pathway	4	0.2	0.079	1	1	0.014
GOTERM_BP_DIRECT	intracellular receptor signaling pathway	4	0.2	0.079	1	1	0.014
GOTERM_BP_DIRECT	left/right axis specification	4	0.2	0.079	1	1	0.014
GOTERM_BP_DIRECT	positive regulation of excitatory postsynaptic potential	4	0.2	0.079	1	1	0.014
GOTERM_BP_DIRECT	epithelial to mesenchymal transition	5	0.3	0.065	1	1	0.015
GOTERM_BP_DIRECT	regulation of protein binding	5	0.3	0.065	1	1	0.015
GOTERM_BP_DIRECT	TOR signaling	5	0.3	0.065	1	1	0.015
GOTERM_BP_DIRECT	positive regulation of cyclin-dependent protein serine/threonine kinase activity	5	0.3	0.065	1	1	0.015
GOTERM_BP_DIRECT	kidney morphogenesis	5	0.3	0.065	1	1	0.015
GOTERM_BP_DIRECT	neuron migration	14	0.8	0.035	1	1	0.016
GOTERM_BP_DIRECT	positive regulation of osteoblast differentiation	10	0.6	0.043	1	1	0.017
GOTERM_BP_DIRECT	central nervous system development	9	0.5	0.047	1	1	0.017
GOTERM_BP_DIRECT	negative regulation of cell differentiation	6	0.3	0.066	1	1	0.019
GOTERM_BP_DIRECT	protein localization to cell surface	6	0.3	0.066	1	1	0.019
GOTERM_BP_DIRECT	negative regulation of extrinsic apoptotic signaling pathway in absence of ligand	6	0.3	0.066	1	1	0.019
GOTERM_BP_DIRECT	positive regulation of canonical Wnt signaling pathway	11	0.6	0.046	1	1	0.019
GOTERM_BP_DIRECT	kidney development	11	0.6	0.046	1	1	0.019
GOTERM_BP_DIRECT	cell adhesion	26	1.5	0.034	1	1	0.02
GOTERM_BP_DIRECT	positive regulation of apoptotic process	20	1.1	0.037	1	1	0.02
GOTERM_BP_DIRECT	canonical Wnt signaling pathway	13	0.7	0.044	1	1	0.02
GOTERM_BP_DIRECT	regulation of circadian rhythm	7	0.4	0.063	1	1	0.021
GOTERM_BP_DIRECT	positive regulation of Notch signaling pathway	7	0.4	0.063	1	1	0.021
GOTERM_BP_DIRECT	epidermal growth factor receptor signaling pathway	9	0.5	0.055	1	1	0.021
GOTERM_BP_DIRECT	vasculogenesis	9	0.5	0.055	1	1	0.021
GOTERM_BP_DIRECT	cerebral cortex development	8	0.5	0.059	1	1	0.021
GOTERM_BP_DIRECT	steroid hormone mediated signaling pathway	5	0.3	0.084	1	1	0.022
GOTERM_BP_DIRECT	protein K48-linked deubiquitination	5	0.3	0.084	1	1	0.022
GOTERM_BP_DIRECT	aorta development	5	0.3	0.084	1	1	0.022
GOTERM_BP_DIRECT	muscle cell differentiation	5	0.3	0.084	1	1	0.022
GOTERM_BP_DIRECT	NLS-bearing protein import into nucleus	5	0.3	0.084	1	1	0.022
GOTERM_BP_DIRECT	negative regulation of myoblast differentiation	5	0.3	0.084	1	1	0.022
GOTERM_BP_DIRECT	positive regulation of viral genome replication	5	0.3	0.084	1	1	0.022
GOTERM_BP_DIRECT	neural crest cell migration	11	0.6	0.053	1	1	0.023
GOTERM_BP_DIRECT	positive regulation of protein binding	10	0.6	0.059	1	1	0.024
GOTERM_BP_DIRECT	actin cytoskeleton reorganization	10	0.6	0.059	1	1	0.024
GOTERM_BP_DIRECT	negative regulation of catalytic activity	6	0.3	0.082	1	1	0.025
GOTERM_BP_DIRECT	positive regulation of Wnt signaling pathway	6	0.3	0.082	1	1	0.025
GOTERM_BP_DIRECT	positive regulation of substrate adhesion-dependent cell spreading	6	0.3	0.082	1	1	0.025
GOTERM_BP_DIRECT	embryonic cranial skeleton morphogenesis	6	0.3	0.082	1	1	0.025
GOTERM_BP_DIRECT	cardiac epithelial to mesenchymal transition	6	0.3	0.082	1	1	0.025
GOTERM_BP_DIRECT	pituitary gland development	6	0.3	0.082	1	1	0.025
GOTERM_BP_DIRECT	positive regulation of cell-substrate adhesion	6	0.3	0.082	1	1	0.025
GOTERM_BP_DIRECT	embryonic skeletal system development	6	0.3	0.082	1	1	0.025
GOTERM_BP_DIRECT	cellular response to hypoxia	9	0.5	0.065	1	1	0.026
GOTERM_BP_DIRECT	protein K48-linked ubiquitination	8	0.5	0.07	1	1	0.026
GOTERM_BP_DIRECT	positive regulation of fat cell differentiation	8	0.5	0.07	1	1	0.026
GOTERM_BP_DIRECT	Rho protein signal transduction	7	0.4	0.076	1	1	0.026
GOTERM_BP_DIRECT	positive regulation of sequence-specific DNA binding transcription factor activity	11	0.6	0.061	1	1	0.027
GOTERM_BP_DIRECT	skeletal system development	10	0.6	0.068	1	1	0.029
GOTERM_BP_DIRECT	hematopoietic progenitor cell differentiation	10	0.6	0.068	1	1	0.029
GOTERM_BP_DIRECT	actin cytoskeleton organization	13	0.7	0.063	1	1	0.031
GOTERM_BP_DIRECT	cytoskeleton organization	14	0.8	0.063	1	1	0.032
GOTERM_BP_DIRECT	peptidyl-tyrosine dephosphorylation	6	0.3	0.099	1	1	0.033
GOTERM_BP_DIRECT	negative chemotaxis	6	0.3	0.099	1	1	0.033
GOTERM_BP_DIRECT	phosphatidylinositol dephosphorylation	6	0.3	0.099	1	1	0.033
GOTERM_BP_DIRECT	platelet-derived growth factor receptor signaling pathway	6	0.3	0.099	1	1	0.033
GOTERM_BP_DIRECT	skeletal system morphogenesis	7	0.4	0.091	1	1	0.033
GOTERM_BP_DIRECT	spermatogenesis	17	1	0.062	1	1	0.034
GOTERM_BP_DIRECT	protein ubiquitination involved in ubiquitin-dependent protein catabolic process	19	1.1	0.06	1	1	0.034
GOTERM_BP_DIRECT	cell-cell signaling	10	0.6	0.077	1	1	0.034
GOTERM_BP_DIRECT	positive regulation of cell growth	9	0.5	0.086	1	1	0.037
GOTERM_BP_DIRECT	inner ear morphogenesis	8	0.5	0.096	1	1	0.039
GOTERM_BP_DIRECT	organ morphogenesis	8	0.5	0.096	1	1	0.039
GOTERM_BP_DIRECT	intracellular signal transduction	37	2.1	0.06	1	1	0.041
GOTERM_BP_DIRECT	negative regulation of transcription, DNA-templated	29	1.7	0.066	1	1	0.042
GOTERM_BP_DIRECT	neural tube closure	10	0.6	0.099	1	1	0.046
GOTERM_BP_DIRECT	protein stabilization	14	0.8	0.095	1	1	0.051
GOTERM_BP_DIRECT	negative regulation of apoptotic process	29	1.7	0.084	1	1	0.056

## Sheet: Pathway
Category	Term	Count	%	P-Value	Benjamini	FDR	Fisher Exact
KEGG_PATHWAY	Regulation of actin cytoskeleton	53	3	2.2e-10	2.9e-08	2.5e-08	6.9e-11
KEGG_PATHWAY	Focal adhesion	49	2.8	7.8e-08	5.2e-06	4.6e-06	2.9e-08
KEGG_PATHWAY	Insulin signaling pathway	31	1.8	2.4e-05	0.00081	0.00071	8.7e-06
KEGG_PATHWAY	Oocyte meiosis	26	1.5	3e-05	0.00081	0.00071	9.8e-06
KEGG_PATHWAY	MAPK signaling pathway	47	2.7	3e-05	0.00081	0.00071	1.4e-05
KEGG_PATHWAY	mTOR signaling pathway	17	1	0.00012	0.0023	0.002	3.1e-05
KEGG_PATHWAY	Insulin resistance	26	1.5	0.00012	0.0023	0.002	4.3e-05
KEGG_PATHWAY	ErbB signaling pathway	20	1.1	0.0015	0.023	0.02	0.00059
KEGG_PATHWAY	Calcium signaling pathway	34	2	0.0013	0.022	0.019	0.00065
KEGG_PATHWAY	Phosphatidylinositol signaling system	22	1.3	0.0022	0.029	0.026	0.00092
KEGG_PATHWAY	TGF-beta signaling pathway	19	1.1	0.0024	0.029	0.026	0.00094
KEGG_PATHWAY	Protein processing in endoplasmic reticulum	30	1.7	0.0041	0.045	0.04	0.0021
KEGG_PATHWAY	Adherens junction	17	1	0.0058	0.06	0.052	0.0023
KEGG_PATHWAY	Dorso-ventral axis formation	8	0.5	0.012	0.089	0.078	0.003
KEGG_PATHWAY	Adrenergic signaling in cardiomyocytes	24	1.4	0.0066	0.063	0.055	0.0032
KEGG_PATHWAY	Wnt signaling pathway	25	1.4	0.0071	0.063	0.055	0.0035
KEGG_PATHWAY	FoxO signaling pathway	25	1.4	0.0079	0.065	0.058	0.004
KEGG_PATHWAY	Gap junction	18	1	0.012	0.089	0.078	0.0052
KEGG_PATHWAY	VEGF signaling pathway	14	0.8	0.016	0.11	0.099	0.0066
KEGG_PATHWAY	Ubiquitin mediated proteolysis	24	1.4	0.02	0.13	0.12	0.011
KEGG_PATHWAY	Progesterone-mediated oocyte maturation	16	0.9	0.032	0.2	0.18	0.015
KEGG_PATHWAY	RNA degradation	14	0.8	0.044	0.27	0.23	0.021
KEGG_PATHWAY	Hedgehog signaling pathway	6	0.3	0.1	0.53	0.47	0.034
KEGG_PATHWAY	GnRH signaling pathway	15	0.9	0.074	0.43	0.38	0.04
KEGG_PATHWAY	Vascular smooth muscle contraction	18	1	0.095	0.53	0.46	0.057

## Sheet: Cellular Components
Category	Term	Count	%	P-Value	Benjamini	FDR	Fisher Exact
GOTERM_CC_DIRECT	nucleus	356	20.5	1.2e-15	6.7e-13	6.6e-13	7.6e-16
GOTERM_CC_DIRECT	cytoplasm	351	20.2	7.1e-12	2.1e-09	2e-09	4.9e-12
GOTERM_CC_DIRECT	nucleoplasm	163	9.4	2.2e-05	0.0042	0.0042	1.6e-05
GOTERM_CC_DIRECT	cytoplasmic ribonucleoprotein granule	7	0.4	0.0012	0.15	0.15	0.00012
GOTERM_CC_DIRECT	lamellipodium	22	1.3	0.0013	0.15	0.15	0.00053
GOTERM_CC_DIRECT	ESC/E(Z) complex	7	0.4	0.0054	0.34	0.33	0.00088
GOTERM_CC_DIRECT	transcriptional repressor complex	11	0.6	0.0042	0.3	0.3	0.0011
GOTERM_CC_DIRECT	T-tubule	6	0.3	0.0084	0.34	0.33	0.0012
GOTERM_CC_DIRECT	micro-ribonucleoprotein complex	4	0.2	0.018	0.44	0.44	0.0012
GOTERM_CC_DIRECT	plasma membrane raft	4	0.2	0.018	0.44	0.44	0.0012
GOTERM_CC_DIRECT	transferase complex	4	0.2	0.018	0.44	0.44	0.0012
GOTERM_CC_DIRECT	presynaptic membrane	7	0.4	0.0081	0.34	0.33	0.0015
GOTERM_CC_DIRECT	neuronal cell body	22	1.3	0.0034	0.3	0.3	0.0015
GOTERM_CC_DIRECT	calcineurin complex	3	0.2	0.046	0.72	0.72	0.0022
GOTERM_CC_DIRECT	cell cortex	15	0.9	0.006	0.34	0.33	0.0022
GOTERM_CC_DIRECT	perinuclear region of cytoplasm	47	2.7	0.0038	0.3	0.3	0.0023
GOTERM_CC_DIRECT	chromatin	14	0.8	0.0077	0.34	0.33	0.0028
GOTERM_CC_DIRECT	postsynaptic density	13	0.7	0.0082	0.34	0.33	0.0028
GOTERM_CC_DIRECT	CCR4-NOT complex	5	0.3	0.02	0.49	0.48	0.0029
GOTERM_CC_DIRECT	ruffle membrane	10	0.6	0.011	0.35	0.35	0.0032
GOTERM_CC_DIRECT	nuclear transcription factor complex	4	0.2	0.032	0.66	0.66	0.0033
GOTERM_CC_DIRECT	microtubule organizing center	11	0.6	0.011	0.35	0.35	0.0035
GOTERM_CC_DIRECT	Z disc	15	0.9	0.01	0.35	0.35	0.004
GOTERM_CC_DIRECT	dendrite	23	1.3	0.0088	0.34	0.33	0.0043
GOTERM_CC_DIRECT	transcription factor complex	27	1.6	0.012	0.36	0.35	0.0063
GOTERM_CC_DIRECT	filopodium membrane	4	0.2	0.05	0.72	0.72	0.007
GOTERM_CC_DIRECT	nuclear envelope lumen	4	0.2	0.05	0.72	0.72	0.007
GOTERM_CC_DIRECT	L-type voltage-gated calcium channel complex	3	0.2	0.084	0.94	0.94	0.0078
GOTERM_CC_DIRECT	BAF-type complex	3	0.2	0.084	0.94	0.94	0.0078
GOTERM_CC_DIRECT	smooth muscle dense body	3	0.2	0.084	0.94	0.94	0.0078
GOTERM_CC_DIRECT	terminal web	3	0.2	0.084	0.94	0.94	0.0078
GOTERM_CC_DIRECT	protein phosphatase type 2A complex	6	0.3	0.035	0.66	0.66	0.0081
GOTERM_CC_DIRECT	focal adhesion	46	2.6	0.013	0.37	0.37	0.0083
GOTERM_CC_DIRECT	neuromuscular junction	9	0.5	0.027	0.59	0.59	0.0087
GOTERM_CC_DIRECT	polysome	7	0.4	0.036	0.66	0.66	0.0099
GOTERM_CC_DIRECT	axon	21	1.2	0.024	0.55	0.55	0.012
GOTERM_CC_DIRECT	cytoplasmic mRNA processing body	11	0.6	0.032	0.66	0.66	0.013
GOTERM_CC_DIRECT	endocytic vesicle	9	0.5	0.046	0.72	0.72	0.017
GOTERM_CC_DIRECT	stress fiber	9	0.5	0.046	0.72	0.72	0.017
GOTERM_CC_DIRECT	myelin sheath	23	1.3	0.033	0.66	0.66	0.019
GOTERM_CC_DIRECT	cell periphery	5	0.3	0.076	0.93	0.92	0.019
GOTERM_CC_DIRECT	integrin complex	5	0.3	0.076	0.93	0.92	0.019
GOTERM_CC_DIRECT	sarcolemma	9	0.5	0.054	0.74	0.74	0.021
GOTERM_CC_DIRECT	histone deacetylase complex	6	0.3	0.072	0.92	0.92	0.021
GOTERM_CC_DIRECT	nuclear chromatin	20	1.1	0.04	0.72	0.71	0.022
GOTERM_CC_DIRECT	late endosome	14	0.8	0.05	0.72	0.72	0.024
GOTERM_CC_DIRECT	receptor complex	16	0.9	0.049	0.72	0.72	0.025
GOTERM_CC_DIRECT	nuclear euchromatin	5	0.3	0.096	1	0.99	0.026
GOTERM_CC_DIRECT	intracellular	66	3.8	0.049	0.72	0.72	0.037
GOTERM_CC_DIRECT	centrosome	40	2.3	0.061	0.81	0.8	0.042
GOTERM_CC_DIRECT	early endosome	20	1.1	0.072	0.92	0.92	0.043
GOTERM_CC_DIRECT	ruffle	10	0.6	0.095	1	0.99	0.044
GOTERM_CC_DIRECT	plasma membrane	155	8.9	0.054	0.74	0.74	0.046
GOTERM_CC_DIRECT	synapse	16	0.9	0.086	0.95	0.94	0.048
GOTERM_CC_DIRECT	endomembrane system	12	0.7	0.1	1	1	0.051
GOTERM_CC_DIRECT	actin cytoskeleton	18	1	0.092	1	0.99	0.054

## Sheet: Molecular Function
Category	Term	Count	%	P-Value	Benjamini	FDR	Fisher Exact
GOTERM_MF_DIRECT	RNA polymerase II core promoter proximal region sequence-specific DNA binding	49	2.8	1.3e-08	1.1e-05	1.1e-05	4.5e-09
GOTERM_MF_DIRECT	sequence-specific DNA binding	71	4.1	1.8e-07	7.4e-05	7.2e-05	8.2e-08
GOTERM_MF_DIRECT	transcriptional activator activity, RNA polymerase II core promoter proximal region sequence-specific binding	38	2.2	3.4e-07	9.4e-05	9.3e-05	1.1e-07
GOTERM_MF_DIRECT	transcription factor activity, sequence-specific DNA binding	67	3.9	1.9e-06	0.0004	0.0004	9.4e-07
GOTERM_MF_DIRECT	transcription corepressor activity	25	1.4	2.5e-05	0.0042	0.0041	7.7e-06
GOTERM_MF_DIRECT	transcriptional repressor activity, RNA polymerase II core promoter proximal region sequence-specific binding	19	1.1	8.8e-05	0.012	0.012	2.4e-05
GOTERM_MF_DIRECT	miRNA binding	6	0.3	0.0016	0.12	0.12	0.00012
GOTERM_MF_DIRECT	RNA polymerase II core promoter sequence-specific DNA binding	14	0.8	0.00057	0.069	0.067	0.00015
GOTERM_MF_DIRECT	core promoter binding	12	0.7	0.00072	0.071	0.07	0.00016
GOTERM_MF_DIRECT	RNA polymerase II distal enhancer sequence-specific DNA binding	14	0.8	0.00077	0.071	0.07	0.0002
GOTERM_MF_DIRECT	chromatin DNA binding	12	0.7	0.001	0.084	0.083	0.00023
GOTERM_MF_DIRECT	mRNA 3'-UTR binding	10	0.6	0.0017	0.12	0.12	0.00035
GOTERM_MF_DIRECT	protein kinase binding	12	0.7	0.0032	0.18	0.17	0.0009
GOTERM_MF_DIRECT	core promoter sequence-specific DNA binding	12	0.7	0.0032	0.18	0.17	0.0009
GOTERM_MF_DIRECT	integrin binding	7	0.4	0.0061	0.24	0.24	0.001
GOTERM_MF_DIRECT	polypeptide N-acetylgalactosaminyltransferase activity	5	0.3	0.014	0.44	0.43	0.0016
GOTERM_MF_DIRECT	RNA polymerase II regulatory region sequence-specific DNA binding	23	1.3	0.0036	0.18	0.17	0.0016
GOTERM_MF_DIRECT	metal ion binding	102	5.9	0.0023	0.15	0.15	0.0016
GOTERM_MF_DIRECT	p53 binding	7	0.4	0.0091	0.33	0.32	0.0017
GOTERM_MF_DIRECT	transcription regulatory region sequence-specific DNA binding	8	0.5	0.0082	0.31	0.31	0.0018
GOTERM_MF_DIRECT	RNA polymerase II transcription factor activity, sequence-specific DNA binding	23	1.3	0.0041	0.18	0.18	0.0019
GOTERM_MF_DIRECT	protein serine/threonine kinase activity	35	2	0.0041	0.18	0.18	0.0022
GOTERM_MF_DIRECT	protein phosphatase type 2A regulator activity	6	0.3	0.014	0.44	0.43	0.0024
GOTERM_MF_DIRECT	zinc ion binding	115	6.6	0.0034	0.18	0.17	0.0025
GOTERM_MF_DIRECT	DNA binding	76	4.4	0.0048	0.2	0.2	0.0033
GOTERM_MF_DIRECT	ubiquitin protein ligase binding	16	0.9	0.0097	0.34	0.33	0.004
GOTERM_MF_DIRECT	transcription regulatory region DNA binding	18	1	0.013	0.43	0.42	0.0057
GOTERM_MF_DIRECT	protein serine/threonine/tyrosine kinase activity	6	0.3	0.029	0.72	0.71	0.0061
GOTERM_MF_DIRECT	Rho guanyl-nucleotide exchange factor activity	11	0.6	0.019	0.54	0.53	0.0066
GOTERM_MF_DIRECT	receptor signaling protein serine/threonine kinase activity	12	0.7	0.021	0.59	0.58	0.0081
GOTERM_MF_DIRECT	steroid hormone receptor activity	11	0.6	0.023	0.61	0.6	0.0082
GOTERM_MF_DIRECT	inositol-1,4,5-trisphosphate 3-kinase activity	3	0.2	0.087	1	0.98	0.0083
GOTERM_MF_DIRECT	insulin-like growth factor binding	3	0.2	0.087	1	0.98	0.0083
GOTERM_MF_DIRECT	protein serine/threonine kinase inhibitor activity	3	0.2	0.087	1	0.98	0.0083
GOTERM_MF_DIRECT	chromatin binding	40	2.3	0.017	0.52	0.51	0.011
GOTERM_MF_DIRECT	protein tyrosine phosphatase activity	17	1	0.027	0.7	0.68	0.013
GOTERM_MF_DIRECT	calcium channel regulator activity	6	0.3	0.05	1	0.98	0.013
GOTERM_MF_DIRECT	calcium-transporting ATPase activity	4	0.2	0.077	1	0.98	0.014
GOTERM_MF_DIRECT	voltage-gated sodium channel activity	4	0.2	0.077	1	0.98	0.014
GOTERM_MF_DIRECT	phosphoprotein phosphatase activity	5	0.3	0.063	1	0.98	0.014
GOTERM_MF_DIRECT	transcriptional activator activity, RNA polymerase II transcription regulatory region sequence-specific binding	14	0.8	0.032	0.77	0.76	0.014
GOTERM_MF_DIRECT	ubiquitin protein ligase activity	22	1.3	0.032	0.77	0.76	0.018
GOTERM_MF_DIRECT	enzyme binding	7	0.4	0.06	1	0.98	0.02
GOTERM_MF_DIRECT	ligase activity	12	0.7	0.045	0.96	0.95	0.02
GOTERM_MF_DIRECT	growth factor activity	11	0.6	0.05	1	0.98	0.021
GOTERM_MF_DIRECT	protein binding	21	1.2	0.04	0.9	0.88	0.022
GOTERM_MF_DIRECT	nucleosomal DNA binding	6	0.3	0.078	1	0.98	0.024
GOTERM_MF_DIRECT	GDP binding	9	0.5	0.061	1	0.98	0.024
GOTERM_MF_DIRECT	nucleic acid binding	41	2.4	0.037	0.86	0.85	0.025
GOTERM_MF_DIRECT	nucleotide binding	36	2.1	0.042	0.93	0.91	0.028
GOTERM_MF_DIRECT	protein transporter activity	11	0.6	0.065	1	0.98	0.029
GOTERM_MF_DIRECT	heparin binding	15	0.9	0.058	1	0.98	0.03
GOTERM_MF_DIRECT	potassium channel regulator activity	6	0.3	0.095	1	0.98	0.031
GOTERM_MF_DIRECT	signal transducer activity	18	1	0.061	1	0.98	0.034
GOTERM_MF_DIRECT	transcription factor activity, RNA polymerase II distal enhancer sequence-specific binding	8	0.5	0.091	1	0.98	0.037
GOTERM_MF_DIRECT	thiol-dependent ubiquitin-specific protease activity	11	0.6	0.093	1	0.98	0.045
GOTERM_MF_DIRECT	protein kinase activity	17	1	0.082	1	0.98	0.046
GOTERM_MF_DIRECT	ubiquitin-protein transferase activity	22	1.3	0.087	1	0.98	0.054
GOTERM_MF_DIRECT	ATP binding	138	7.9	0.092	1	0.98	0.08
